# Supplementary material for: Crystal structure, Hirshfeld surface analysis and inter­action energy and DFT studies of (2Z)-4-benzyl-2-(2,4-di­chloro­benzyl­idene)-2H-1,4-benzo­thia­zin-3(4H)-one
Source: Acta Crystallogr E Crystallogr Commun. 2019 Oct 22;75(Pt 11):1650–6. doi: 10.1107/S2056989019013586 (PMC6829709; doi:10.1107/S2056989019013586)
Supplement: Supplementary file 1 [file e-75-01650-sup1.cif]

##############################################################################
#                                                                            #
# This CIF contains the data in a paper accepted for publication in          #
# Acta Crystallographica Section E. It conforms to the requirements of       #
# Notes for Authors for Acta Crystallographica Section E, and has been       #
# peer reviewed under the auspices of the IUCr Commission on Journals.       #
#                                                                            #
# Full details of the Crystallographic Information File format               #
# are given in the paper "The Crystallographic Information File (CIF):       #
# a New Standard Archive File for Crystallography" by S. R. Hall, F. H.      #
# Allen and I. D. Brown [Acta Cryst. (1991), A47, 655-685].                  #
#                                                                            #
# The current version of the core CIF dictionary is obtainable from          #
# ftp://ftp.iucr.org/pub/cif_core.dic.                                       #
#                                                                            #
# Software is freely available for graphical display of the structure(s)     #
# in this CIF. For information consult the CIF software page                 #
# http://www.iucr.org/resources/cif/software.                                #
#                                                                            #
# This file may be used for bona fide research purposes within the           #
# scientific community so long as proper attribution is given to the journal # 
# article from which it was obtained.                                        #
#                                                                            #
##############################################################################
data_I
_audit_creation_method     'SHELXL-2018/3'
_chemical_name_systematic
;\
(2<i>Z</i>)-4-Benzyl-2-(2,4-dichlorobenzylidene)-\
2<i>H</i>-1,4-benzothiazin-3(4<i>H</i>)-one
;
_chemical_name_common     ?
_chemical_formula_moiety     'C22 H15 Cl2 N O S'
_chemical_formula_sum     'C22 H15 Cl2 N O S'
_chemical_formula_iupac     'C22 H15 Cl2 N O S'
_chemical_formula_weight     412.31
_chemical_melting_point     ?
_space_group_crystal_system     monoclinic
_space_group_name_H-M_alt     'P 21/c'
_space_group_name_Hall     '-P 2ybc'
loop_
    _space_group_symop_operation_xyz
    'x, y, z'
    '-x, y+1/2, -z+1/2'
    '-x, -y, -z'
    'x, -y-1/2, z-1/2'
_cell_length_a     9.0373(7)
_cell_length_b     16.6798(13)
_cell_length_c     12.5110(10)
_cell_angle_alpha     90
_cell_angle_beta     95.982(2)
_cell_angle_gamma     90
_cell_volume     1875.6(3)
_cell_formula_units_Z     4
_cell_measurement_reflns_used     9943
_cell_measurement_theta_min     4.3837
_cell_measurement_theta_max     43.4463
_cell_measurement_temperature     150(2)
_exptl_crystal_description     block
_exptl_crystal_colour     colourless
_exptl_crystal_size_max     0.145
_exptl_crystal_size_mid     0.125
_exptl_crystal_size_min     0.092
_exptl_crystal_density_diffrn     1.460
_exptl_crystal_density_meas     ?
_exptl_crystal_density_method     'not measured'
_exptl_crystal_F_000     848
_exptl_absorpt_coefficient_mu     4.247
_exptl_absorpt_correction_type     numerical
_exptl_absorpt_process_details
;
(<i>SADABS</i>; Krause <i>et al.</i>, 2015)
;
_exptl_absorpt_correction_T_min     0.59
_exptl_absorpt_correction_T_max     0.70
_diffrn_ambient_temperature     150(2)
_diffrn_source     'INCOATEC I\mS micro-focus source'
_diffrn_radiation_type     CuK\a
_diffrn_radiation_wavelength     1.54178
_diffrn_radiation_monochromator     mirror
_diffrn_measurement_device_type     'Bruker D8 VENTURE PHOTON 100 CMOS'
_diffrn_measurement_method     '\w scans'
_diffrn_detector_area_resol_mean     10.4167
_diffrn_reflns_number     48886
_diffrn_reflns_av_R_equivalents     0.0375
_diffrn_reflns_av_unetI/netI     0.0147
_diffrn_reflns_theta_min     4.433
_diffrn_reflns_theta_max     74.635
_diffrn_reflns_theta_full     74.600
_diffrn_measured_fraction_theta_max     1.000
_diffrn_measured_fraction_theta_full     1.000
_diffrn_reflns_limit_h_min     -11
_diffrn_reflns_limit_h_max     11
_diffrn_reflns_limit_k_min     -20
_diffrn_reflns_limit_k_max     20
_diffrn_reflns_limit_l_min     -15
_diffrn_reflns_limit_l_max     15
_refine_special_details
;
Refinement of F^2^ against ALL reflections.  The weighted R-factor wR and
goodness of fit S are based on F^2^, conventional R-factors R are based
on F, with F set to zero for negative F^2^. The threshold expression of
F^2^ > 2sigma(F^2^) is used only for calculating R-factors(gt) etc. and is
not relevant to the choice of reflections for refinement.  R-factors based
on F^2^ are statistically about twice as large as those based on F, and R-
factors based on ALL data will be even larger.
;
_reflns_number_total     3847
_reflns_number_gt     3650
_reflns_threshold_expression     'I > 2\s(I)'
_refine_ls_structure_factor_coef     Fsqd
_refine_ls_matrix_type     full
_refine_ls_R_factor_all     0.0276
_refine_ls_R_factor_gt     0.0263
_refine_ls_wR_factor_gt     0.0693
_refine_ls_wR_factor_ref     0.0703
_refine_ls_goodness_of_fit_ref     1.048
_refine_ls_restrained_S_all     1.048
_refine_ls_number_reflns     3847
_refine_ls_number_parameters     304
_refine_ls_number_restraints     0
_refine_ls_hydrogen_treatment     refall
_refine_ls_weighting_scheme     calc
_refine_ls_weighting_details
              'w=1/[\s^2^(Fo^2^)+(0.0379P)^2^+0.6937P] where P=(Fo^2^+2Fc^2^)/3'
_atom_sites_solution_hydrogens     difmap
_atom_sites_solution_secondary     difmap
_refine_ls_shift/su_max     0.001
_refine_ls_shift/su_mean     0.000
_refine_diff_density_max     0.223
_refine_diff_density_min     -0.259
_refine_ls_extinction_method     none
_refine_ls_extinction_coef     .
loop_
    _atom_type_symbol
    _atom_type_description
    _atom_type_scat_dispersion_real
    _atom_type_scat_dispersion_imag
    _atom_type_scat_source
    'C' 'C' 0.0181 0.0091
                         'International Tables Vol C Tables 4.2.6.8 and 6.1.1.4'
    'H' 'H' 0.0000 0.0000
                         'International Tables Vol C Tables 4.2.6.8 and 6.1.1.4'
    'Cl' 'Cl' 0.3639 0.7018
                         'International Tables Vol C Tables 4.2.6.8 and 6.1.1.4'
    'N' 'N' 0.0311 0.0180
                         'International Tables Vol C Tables 4.2.6.8 and 6.1.1.4'
    'O' 'O' 0.0492 0.0322
                         'International Tables Vol C Tables 4.2.6.8 and 6.1.1.4'
    'S' 'S' 0.3331 0.5567
                         'International Tables Vol C Tables 4.2.6.8 and 6.1.1.4'
_computing_data_collection
;
<i>APEX3</i> (Bruker, 2016)
;
_computing_cell_refinement
;
<i>SAINT</i> (Bruker, 2016)
;
_computing_data_reduction
;
<i>SAINT</i> (Bruker, 2016)
;
_computing_structure_solution
;
<i>SHELXT</i> (Sheldrick, 2015<i>a</i>)
;
_computing_structure_refinement
;
<i>SHELXL2018</i> (Sheldrick, 2015<i>b</i>)
;
_computing_molecular_graphics
;
<i>DIAMOND</i> (Brandenburg & Putz, 2012)
;
_computing_publication_material
;
<i>SHELXTL</i> (Bruker, 2016)
;
loop_
    _atom_site_type_symbol
    _atom_site_label
    _atom_site_fract_x
    _atom_site_fract_y
    _atom_site_fract_z
    _atom_site_U_iso_or_equiv
    _atom_site_adp_type
    _atom_site_calc_flag
    _atom_site_occupancy
    _atom_site_disorder_assembly
    _atom_site_disorder_group
    Cl Cl1 0.32725(3) 0.51603(2) 0.51778(3) 0.03318(9) Uani d 1 . .
    Cl Cl2 -0.08376(4) 0.45362(2) 0.78449(3) 0.03443(10) Uani d 1 . .
    S S1 0.15102(3) 0.21109(2) 0.37534(2) 0.02451(9) Uani d 1 . .
    O O1 0.29675(11) 0.36735(6) 0.18264(8) 0.0318(2) Uani d 1 . .
    N N1 0.36671(11) 0.23777(6) 0.20360(8) 0.0231(2) Uani d 1 . .
    C C1 0.29233(13) 0.14621(7) 0.34225(10) 0.0235(2) Uani d 1 . .
    C C2 0.30706(15) 0.07308(8) 0.39669(11) 0.0287(3) Uani d 1 . .
    H H2 0.2413(19) 0.0621(10) 0.4526(14) 0.033(4) Uiso d 1 . .
    C C3 0.41257(16) 0.01777(8) 0.37140(12) 0.0327(3) Uani d 1 . .
    H H3 0.4187(18) -0.0323(10) 0.4058(13) 0.030(4) Uiso d 1 . .
    C C4 0.50780(16) 0.03719(8) 0.29531(13) 0.0330(3) Uani d 1 . .
    H H4 0.579(2) -0.0001(12) 0.2780(15) 0.042(5) Uiso d 1 . .
    C C5 0.49570(15) 0.11045(8) 0.24245(11) 0.0285(3) Uani d 1 . .
    H H5 0.5655(19) 0.1230(11) 0.1921(13) 0.035(4) Uiso d 1 . .
    C C6 0.38507(13) 0.16533(7) 0.26301(10) 0.0233(2) Uani d 1 . .
    C C7 0.29726(13) 0.30575(7) 0.23567(10) 0.0237(2) Uani d 1 . .
    C C8 0.22305(13) 0.30312(7) 0.33731(10) 0.0223(2) Uani d 1 . .
    C C9 0.20587(14) 0.37330(7) 0.38765(10) 0.0241(2) Uani d 1 . .
    H H9 0.2472(18) 0.4183(10) 0.3553(13) 0.031(4) Uiso d 1 . .
    C C10 0.13615(13) 0.38965(7) 0.48567(10) 0.0232(2) Uani d 1 . .
    C C11 0.18203(13) 0.45583(7) 0.55067(10) 0.0239(2) Uani d 1 . .
    C C12 0.11763(15) 0.47512(8) 0.64272(11) 0.0266(3) Uani d 1 . .
    H H12 0.152(2) 0.5194(11) 0.6845(14) 0.040(5) Uiso d 1 . .
    C C13 0.00202(14) 0.42783(8) 0.67128(10) 0.0261(3) Uani d 1 . .
    C C14 -0.04785(15) 0.36229(8) 0.61082(11) 0.0283(3) Uani d 1 . .
    H H14 -0.130(2) 0.3302(11) 0.6306(14) 0.038(4) Uiso d 1 . .
    C C15 0.01925(15) 0.34384(8) 0.51908(11) 0.0271(3) Uani d 1 . .
    H H15 -0.019(2) 0.3021(11) 0.4758(15) 0.042(5) Uiso d 1 . .
    C C16 0.43514(15) 0.24544(8) 0.10287(10) 0.0261(3) Uani d 1 . .
    H H16A 0.4342(18) 0.1915(10) 0.0694(13) 0.029(4) Uiso d 1 . .
    H H16B 0.3717(18) 0.2771(10) 0.0550(13) 0.027(4) Uiso d 1 . .
    C C17 0.59004(14) 0.28115(7) 0.11411(10) 0.0235(2) Uani d 1 . .
    C C18 0.65243(16) 0.30239(9) 0.02058(11) 0.0311(3) Uani d 1 . .
    H H18 0.593(2) 0.2943(11) -0.0487(15) 0.039(5) Uiso d 1 . .
    C C19 0.79411(17) 0.33523(9) 0.02566(13) 0.0384(3) Uani d 1 . .
    H H19 0.835(2) 0.3503(12) -0.0383(16) 0.050(5) Uiso d 1 . .
    C C20 0.87604(17) 0.34739(9) 0.12401(14) 0.0382(3) Uani d 1 . .
    H H20 0.973(2) 0.3695(12) 0.1271(15) 0.046(5) Uiso d 1 . .
    C C21 0.81497(16) 0.32701(8) 0.21707(13) 0.0334(3) Uani d 1 . .
    H H21 0.874(2) 0.3354(11) 0.2875(14) 0.040(5) Uiso d 1 . .
    C C22 0.67257(15) 0.29448(8) 0.21258(11) 0.0273(3) Uani d 1 . .
    H H22 0.6283(17) 0.2799(9) 0.2793(12) 0.024(4) Uiso d 1 . .
loop_
    _atom_site_aniso_label
    _atom_site_aniso_U_11
    _atom_site_aniso_U_22
    _atom_site_aniso_U_33
    _atom_site_aniso_U_12
    _atom_site_aniso_U_13
    _atom_site_aniso_U_23
    Cl1 0.02604(16) 0.03290(17) 0.04160(19) -0.00735(12) 0.00829(13)
                                                                    -0.00211(13)
    Cl2 0.03839(18) 0.03495(18) 0.03231(17) 0.00967(13) 0.01489(13) 0.00164(12)
    S1 0.02266(15) 0.02109(15) 0.03075(17) -0.00207(11) 0.00738(12) 0.00098(11)
    O1 0.0405(5) 0.0264(5) 0.0303(5) 0.0018(4) 0.0116(4) 0.0066(4)
    N1 0.0226(5) 0.0248(5) 0.0224(5) -0.0006(4) 0.0050(4) 0.0000(4)
    C1 0.0225(6) 0.0217(6) 0.0261(6) -0.0018(5) 0.0009(5) -0.0017(5)
    C2 0.0297(7) 0.0241(6) 0.0321(7) -0.0029(5) 0.0017(5) 0.0022(5)
    C3 0.0349(7) 0.0215(6) 0.0406(8) 0.0005(5) -0.0015(6) 0.0025(5)
    C4 0.0295(7) 0.0245(6) 0.0446(8) 0.0037(5) 0.0022(6) -0.0047(6)
    C5 0.0253(6) 0.0267(6) 0.0337(7) -0.0007(5) 0.0044(5) -0.0047(5)
    C6 0.0225(6) 0.0214(6) 0.0255(6) -0.0026(5) 0.0004(5) -0.0020(5)
    C7 0.0223(6) 0.0241(6) 0.0247(6) -0.0015(5) 0.0025(5) 0.0010(5)
    C8 0.0194(5) 0.0231(6) 0.0246(6) 0.0002(4) 0.0034(4) 0.0033(4)
    C9 0.0229(6) 0.0224(6) 0.0276(6) 0.0000(5) 0.0051(5) 0.0036(5)
    C10 0.0228(6) 0.0207(6) 0.0265(6) 0.0038(5) 0.0041(5) 0.0034(4)
    C11 0.0201(6) 0.0224(6) 0.0293(6) 0.0025(4) 0.0034(5) 0.0033(5)
    C12 0.0259(6) 0.0242(6) 0.0293(6) 0.0039(5) 0.0015(5) -0.0006(5)
    C13 0.0265(6) 0.0260(6) 0.0267(6) 0.0083(5) 0.0069(5) 0.0042(5)
    C14 0.0279(6) 0.0238(6) 0.0350(7) 0.0014(5) 0.0111(5) 0.0048(5)
    C15 0.0281(6) 0.0222(6) 0.0318(7) -0.0001(5) 0.0075(5) 0.0002(5)
    C16 0.0273(6) 0.0315(7) 0.0196(6) -0.0010(5) 0.0033(5) -0.0020(5)
    C17 0.0256(6) 0.0215(6) 0.0240(6) 0.0032(5) 0.0062(5) 0.0002(4)
    C18 0.0344(7) 0.0333(7) 0.0271(7) 0.0065(6) 0.0104(5) 0.0039(5)
    C19 0.0385(8) 0.0330(7) 0.0476(9) 0.0061(6) 0.0232(7) 0.0101(6)
    C20 0.0270(7) 0.0262(7) 0.0630(10) -0.0002(5) 0.0123(6) 0.0026(6)
    C21 0.0290(7) 0.0262(7) 0.0442(8) -0.0002(5) -0.0002(6) -0.0042(6)
    C22 0.0294(6) 0.0261(6) 0.0265(6) -0.0009(5) 0.0042(5) -0.0013(5)
_geom_special_details
;
 All esds (except the esd in the dihedral angle between two l.s. planes)
 are estimated using the full covariance matrix.  The cell esds are taken
 into account individually in the estimation of esds in distances, angles
 and torsion angles; correlations between esds in cell parameters are only
 used when they are defined by crystal symmetry.  An approximate (isotropic)
 treatment of cell esds is used for estimating esds involving l.s. planes.
;
loop_
    _geom_bond_atom_site_label_1
    _geom_bond_atom_site_label_2
    _geom_bond_site_symmetry_2
    _geom_bond_distance
    _geom_bond_publ_flag
    Cl1 C11 . 1.7357(13) ?
    Cl2 C13 . 1.7382(13) ?
    S1 C8 . 1.7525(12) ?
    S1 C1 . 1.7561(13) ?
    O1 C7 . 1.2228(16) ?
    N1 C7 . 1.3759(16) ?
    N1 C6 . 1.4192(16) ?
    N1 C16 . 1.4661(16) ?
    C1 C2 . 1.3967(18) ?
    C1 C6 . 1.4000(18) ?
    C2 C3 . 1.387(2) ?
    C2 H2 . 0.981(18) ?
    C3 C4 . 1.387(2) ?
    C3 H3 . 0.938(17) ?
    C4 C5 . 1.388(2) ?
    C4 H4 . 0.94(2) ?
    C5 C6 . 1.3990(18) ?
    C5 H5 . 0.960(18) ?
    C7 C8 . 1.4988(17) ?
    C8 C9 . 1.3458(18) ?
    C9 C10 . 1.4616(17) ?
    C9 H9 . 0.948(17) ?
    C10 C15 . 1.4024(18) ?
    C10 C11 . 1.4076(18) ?
    C11 C12 . 1.3814(18) ?
    C12 C13 . 1.3854(19) ?
    C12 H12 . 0.940(19) ?
    C13 C14 . 1.3781(19) ?
    C14 C15 . 1.3874(19) ?
    C14 H14 . 0.971(19) ?
    C15 H15 . 0.928(19) ?
    C16 C17 . 1.5143(18) ?
    C16 H16A . 0.993(17) ?
    C16 H16B . 0.945(16) ?
    C17 C22 . 1.3899(18) ?
    C17 C18 . 1.3965(18) ?
    C18 C19 . 1.388(2) ?
    C18 H18 . 0.979(18) ?
    C19 C20 . 1.383(2) ?
    C19 H19 . 0.95(2) ?
    C20 C21 . 1.382(2) ?
    C20 H20 . 0.95(2) ?
    C21 C22 . 1.392(2) ?
    C21 H21 . 0.993(18) ?
    C22 H22 . 0.992(16) ?
loop_
    _geom_contact_atom_site_label_1
    _geom_contact_atom_site_label_2
    _geom_contact_distance
    _geom_contact_site_symmetry_1
    _geom_contact_site_symmetry_2
    _geom_contact_publ_flag
    Cl1 Cl1 3.2439(5) . 3_666 yes
    Cl1 C14 3.4981(14) . 3_566 yes
    Cl1 H9 2.647(16) . . yes
    Cl2 H19 2.96(2) . 1_456 yes
    Cl2 H9 3.044(16) . 3_566 yes
    Cl2 H4 3.138(18) . 4_466 yes
    S1 Cl2 3.5832(5) . 4_565 yes
    S1 Cl2 3.5832(5) . 4_565 yes
    S1 N1 3.0801(11) . . yes
    S1 C15 3.1625(14) . . yes
    S1 C13 3.6033(13) . 4_565 yes
    S1 H15 2.578(18) . . yes
    O1 C17 3.2096(16) . . yes
    O1 C4 3.3346(17) . 2_655 yes
    O1 H9 2.406(16) . . yes
    O1 H16B 2.345(16) . . yes
    O1 H4 2.51(2) . 2_655 yes
    N1 S1 3.0801(11) . . yes
    N1 H22 2.552(15) . . yes
    C1 C12 3.4639(18) . 4_565 yes
    C1 C13 3.4372(18) . 4_565 yes
    C2 C12 3.541(2) . 4_565 yes
    C3 C3 3.485(2) . 3_656 yes
    C5 C22 3.4988(19) . . yes
    C5 C17 3.4201(18) . . yes
    C6 C22 3.4830(18) . . yes
    C6 C12 3.5828(18) . 4_565 yes
    C7 C22 3.4391(18) . . yes
    C10 C12 3.4871(18) . 3_566 yes
    C14 C20 3.572(2) . 4_466 yes
    C5 H16A 2.563(16) . . yes
    C6 H22 2.904(15) . . yes
    C8 H15 2.929(18) . . yes
    C16 H5 2.556(18) . . yes
    C17 H5 2.829(18) . . yes
    C18 H3 2.998(17) . 2_655 yes
    C21 H12 2.845(18) . 3_666 yes
    H14 C20 2.964(18) . 4_466 yes
    H14 C21 2.899(18) . 4_466 yes
    H14 C22 2.990(18) . 4_466 yes
    H15 C19 2.951(18) . 4_466 yes
    H16B S1 2.852(16) . 4_565 yes
    H16B C1 2.973(16) . 4_565 yes
    H18 C6 2.934(19) . 4_565 yes
    H5 H16A 2.16(2) . . yes
    H12 H21 2.46(3) . 3_666 yes
    H15 H21 2.51(3) . 1_455 yes
    H16B H18 2.51(2) . . yes
    H18 H22 2.53(2) . 4_565 yes
loop_
    _geom_angle_atom_site_label_1
    _geom_angle_atom_site_label_2
    _geom_angle_atom_site_label_3
    _geom_angle_site_symmetry_1
    _geom_angle_site_symmetry_3
    _geom_angle
    _geom_angle_publ_flag
    C8 S1 C1 . . 100.14(6) ?
    C7 N1 C6 . . 125.51(10) ?
    C7 N1 C16 . . 115.14(10) ?
    C6 N1 C16 . . 119.20(10) ?
    C2 C1 C6 . . 120.71(12) ?
    C2 C1 S1 . . 117.26(10) ?
    C6 C1 S1 . . 122.02(10) ?
    C3 C2 C1 . . 120.17(13) ?
    C3 C2 H2 . . 121.4(10) ?
    C1 C2 H2 . . 118.5(10) ?
    C4 C3 C2 . . 119.47(13) ?
    C4 C3 H3 . . 120.7(10) ?
    C2 C3 H3 . . 119.8(10) ?
    C3 C4 C5 . . 120.59(13) ?
    C3 C4 H4 . . 119.6(12) ?
    C5 C4 H4 . . 119.7(12) ?
    C4 C5 C6 . . 120.71(13) ?
    C4 C5 H5 . . 118.7(10) ?
    C6 C5 H5 . . 120.6(11) ?
    C5 C6 C1 . . 118.24(12) ?
    C5 C6 N1 . . 120.50(11) ?
    C1 C6 N1 . . 121.26(11) ?
    O1 C7 N1 . . 120.68(11) ?
    O1 C7 C8 . . 120.54(11) ?
    N1 C7 C8 . . 118.78(10) ?
    C9 C8 C7 . . 117.09(11) ?
    C9 C8 S1 . . 124.79(10) ?
    C7 C8 S1 . . 117.88(9) ?
    C8 C9 C10 . . 129.48(12) ?
    C8 C9 H9 . . 114.8(10) ?
    C10 C9 H9 . . 115.7(10) ?
    C15 C10 C11 . . 116.15(11) ?
    C15 C10 C9 . . 123.53(12) ?
    C11 C10 C9 . . 120.29(11) ?
    C12 C11 C10 . . 122.68(12) ?
    C12 C11 Cl1 . . 117.23(10) ?
    C10 C11 Cl1 . . 120.08(10) ?
    C11 C12 C13 . . 118.49(12) ?
    C11 C12 H12 . . 120.1(11) ?
    C13 C12 H12 . . 121.4(11) ?
    C14 C13 C12 . . 121.49(12) ?
    C14 C13 Cl2 . . 119.70(10) ?
    C12 C13 Cl2 . . 118.79(10) ?
    C13 C14 C15 . . 118.94(12) ?
    C13 C14 H14 . . 120.9(10) ?
    C15 C14 H14 . . 120.1(10) ?
    C14 C15 C10 . . 122.24(12) ?
    C14 C15 H15 . . 118.7(12) ?
    C10 C15 H15 . . 118.9(12) ?
    N1 C16 C17 . . 115.04(10) ?
    N1 C16 H16A . . 107.3(9) ?
    C17 C16 H16A . . 111.3(9) ?
    N1 C16 H16B . . 108.1(10) ?
    C17 C16 H16B . . 109.4(10) ?
    H16A C16 H16B . . 105.2(13) ?
    C22 C17 C18 . . 118.42(12) ?
    C22 C17 C16 . . 123.41(11) ?
    C18 C17 C16 . . 118.16(12) ?
    C19 C18 C17 . . 120.85(14) ?
    C19 C18 H18 . . 120.7(11) ?
    C17 C18 H18 . . 118.5(11) ?
    C20 C19 C18 . . 120.29(14) ?
    C20 C19 H19 . . 119.3(12) ?
    C18 C19 H19 . . 120.4(12) ?
    C21 C20 C19 . . 119.32(14) ?
    C21 C20 H20 . . 120.6(11) ?
    C19 C20 H20 . . 120.1(11) ?
    C20 C21 C22 . . 120.69(14) ?
    C20 C21 H21 . . 119.2(11) ?
    C22 C21 H21 . . 120.1(11) ?
    C17 C22 C21 . . 120.43(13) ?
    C17 C22 H22 . . 118.7(9) ?
    C21 C22 H22 . . 120.9(9) ?
loop_
    _geom_torsion_atom_site_label_1
    _geom_torsion_atom_site_label_2
    _geom_torsion_atom_site_label_3
    _geom_torsion_atom_site_label_4
    _geom_torsion_site_symmetry_1
    _geom_torsion_site_symmetry_2
    _geom_torsion_site_symmetry_3
    _geom_torsion_site_symmetry_4
    _geom_torsion
    _geom_torsion_publ_flag
    C8 S1 C1 C2 . . . . 155.71(10) ?
    C8 S1 C1 C6 . . . . -25.73(11) ?
    C6 C1 C2 C3 . . . . -1.12(19) ?
    S1 C1 C2 C3 . . . . 177.47(10) ?
    C1 C2 C3 C4 . . . . 3.0(2) ?
    C2 C3 C4 C5 . . . . -1.7(2) ?
    C3 C4 C5 C6 . . . . -1.5(2) ?
    C4 C5 C6 C1 . . . . 3.35(19) ?
    C4 C5 C6 N1 . . . . -175.72(12) ?
    C2 C1 C6 C5 . . . . -2.05(18) ?
    S1 C1 C6 C5 . . . . 179.43(9) ?
    C2 C1 C6 N1 . . . . 177.02(11) ?
    S1 C1 C6 N1 . . . . -1.50(17) ?
    C7 N1 C6 C5 . . . . -158.93(12) ?
    C16 N1 C6 C5 . . . . 16.29(17) ?
    C7 N1 C6 C1 . . . . 22.03(18) ?
    C16 N1 C6 C1 . . . . -162.76(11) ?
    C6 N1 C7 O1 . . . . 174.42(12) ?
    C16 N1 C7 O1 . . . . -0.96(17) ?
    C6 N1 C7 C8 . . . . -5.15(18) ?
    C16 N1 C7 C8 . . . . 179.46(10) ?
    O1 C7 C8 C9 . . . . -23.67(18) ?
    N1 C7 C8 C9 . . . . 155.91(11) ?
    O1 C7 C8 S1 . . . . 150.91(10) ?
    N1 C7 C8 S1 . . . . -29.52(15) ?
    C1 S1 C8 C9 . . . . -145.73(11) ?
    C1 S1 C8 C7 . . . . 40.15(10) ?
    C7 C8 C9 C10 . . . . 178.71(12) ?
    S1 C8 C9 C10 . . . . 4.6(2) ?
    C8 C9 C10 C15 . . . . -29.8(2) ?
    C8 C9 C10 C11 . . . . 152.34(13) ?
    C15 C10 C11 C12 . . . . 0.42(18) ?
    C9 C10 C11 C12 . . . . 178.46(11) ?
    C15 C10 C11 Cl1 . . . . 179.25(9) ?
    C9 C10 C11 Cl1 . . . . -2.71(16) ?
    C10 C11 C12 C13 . . . . -0.78(19) ?
    Cl1 C11 C12 C13 . . . . -179.64(9) ?
    C11 C12 C13 C14 . . . . 0.72(19) ?
    C11 C12 C13 Cl2 . . . . -177.88(9) ?
    C12 C13 C14 C15 . . . . -0.33(19) ?
    Cl2 C13 C14 C15 . . . . 178.27(10) ?
    C13 C14 C15 C10 . . . . 0.0(2) ?
    C11 C10 C15 C14 . . . . 0.00(19) ?
    C9 C10 C15 C14 . . . . -177.97(12) ?
    C7 N1 C16 C17 . . . . 84.01(14) ?
    C6 N1 C16 C17 . . . . -91.69(14) ?
    N1 C16 C17 C22 . . . . 9.68(18) ?
    N1 C16 C17 C18 . . . . -169.73(11) ?
    C22 C17 C18 C19 . . . . 0.7(2) ?
    C16 C17 C18 C19 . . . . -179.87(13) ?
    C17 C18 C19 C20 . . . . 0.1(2) ?
    C18 C19 C20 C21 . . . . -0.4(2) ?
    C19 C20 C21 C22 . . . . 0.1(2) ?
    C18 C17 C22 C21 . . . . -1.06(19) ?
    C16 C17 C22 C21 . . . . 179.53(12) ?
    C20 C21 C22 C17 . . . . 0.7(2) ?
loop_
    _geom_hbond_atom_site_label_D
    _geom_hbond_atom_site_label_H
    _geom_hbond_atom_site_label_A
    _geom_hbond_site_symmetry_A
    _geom_hbond_distance_DH
    _geom_hbond_distance_HA
    _geom_hbond_distance_DA
    _geom_hbond_angle_DHA
    _geom_hbond_publ_flag
    C4 H4 O1 2_645 0.936(19) 2.51(2) 3.3346(17) 147.7(15) yes
    C16 H16B S1 4_565 0.945(16) 2.852(16) 3.7011(13) 149.9(12) yes
    C3 H3 Cg4 2_645 0.938(17) 2.901(17) 3.6428(15) 136.8(13) yes
    C14 H14 Cg4 4_455 0.971(19) 2.710(18) 3.5593(15) 146.8(14) yes
    C18 H18 Cg1 4_554 0.979(18) 2.969(18) 3.6759(16) 130.0(13) yes
_shelx_space_group_comment
;
The symmetry employed for this shelxl refinement is uniquely defined
by the following loop, which should always be used as a source of
symmetry information in preference to the above space-group names.
They are only intended as comments.
;
_shelx_estimated_absorpt_T_min     0.578
_shelx_estimated_absorpt_T_max     0.696
_shelx_hkl_file
;
  -1   0   0   40.30    1.90
   1   0   0   41.70    1.90
  -1   0   0   41.10    1.50
  -2   0   0  724.63   27.40
   2   0   0  725.63   27.10
   2   0   0  738.13   27.50
  -3   0   0  147.89    5.60
  -3   0   0  138.19    6.70
   3   0   0  153.38    5.90
   3   0   0  143.09    6.70
  -4   0   0 1206.38   44.30
   4   0   0 1165.78   46.10
  -4   0   0 1156.28   47.40
  -4   0   0 1185.08   44.40
   4   0   0 1287.47   44.80
  -5   0   0  229.88    8.60
   5   0   0  211.08    9.10
  -5   0   0  234.38   10.60
   5   0   0  212.58    9.00
  -5   0   0  204.88    8.70
  -5   0   0  218.38    8.60
  -6   0   0  792.52   29.80
  -6   0   0  811.22   32.80
  -6   0   0  787.02   29.70
   6   0   0  813.72   30.30
   6   0   0  826.12   30.30
  -6   0   0  851.91   29.80
   6   0   0  750.02   30.30
   6   0   0  749.33   30.50
   6   0   0  751.82   30.30
   7   0   0   31.70    3.40
   7   0   0   24.10    3.00
   7   0   0   27.20    3.80
  -7   0   0   25.40    2.00
   7   0   0   21.00    2.90
   7   0   0   28.10    3.40
  -7   0   0   26.30    1.80
  -7   0   0   22.50    3.00
   7   0   0   26.70    2.70
   7   0   0   22.10    2.80
   7   0   0   26.70    2.50
  -7   0   0   24.30    1.80
  -8   0   0   76.59    4.00
   8   0   0   80.29    4.50
  -8   0   0   78.39    3.80
   8   0   0   72.99    4.60
   8   0   0   62.99    5.50
   8   0   0   89.39    5.00
  -8   0   0   77.89    4.00
   8   0   0   80.39    4.70
  -8   0   0   76.89    4.10
   8   0   0   83.09    4.60
   8   0   0   78.19    4.50
   8   0   0   83.49    4.50
   9   0   0    9.10    3.10
   9   0   0   10.90    1.90
  -9   0   0   10.30    1.30
   9   0   0    6.80    2.20
  -9   0   0   10.90    1.40
   9   0   0   11.80    2.20
  -9   0   0    7.30    2.50
   9   0   0   11.00    2.10
  -9   0   0   11.10    2.10
  -9   0   0    9.60    1.80
   9   0   0   14.50    2.30
 -10   0   0   62.19    3.10
 -10   0   0   57.59    3.00
  10   0   0   58.29    3.20
  10   0   0   57.09    3.30
  10   0   0   55.79    3.40
 -10   0   0   59.59    2.80
 -11   0   0   87.29    3.70
  11   0   0   83.49    3.70
   0  -1   0    0.00    0.10
   0  -1   0    0.50    0.20
   0   1   0    0.10    0.10
   0   1   0    0.00    0.10
   0   1   0    0.00    0.10
  -1  -1   0 1658.33   61.09
   1  -1   0 1678.23   60.69
   1  -1   0 1656.53   61.19
  -1  -1   0 1759.62   62.29
   1  -1   0 1667.63   61.29
  -1   1   0 1595.04   60.59
   1   1   0 1539.45   60.49
   1   1   0 1614.54   60.99
  -1   1   0 1667.83   60.69
  -2  -1   0   45.40    2.00
  -2  -1   0   47.00    2.50
  -2  -1   0   49.00    1.90
   2  -1   0   49.99    2.10
   2  -1   0   48.80    2.50
   2   1   0   45.80    1.90
   2   1   0   41.50    2.10
  -2   1   0   46.40    2.40
  -3  -1   0  241.38    9.10
   3  -1   0  236.78    9.40
   3  -1   0  240.88   10.10
  -3  -1   0  246.98   10.10
  -3  -1   0  243.58    9.00
   3   1   0  253.17    9.40
   3   1   0  229.88    9.00
  -3   1   0  227.38    9.90
   3   1   0  241.78   10.30
   4  -1   0  122.59    7.30
  -4  -1   0  144.59    6.90
  -4  -1   0  137.89    5.60
   4  -1   0  154.48    6.00
  -4  -1   0  141.09    5.60
   4   1   0  151.08    6.00
  -4   1   0  128.29    5.60
  -4   1   0  135.49    6.70
  -4   1   0  143.59    5.50
   5  -1   0   63.19    3.60
  -5  -1   0   68.49    3.00
  -5  -1   0   66.19    3.00
  -5  -1   0   67.89    5.00
   5  -1   0   65.39    3.50
  -5  -1   0   64.79    3.20
  -5   1   0   69.09    3.00
  -5   1   0   72.69    5.20
   5   1   0   62.09    3.40
   5   1   0   62.99    3.50
  -6  -1   0  176.48    7.10
  -6  -1   0  182.78    7.10
   6  -1   0  166.68    7.70
  -6  -1   0  181.88   11.00
   6  -1   0  168.88    7.60
   6  -1   0  170.98    7.90
   6  -1   0  164.98    7.80
   6  -1   0  161.08    7.90
  -6  -1   0  173.78    7.20
  -6   1   0  169.18   10.50
   6   1   0  178.08    7.60
  -6   1   0  167.98    7.20
   6   1   0  158.98    7.70
   6   1   0  164.18    7.70
  -6   1   0  186.08    7.10
   6   1   0  177.28    7.90
  -6   1   0  196.08    7.30
   7  -1   0    4.10    2.00
   7  -1   0    1.90    1.30
   7  -1   0    4.60    1.60
  -7  -1   0    4.20    1.10
   7  -1   0    5.90    1.70
  -7  -1   0    5.30    1.10
  -7  -1   0    3.90    1.20
   7  -1   0    4.20    1.60
   7  -1   0    5.60    1.90
  -7  -1   0    5.10    1.30
   7  -1   0    3.00    1.40
   7  -1   0    7.30    1.80
   7   1   0    5.00    1.70
   7   1   0    6.30    1.60
  -7   1   0    5.30    1.10
  -7   1   0    6.10    1.10
  -7   1   0    3.70    1.00
   7   1   0    3.80    1.40
  -7   1   0    9.00    3.10
   7   1   0    4.70    1.40
   7   1   0    7.30    1.80
   7   1   0   13.80    3.20
   7   1   0    7.60    2.20
   7   1   0    1.60    1.40
   8  -1   0  291.37   12.00
   8  -1   0  283.47   12.10
   8  -1   0  279.77   12.10
   8  -1   0  286.67   12.10
  -8  -1   0  271.17   11.50
  -8  -1   0  304.37   11.50
   8  -1   0  293.77   12.10
   8  -1   0  296.47   12.10
   8  -1   0  302.17   13.00
  -8  -1   0  288.07   11.40
   8   1   0  286.97   13.00
   8   1   0  292.07   12.00
  -8   1   0  270.47   11.40
   8   1   0  291.17   12.10
  -8   1   0  273.97   11.70
  -8   1   0  318.67   11.60
   8   1   0  285.37   11.90
  -8   1   0  269.87   11.50
   8   1   0  272.37   12.00
   8   1   0  279.27   11.90
   8   1   0  279.27   12.00
   8   1   0  283.07   12.10
   9  -1   0   75.59    4.10
   9  -1   0   76.19    4.20
  -9  -1   0   71.49    3.80
  -9  -1   0   69.79    3.60
  -9  -1   0   68.39    3.50
  -9  -1   0   77.29    4.00
   9  -1   0   73.29    4.10
   9  -1   0   77.09    4.30
   9  -1   0   77.19    4.10
   9  -1   0   74.89    4.20
  -9   1   0   71.69    3.60
   9   1   0   75.89    4.50
   9   1   0   76.49    4.10
   9   1   0   77.69    4.30
  -9   1   0   78.29    4.00
  -9   1   0   67.09    3.60
   9   1   0   74.99    4.30
   9   1   0   74.99    4.10
   9   1   0   75.99    4.20
  -9   1   0   68.79    3.90
  -9   1   0   78.89    4.10
  10  -1   0    2.90    1.10
 -10  -1   0    4.80    1.30
 -10  -1   0    2.20    0.70
  10  -1   0    1.60    1.10
 -10  -1   0    4.90    1.50
  10  -1   0    6.10    1.60
  10  -1   0    5.80    1.80
  10  -1   0    2.30    0.90
 -10   1   0    3.10    1.10
  10   1   0    2.20    0.90
 -10   1   0    2.90    1.30
 -10   1   0    4.60    1.40
  10   1   0    3.90    1.20
  10   1   0    5.10    1.40
 -10   1   0    4.60    1.20
 -11  -1   0    5.20    1.00
 -11  -1   0    5.40    1.30
  11  -1   0    4.60    1.30
  11  -1   0    6.00    1.20
 -11   1   0    5.10    0.70
   0  -2   0  170.58    6.40
   0  -2   0  181.98    6.50
   0   2   0  152.18    6.50
   1  -2   0  296.47   11.30
  -1  -2   0  287.47   11.40
  -1  -2   0  304.37   11.60
   1  -2   0  313.47   11.40
   1   2   0  312.57   11.70
  -1   2   0  304.17   11.40
  -1   2   0  305.57   11.60
   1   2   0  303.27   11.30
  -2  -2   0  650.63   23.60
   2  -2   0  657.53   23.80
   2  -2   0  582.14   24.10
  -2  -2   0  603.54   24.20
   2   2   0  665.13   23.70
  -2   2   0  643.24   24.20
   2   2   0  671.53   24.40
  -2   2   0  623.64   23.50
   2   2   0  643.74   24.00
  -3  -2   0  115.09    4.50
   3  -2   0  102.19    5.40
  -3  -2   0  112.89    5.40
   3  -2   0  120.79    4.80
  -3  -2   0  118.89    4.50
   3   2   0  108.49    4.70
  -3   2   0  112.09    5.30
   3   2   0  124.99    4.80
  -3   2   0  111.79    4.30
   3   2   0  101.69    5.60
   4  -2   0  106.29    6.40
  -4  -2   0  118.29    4.60
  -4  -2   0  111.29    6.80
  -4  -2   0  119.09    4.60
  -4   2   0   98.39    4.50
  -4   2   0  107.59    5.70
   4   2   0  122.69    5.40
   5  -2   0  944.51   39.60
   5  -2   0 1032.30   39.50
  -5  -2   0 1053.09   39.00
  -5  -2   0 1098.19   39.10
  -5  -2   0 1160.78   41.40
  -5  -2   0 1048.60   39.10
  -5   2   0 1092.99   41.00
  -5   2   0 1060.09   39.00
   5   2   0  982.60   40.60
  -5   2   0 1058.69   39.00
   5   2   0 1033.30   39.40
   6  -2   0   13.60    2.60
  -6  -2   0   13.50    1.50
   6  -2   0   14.40    2.80
   6  -2   0   13.40    1.90
  -6  -2   0   13.10    1.30
   6  -2   0    9.80    2.10
  -6  -2   0   11.30    1.20
  -6  -2   0   12.20    3.00
   6  -2   0   16.40    2.80
   6  -2   0    9.80    2.60
   6  -2   0   12.40    2.90
  -6   2   0   11.90    1.10
   6   2   0   10.00    1.70
   6   2   0    4.10    2.90
   6   2   0   15.10    2.00
   6   2   0   15.80    2.70
  -6   2   0   13.90    1.80
   6   2   0    9.80    2.60
  -6   2   0   13.00    1.30
  -6   2   0    5.90    2.90
  -7  -2   0  201.88    9.30
   7  -2   0  227.38    9.80
   7  -2   0  220.58   10.20
   7  -2   0  230.18    9.90
  -7  -2   0  237.68    9.30
   7  -2   0  234.08    9.90
  -7  -2   0  224.28    9.20
  -7  -2   0  244.38    9.20
   7  -2   0  229.18    9.90
   7  -2   0  233.38    9.80
   7  -2   0  215.38   10.10
   7  -2   0  229.88    9.90
   7   2   0  227.18    9.90
   7   2   0  206.88    9.90
   7   2   0  203.58    9.90
  -7   2   0  215.48    9.10
   7   2   0  232.08    9.90
   7   2   0  244.68    9.80
   7   2   0  222.58    9.70
  -7   2   0  233.68    9.20
   7   2   0  228.88   10.20
   8  -2   0   90.09    4.90
  -8  -2   0   89.89    4.10
   8  -2   0   86.49    5.40
   8  -2   0   87.99    4.90
   8  -2   0   94.29    5.00
   8  -2   0   93.19    5.00
   8  -2   0   84.09    6.00
  -8  -2   0   86.49    4.70
  -8  -2   0   93.99    4.20
   8  -2   0   87.49    4.90
  -8  -2   0   89.19    4.40
   8  -2   0   89.69    4.80
   8   2   0   85.09    6.00
   8   2   0   94.89    4.90
  -8   2   0   84.89    4.20
  -8   2   0   90.69    4.50
   8   2   0   85.89    5.10
  -8   2   0   88.49    4.30
   8   2   0   88.69    5.10
   8   2   0   86.09    4.90
  -8   2   0   86.49    4.80
   8   2   0   87.99    5.00
   8   2   0   89.59    4.80
   9  -2   0  109.89    5.30
   9  -2   0  102.49    5.10
   9  -2   0   94.99    5.10
   9  -2   0  100.29    5.00
  -9  -2   0   87.79    4.40
  -9  -2   0  106.49    5.00
   9  -2   0  101.59    5.10
   9  -2   0  107.79    5.20
   9   2   0  103.39    5.20
   9   2   0  107.29    5.20
  -9   2   0  101.79    4.90
  -9   2   0  108.79    5.10
   9   2   0   96.69    5.40
   9   2   0  108.59    5.30
  -9   2   0   95.49    4.60
  -9   2   0   99.99    4.70
  -9   2   0  108.09    5.00
 -10  -2   0  116.69    4.90
  10  -2   0  118.99    5.30
  10  -2   0  117.09    5.40
  10  -2   0  123.09    5.30
 -10  -2   0  120.49    5.30
  10  -2   0  122.29    5.50
  10  -2   0  122.79    5.80
  10   2   0  120.69    5.30
 -10   2   0  125.89    5.30
 -10   2   0  110.39    5.20
  10   2   0  115.69    5.50
  10   2   0  121.19    5.60
 -10   2   0  120.79    5.20
 -10   2   0  124.49    5.10
  11  -2   0   -0.50    0.60
  11  -2   0    0.30    0.70
 -11  -2   0   -0.30    0.70
 -11  -2   0    0.60    0.80
  11   2   0    0.20    0.70
 -11   2   0    0.70    0.50
   0  -3   0    0.20    0.20
   0  -3   0    0.20    0.20
   0   3   0    0.10    0.20
  -1  -3   0    2.90    0.70
   1  -3   0    2.40    0.40
  -1  -3   0    2.20    0.50
   1   3   0    3.00    0.80
  -1   3   0    3.20    0.70
  -2  -3   0  561.24   21.10
  -2  -3   0  545.65   21.70
   2  -3   0  602.04   21.20
   2  -3   0  567.84   21.00
  -2   3   0  541.65   21.50
   2   3   0  588.14   21.90
   2   3   0  559.84   21.00
   2   3   0  567.44   21.20
   3  -3   0  938.31   35.30
   3  -3   0  933.01   34.50
  -3  -3   0  954.60   35.40
  -3  -3   0  884.81   34.20
  -3  -3   0  967.50   34.40
   3   3   0  951.80   34.50
   3   3   0  974.90   35.70
  -3   3   0  871.11   34.00
  -3   3   0  884.21   35.10
   3   3   0  937.81   34.30
  -3   3   0  884.71   34.00
   4  -3   0   12.90    1.30
  -4  -3   0   11.90    2.40
  -4  -3   0   14.00    1.20
  -4  -3   0   12.50    1.00
  -4  -3   0   13.10    1.10
  -4   3   0   12.00    0.80
   4   3   0   13.10    1.30
   4   3   0   13.70    1.40
  -4   3   0    9.10    2.20
   5  -3   0    0.80    0.70
   5  -3   0    0.00    1.20
  -5  -3   0    0.50    0.60
  -5  -3   0    0.00    0.90
  -5  -3   0    1.70    1.50
  -5  -3   0    1.40    0.60
  -5   3   0    1.40    0.50
  -5   3   0    0.60    0.70
  -5   3   0   -0.60    1.50
   5   3   0    0.70    1.00
   5   3   0    0.40    0.70
   6  -3   0   -1.90    1.20
  -6  -3   0    2.30    1.00
   6  -3   0    1.30    1.60
   6  -3   0    1.60    1.80
   6  -3   0    1.50    1.40
  -6  -3   0    0.50    0.60
   6  -3   0   -1.30    1.40
   6  -3   0   -0.30    1.10
   6  -3   0    2.80    1.60
  -6  -3   0    1.80    0.90
  -6  -3   0    1.80    1.10
   6  -3   0   -0.60    2.10
   6   3   0    0.30    1.30
   6   3   0    2.80    2.20
  -6   3   0    3.30    3.20
   6   3   0    2.20    1.40
   6   3   0    2.60    1.80
   6   3   0    0.20    1.00
  -6   3   0    2.80    1.20
   6   3   0   -2.80    1.60
  -6   3   0    0.50    0.50
   7  -3   0    3.90    1.50
   7  -3   0    7.70    2.50
   7  -3   0    3.40    1.50
   7  -3   0    3.00    1.20
  -7  -3   0    5.20    1.20
  -7  -3   0    2.20    0.80
   7  -3   0    2.90    1.50
   7  -3   0    5.90    1.70
   7  -3   0    5.50    2.10
   7  -3   0    3.80    1.40
   7   3   0    6.80    2.50
  -7   3   0    4.90    1.20
  -7   3   0    4.50    1.00
   7   3   0    1.10    1.60
  -7   3   0    3.60    1.10
   7   3   0    3.50    1.10
   7   3   0    2.70    1.60
   7   3   0    7.80    2.40
   7   3   0    2.60    1.80
   8  -3   0    9.50    2.10
  -8  -3   0   14.00    1.60
   8  -3   0   16.70    2.70
   8  -3   0   18.30    2.20
   8  -3   0   13.00    4.00
   8  -3   0   14.20    2.30
  -8  -3   0   13.00    1.80
  -8  -3   0   11.40    1.80
  -8  -3   0   17.20    2.00
   8  -3   0   20.30    2.40
   8  -3   0   13.20    2.40
   8  -3   0   14.00    2.50
  -8   3   0   13.20    1.60
   8   3   0   16.60    2.50
   8   3   0   14.60    2.50
   8   3   0   12.70    2.50
  -8   3   0   12.10    3.00
   8   3   0   11.40    3.80
   8   3   0   16.40    2.20
  -8   3   0   14.80    1.50
   8   3   0   17.50    2.90
   9  -3   0   18.80    2.20
   9  -3   0   26.80    2.30
   9  -3   0   21.70    2.90
  -9  -3   0   19.00    1.70
   9  -3   0   17.80    2.10
  -9  -3   0   19.20    2.00
   9  -3   0   19.60    2.40
  -9  -3   0   18.50    1.80
   9  -3   0   22.80    2.20
   9   3   0   23.90    2.50
   9   3   0   17.60    2.70
  -9   3   0   19.40    1.70
  -9   3   0   19.90    1.70
  -9   3   0   20.70    2.20
  -9   3   0   20.50    2.10
   9   3   0   15.80    2.20
  10  -3   0   19.60    2.30
  10  -3   0   14.30    1.70
  10  -3   0   15.60    1.60
  10  -3   0   14.50    1.80
  10  -3   0   16.30    1.70
 -10  -3   0   14.40    1.50
 -10   3   0   18.10    1.90
 -10   3   0   15.20    1.70
  10   3   0   13.00    1.90
 -10   3   0   17.30    1.60
 -10   3   0   14.70    1.40
  10   3   0   14.90    1.70
  10   3   0   17.50    1.90
  11  -3   0   67.89    3.10
  11  -3   0   74.99    3.20
 -11  -3   0   67.89    3.10
  11   3   0   72.09    3.20
 -11   3   0   70.79    3.00
   0  -4   0  634.14   23.40
   0  -4   0  614.44   23.10
   0   4   0  608.74   23.30
  -1  -4   0 1336.87   51.19
   1  -4   0 1421.86   50.79
   1  -4   0 1522.35   50.89
  -1  -4   0 1330.77   50.89
   1   4   0 1283.87   50.69
   1   4   0 1307.17   50.59
  -1   4   0 1460.25   51.19
   1   4   0 1355.86   51.29
   2  -4   0   22.60    1.20
  -2  -4   0   22.20    1.80
   2  -4   0   20.70    1.30
  -2  -4   0   23.40    1.40
   2   4   0   20.20    2.10
  -2   4   0   20.60    1.60
  -2   4   0   22.20    1.90
   2   4   0   21.40    1.30
   2   4   0   24.20    1.20
   3  -4   0  102.99    4.40
  -3  -4   0  107.59    4.30
  -3  -4   0   97.29    5.20
   3   4   0   83.19    5.50
   3   4   0   93.69    4.10
   3   4   0  106.49    4.10
   3   4   0  103.99    4.30
  -3   4   0   97.89    4.90
  -4  -4   0 1600.44   54.99
  -4  -4   0 1556.24   56.59
  -4  -4   0 1512.75   54.79
   4  -4   0 1431.86   55.19
  -4  -4   0 1469.05   54.69
  -4   4   0 1534.95   56.29
   4   4   0 1380.56   55.09
   4   4   0 1500.65   54.79
   4   4   0 1392.46   54.69
   4   4   0 1479.65   55.19
  -4   4   0 1461.35   54.49
  -5  -4   0    3.50    1.00
   5  -4   0    4.10    1.30
   5  -4   0    7.90    2.00
  -5  -4   0    2.80    0.90
  -5  -4   0    3.30    1.70
  -5  -4   0    3.00    0.80
   5   4   0    5.20    1.50
  -5   4   0    2.70    1.80
  -5   4   0    3.70    0.80
   5   4   0    5.10    1.20
   5   4   0    3.30    1.20
  -5   4   0    4.30    1.40
   6  -4   0   10.10    3.30
  -6  -4   0    6.50    1.30
   6  -4   0    1.90    2.80
  -6  -4   0    7.20    2.20
   6  -4   0    6.80    1.80
   6  -4   0    8.90    2.50
   6  -4   0    6.90    2.00
   6  -4   0    8.50    2.50
   6  -4   0    5.50    1.60
  -6  -4   0    8.20    1.30
   6  -4   0   10.90    2.50
   6  -4   0    6.00    1.70
   6   4   0    7.70    1.80
   6   4   0    8.80    1.90
  -6   4   0    5.70    1.20
  -6   4   0    5.10    4.00
   6   4   0    7.00    1.80
   6   4   0    5.40    2.30
  -6   4   0    8.20    1.00
   6   4   0    5.50    1.70
   6   4   0    6.30    1.90
   7  -4   0   12.40    2.90
   7  -4   0    9.80    2.30
  -7  -4   0   10.30    2.10
   7  -4   0    6.50    1.80
  -7  -4   0    8.20    2.10
   7  -4   0    7.80    2.30
  -7  -4   0    9.20    1.70
   7  -4   0   12.50    2.20
   7  -4   0   13.70    2.40
   7  -4   0   11.30    2.30
  -7  -4   0   11.80    1.80
   7  -4   0   15.00    2.90
   7  -4   0    9.50    2.30
  -7  -4   0   14.30    1.40
   7   4   0    8.80    2.60
   7   4   0    9.30    2.00
  -7   4   0   10.60    2.00
  -7   4   0   12.00    1.60
   7   4   0    8.30    2.40
   7   4   0    9.50    2.10
  -7   4   0   10.90    1.50
   7   4   0    9.80    2.70
   7   4   0    9.40    2.80
   8  -4   0   36.90    5.00
  -8  -4   0   41.90    2.60
   8  -4   0   41.50    3.10
   8  -4   0   46.30    3.10
   8  -4   0   35.60    3.10
  -8  -4   0   41.40    2.90
   8  -4   0   38.10    3.40
   8  -4   0   38.70    3.10
   8  -4   0   41.00    3.10
   8   4   0   44.40    3.60
   8   4   0   42.00    3.10
  -8   4   0   39.10    2.50
   8   4   0   36.50    4.60
   8   4   0   40.00    3.40
  -8   4   0   36.00    2.40
  -8   4   0   46.10    2.80
   8   4   0   40.50    3.30
   9  -4   0   61.09    3.50
   9  -4   0   56.79    3.60
   9  -4   0   56.69    3.40
  -9  -4   0   61.39    2.80
   9  -4   0   57.79    3.60
   9  -4   0   54.99    3.40
   9  -4   0   60.09    3.60
  -9  -4   0   58.59    3.30
   9   4   0   52.39    3.50
  -9   4   0   68.49    4.90
   9   4   0   59.89    3.50
  -9   4   0   53.59    3.10
  -9   4   0   56.69    3.30
   9   4   0   60.09    3.80
  -9   4   0   54.39    3.00
 -10  -4   0   76.09    3.60
  10  -4   0   78.29    3.80
  10  -4   0   80.19    3.90
  10  -4   0   75.59    3.70
  10  -4   0   75.69    3.70
 -10  -4   0   74.19    3.70
  10  -4   0   74.69    3.70
  10  -4   0   81.59    4.00
 -10   4   0   72.29    3.70
  10   4   0   69.79    3.90
 -10   4   0   81.29    3.60
 -10   4   0   81.79    3.60
  10   4   0   81.29    4.00
  10   4   0   81.29    4.00
  11  -4   0    7.70    1.30
 -11  -4   0    6.70    1.00
  11  -4   0    7.50    1.00
  11   4   0    6.00    1.10
 -11   4   0    8.30    0.90
   0  -5   0   -0.20    0.40
   0  -5   0    0.10    0.30
   0   5   0    2.60    1.00
   0   5   0    0.20    0.30
  -1  -5   0    0.70    0.40
   1  -5   0    1.10    0.40
   1  -5   0    1.60    0.50
  -1  -5   0    1.00    0.40
   1   5   0    1.50    0.50
  -1   5   0    1.00    0.50
   1   5   0    1.40    0.40
   2  -5   0  454.35   16.70
   2  -5   0  457.05   16.90
  -2  -5   0  398.46   17.40
  -2  -5   0  457.15   16.90
   2   5   0  468.85   16.80
  -2   5   0  444.96   17.30
  -2   5   0  436.86   17.30
   2   5   0  415.86   17.70
   2   5   0  443.96   16.50
  -3  -5   0    2.20    0.90
   3   5   0    3.30    0.80
  -3   5   0    4.10    1.70
   3   5   0    2.50    0.80
   3   5   0    3.00    0.60
  -3   5   0    2.10    1.20
   4  -5   0 1409.26   54.59
  -4  -5   0 1510.05   56.09
  -4  -5   0 1595.04   54.39
   4  -5   0 1349.27   54.49
   4   5   0 1431.36   54.09
   4   5   0 1377.66   54.49
  -4   5   0 1525.55   55.79
   4   5   0 1491.65   54.19
   4   5   0 1460.85   54.49
   4   5   0 1490.85   54.19
  -5  -5   0  170.08    6.90
  -5  -5   0  183.38    9.90
   5  -5   0  167.08    7.60
   5  -5   0  173.98    7.70
   5   5   0  161.78    7.00
  -5   5   0  181.78    9.50
   5   5   0  175.58    7.50
   5   5   0  166.68    8.00
   5   5   0  177.98    7.00
  -5   5   0  185.78    6.80
  -6  -5   0   26.70    2.20
  -6  -5   0   24.90    3.20
   6  -5   0   21.30    4.80
   6  -5   0   25.10    2.70
   6  -5   0   22.90    2.70
   6  -5   0   22.10    2.50
   6  -5   0   21.70    3.60
   6  -5   0   21.00    2.90
   6  -5   0   19.60    3.40
  -6  -5   0   20.60    1.80
   6  -5   0   25.30    2.50
  -6  -5   0   21.30    2.40
   6  -5   0   21.60    2.60
  -6   5   0   21.50    1.70
  -6   5   0   24.50    1.60
   6   5   0   21.20    1.90
   6   5   0   22.90    3.80
   6   5   0   23.50    2.50
   6   5   0   21.90    2.30
   6   5   0   20.40    3.50
   6   5   0   18.20    3.00
   7  -5   0    9.00    2.80
   7  -5   0    7.20    2.10
  -7  -5   0    6.70    1.90
   7  -5   0    3.60    1.30
  -7  -5   0    3.50    1.80
   7  -5   0    4.80    2.30
  -7  -5   0    4.40    1.10
   7  -5   0    5.70    2.10
   7  -5   0    2.90    1.40
   7  -5   0    8.40    2.30
  -7  -5   0    7.00    1.60
   7  -5   0    4.70    1.50
   7  -5   0    6.60    2.20
  -7   5   0    7.00    1.50
   7   5   0    3.60    1.40
   7   5   0    7.30    2.70
  -7   5   0    6.90    1.20
   7   5   0    5.20    2.10
   7   5   0    9.30    1.90
  -7   5   0    6.70    2.10
   8  -5   0   75.99    4.30
   8  -5   0   81.69    4.40
   8  -5   0   78.69    4.50
   8  -5   0   81.89    4.40
  -8  -5   0   69.59    4.50
  -8  -5   0   84.69    3.70
  -8  -5   0   75.79    4.10
   8  -5   0   82.59    4.50
   8  -5   0   71.19    4.30
   8   5   0   68.79    4.30
  -8   5   0   78.29    4.10
  -8   5   0   68.09    3.70
   8   5   0   72.99    4.60
  -8   5   0   71.39    3.70
   8   5   0   77.99    4.20
   8   5   0   69.29    4.40
   9  -5   0  118.49    5.50
   9  -5   0  105.89    5.30
   9  -5   0  125.19    5.60
   9  -5   0  113.69    5.40
   9  -5   0  106.69    5.40
  -9  -5   0  121.99    5.40
   9  -5   0  119.79    5.40
  -9   5   0  110.89    5.40
  -9   5   0  115.69    5.20
   9   5   0  105.99    5.40
  -9   5   0  103.99    5.00
   9   5   0  113.19    5.50
  -9   5   0  104.89    5.10
   9   5   0  112.09    5.40
   9   5   0  108.29    5.50
  10  -5   0    5.70    1.20
  10  -5   0   10.20    2.20
  10  -5   0    5.90    1.20
  10  -5   0    6.70    1.20
 -10  -5   0    4.70    1.00
 -10  -5   0    5.80    1.80
  10  -5   0    4.80    1.50
  10  -5   0    5.40    1.20
 -10   5   0    6.30    1.30
 -10   5   0    5.50    1.20
  10   5   0    4.00    1.40
  10   5   0    3.80    1.20
 -10   5   0    2.80    0.90
   0  -6   0 1811.32   65.99
   0  -6   0 1646.84   66.29
   0   6   0 1769.82   66.39
   0   6   0 1913.01   65.99
  -1  -6   0   18.50    1.40
   1  -6   0   20.30    1.40
  -1  -6   0   18.50    1.90
  -1   6   0   19.00    2.10
   1   6   0   19.20    1.00
   1   6   0   23.40    2.40
   1   6   0   18.60    1.20
  -2  -6   0  613.24   23.50
   2  -6   0  659.93   23.50
   2  -6   0  663.93   23.40
  -2  -6   0  626.24   24.40
  -2   6   0  642.14   24.10
   2   6   0  614.64   23.30
   2   6   0  585.94   24.50
   2   6   0  595.54   23.50
  -2   6   0  614.34   24.00
   2   6   0  584.84   23.10
   3  -6   0  118.49    5.30
   3  -6   0  130.29    5.10
  -3  -6   0  135.89    5.40
  -3  -6   0  120.09    6.40
   3   6   0  117.39    4.90
   3   6   0  100.89    5.60
   3   6   0  126.79    5.00
  -3   6   0  119.39    6.10
  -3   6   0  116.09    6.80
  -4  -6   0   17.50    3.80
   4  -6   0   25.40    2.60
  -4  -6   0   23.60    2.00
   4  -6   0   18.90    1.70
  -4   6   0   20.60    3.60
   4   6   0   20.10    1.40
   4   6   0   19.60    1.60
   4   6   0   21.50    2.30
   4   6   0   21.70    1.80
   4   6   0   21.20    1.40
   5  -6   0    1.20    1.60
   5  -6   0    4.60    1.40
  -5  -6   0    3.20    1.30
   5  -6   0    5.80    1.80
  -5  -6   0    2.60    1.60
   5  -6   0    3.10    1.10
   5  -6   0    1.70    1.60
  -5  -6   0    1.40    1.40
   5   6   0    2.00    0.90
   5   6   0    3.10    1.10
  -5   6   0   -0.30    2.30
   5   6   0    2.90    0.80
   5   6   0    2.40    1.00
   5   6   0    2.20    0.90
   5   6   0    2.60    1.10
   6  -6   0   70.59    4.20
   6  -6   0   70.19    4.10
  -6  -6   0   74.79    4.40
  -6  -6   0   70.49    3.60
  -6  -6   0   66.59    4.00
   6  -6   0   74.09    4.40
   6  -6   0   65.49    4.30
   6  -6   0   68.49    4.10
   6  -6   0   67.19    4.60
   6  -6   0   69.49    4.40
   6   6   0   68.39    3.90
   6   6   0   73.29    4.70
   6   6   0   68.49    3.50
   6   6   0   71.79    4.40
  -6   6   0   67.69    3.40
  -6   6   0   76.19    3.30
   7  -6   0   14.30    2.30
   7  -6   0   11.50    2.20
   7  -6   0   13.10    2.30
   7  -6   0   14.30    3.40
   7  -6   0   12.20    2.40
   7  -6   0   10.70    2.40
   7  -6   0   16.80    2.70
  -7  -6   0   10.20    1.90
  -7  -6   0   12.50    2.70
  -7  -6   0   13.60    1.60
  -7   6   0   15.90    1.80
  -7   6   0   10.70    1.30
   7   6   0   13.80    2.60
   7   6   0   11.50    2.80
   7   6   0   13.50    4.00
   7   6   0   14.50    2.10
   7   6   0   12.40    3.30
   8  -6   0   57.29    3.60
   8  -6   0   53.59    3.70
   8  -6   0   61.29    3.70
   8  -6   0   55.89    3.70
  -8  -6   0   59.79    3.80
   8  -6   0   55.19    3.70
   8  -6   0   63.79    3.80
  -8  -6   0   60.39    3.70
  -8   6   0   56.89    3.10
  -8   6   0   56.09    3.10
   8   6   0   62.39    3.90
  -8   6   0   58.39    3.60
   8   6   0   59.29    4.20
   8   6   0   54.89    4.00
   9  -6   0   19.60    2.30
  -9  -6   0   16.10    2.00
  -9  -6   0   16.60    2.20
   9  -6   0   14.50    2.50
   9  -6   0   11.10    2.40
   9  -6   0   18.40    2.10
   9  -6   0   16.20    2.30
  -9   6   0   17.70    1.80
  -9   6   0   16.00    1.90
  -9   6   0   11.40    2.80
   9   6   0   18.90    2.00
  -9   6   0   15.60    1.60
   9   6   0   14.00    2.20
  10  -6   0    7.30    1.20
  10  -6   0    8.00    1.20
  10  -6   0    8.50    1.60
  10  -6   0   12.50    2.90
  10  -6   0    8.10    1.30
 -10  -6   0    7.80    1.10
  10   6   0    5.70    1.60
 -10   6   0    8.90    1.30
  10   6   0   10.50    2.20
 -10   6   0    9.30    1.40
  10   6   0    7.90    1.40
   0  -7   0    0.00    0.70
   0  -7   0    0.00    0.40
   0   7   0   -0.50    0.90
   0   7   0    0.10    0.40
  -1  -7   0  945.61   36.50
   1  -7   0  964.00   35.80
  -1  -7   0 1017.40   35.90
   1   7   0 1013.90   35.60
  -1   7   0  902.71   36.30
   1   7   0  914.31   36.60
   1   7   0  926.71   35.20
  -2  -7   0    3.10    1.20
  -2  -7   0    3.30    1.00
   2  -7   0    4.40    1.00
   2  -7   0    2.30    0.90
  -2   7   0    2.50    1.20
  -2   7   0    5.00    1.80
   2   7   0    2.60    0.80
   2   7   0    4.00    0.60
   2   7   0    2.90    0.60
  -3  -7   0  123.59    6.90
  -3  -7   0  116.79    5.50
   3  -7   0  128.79    5.50
   3  -7   0  124.49    5.30
  -3   7   0  117.59    7.40
   3   7   0  121.19    5.10
  -3   7   0  128.59    6.50
   3   7   0  127.69    5.10
   3   7   0  111.19    5.20
   3   7   0  126.39    5.40
  -4  -7   0  277.57   12.80
   4  -7   0  252.07   10.80
   4  -7   0  264.47   10.80
  -4  -7   0  269.57   10.70
   4   7   0  249.48   10.70
   4   7   0  253.27   10.30
  -4   7   0  271.17   12.30
   4   7   0  263.67   10.30
   4   7   0  263.17   10.30
  -5  -7   0   42.50    3.20
   5  -7   0   46.20    3.40
   5  -7   0   48.50    3.80
   5  -7   0   50.39    3.30
   5  -7   0   38.30    3.90
  -5  -7   0   39.00    3.40
  -5  -7   0   44.10    3.40
   5  -7   0   43.20    3.60
   5  -7   0   48.20    3.30
   5  -7   0   47.00    3.50
  -5   7   0   49.70    2.20
   5   7   0   51.89    2.70
   5   7   0   47.00    2.40
   5   7   0   48.70    3.90
   5   7   0   47.30    3.10
   5   7   0   42.80    2.60
   5   7   0   42.70    3.00
   5   7   0   45.60    2.80
  -6  -7   0   14.30    2.60
   6  -7   0   16.90    2.90
  -6  -7   0   13.00    2.10
   6  -7   0   17.40    2.50
   6  -7   0   20.50    2.40
   6  -7   0   14.70    2.40
   6  -7   0   13.40    2.80
   6  -7   0   11.00    2.40
   6  -7   0   14.70    2.90
   6   7   0   15.60    2.20
   6   7   0   10.00    3.40
   6   7   0   14.00    1.70
   6   7   0   13.70    1.70
   6   7   0   14.40    2.60
  -6   7   0   13.70    1.30
   7  -7   0   55.99    3.60
   7  -7   0   51.59    4.90
   7  -7   0   58.79    3.60
   7  -7   0   58.79    3.60
   7  -7   0   53.39    3.80
  -7  -7   0   49.90    3.60
   7  -7   0   55.99    3.80
  -7  -7   0   52.59    3.40
   7  -7   0   56.39    3.70
   7   7   0   57.99    4.80
   7   7   0   49.40    3.80
  -7   7   0   51.39    3.30
  -7   7   0   62.39    3.20
   7   7   0   51.49    2.70
   7   7   0   51.79    3.70
   7   7   0   62.99    3.60
   8  -7   0  268.77   11.60
   8  -7   0  282.27   11.60
   8  -7   0  288.87   11.80
   8  -7   0  284.87   11.70
   8  -7   0  286.97   11.70
  -8  -7   0  284.37   11.60
   8  -7   0  288.47   11.70
  -8  -7   0  282.47   11.50
   8   7   0  253.47   11.60
  -8   7   0  259.87   11.10
   8   7   0  277.87   11.70
  -8   7   0  280.97   11.50
   8   7   0  301.97   11.70
  -8   7   0  259.27   11.30
   9  -7   0   28.10    2.70
   9  -7   0   32.80    2.40
   9  -7   0   32.70    2.30
  -9  -7   0   31.30    2.20
   9  -7   0   33.40    2.60
   9  -7   0   31.70    2.30
   9  -7   0   32.90    2.30
   9   7   0   30.10    2.50
  -9   7   0   35.60    2.40
   9   7   0   33.10    2.40
   9   7   0   30.80    2.30
  -9   7   0   34.70    2.20
  -9   7   0   29.30    2.20
  10  -7   0   -0.40    0.60
  10  -7   0    0.90    0.80
 -10  -7   0    0.80    0.60
  10  -7   0   -1.10    0.60
  10  -7   0    0.10    0.60
  10   7   0   -0.30    0.90
 -10   7   0   -0.90    0.90
  10   7   0    1.10    0.70
  10   7   0   -1.20    1.10
 -10   7   0   -0.10    0.70
   0  -8   0    6.60    1.10
   0  -8   0    7.40    2.20
   0   8   0    4.30    1.50
   0   8   0    8.10    1.00
   1  -8   0  750.02   28.00
  -1  -8   0  674.13   27.80
  -1  -8   0  736.13   28.70
   1   8   0  736.53   27.30
  -1   8   0  664.33   28.50
   1   8   0  793.62   30.50
   1   8   0  785.12   27.60
  -2  -8   0   21.30    1.70
  -2  -8   0   23.50    2.10
  -2  -8   0   16.00    3.20
   2   8   0   19.60    1.40
  -2   8   0   22.40    4.50
   2   8   0   19.00    1.50
  -2   8   0   18.70    2.80
   2   8   0   20.20    1.20
   3  -8   0  125.49    5.20
  -3  -8   0  114.49    6.90
   3  -8   0  107.49    5.30
   3  -8   0  114.49    5.00
  -3  -8   0  105.09    5.10
  -3   8   0  119.39    6.60
   3   8   0  102.19    4.90
   3   8   0   99.79    4.80
   3   8   0  108.79    4.60
   3   8   0  100.79    4.70
   4  -8   0    0.90    0.80
  -4  -8   0   -1.70    2.40
  -4  -8   0    0.70    2.50
   4  -8   0    0.40    1.20
   4   8   0    0.90    0.60
   4   8   0    1.20    0.80
  -4   8   0   -2.40    2.40
   4   8   0    1.50    0.60
   4   8   0    1.50    0.70
   5  -8   0   10.80    3.00
  -5  -8   0    6.70    1.60
  -5  -8   0    7.90    2.40
   5  -8   0    8.00    2.40
  -5  -8   0   14.20    3.20
   5  -8   0   13.10    3.30
   5  -8   0   12.60    2.70
   5  -8   0    9.10    2.60
   5  -8   0   19.00    4.60
  -5  -8   0   12.60    3.60
   5  -8   0    9.50    2.20
  -5  -8   0    5.70    1.70
   5  -8   0   10.00    2.20
  -5  -8   0    6.90    2.20
   5   8   0    9.50    1.40
   5   8   0    6.00    2.00
   5   8   0    7.30    1.90
   5   8   0    5.50    1.90
   5   8   0    8.60    1.20
   5   8   0   10.80    1.50
   5   8   0    7.80    1.80
  -5   8   0    8.10    1.10
   6  -8   0    4.20    1.80
   6  -8   0    5.60    1.50
   6  -8   0    7.00    1.80
  -6  -8   0    6.30    2.00
   6  -8   0    6.40    1.60
   6  -8   0    6.00    1.60
   6  -8   0    5.90    1.90
  -6  -8   0    5.00    1.50
   6  -8   0    5.30    1.90
   6   8   0    7.40    2.80
   6   8   0    6.30    1.90
   6   8   0    7.80    2.60
  -6   8   0    4.50    0.90
   6   8   0    6.70    1.40
   6   8   0    6.50    1.80
   7  -8   0    1.50    1.10
  -7  -8   0    3.30    1.10
   7  -8   0    8.90    2.00
   7  -8   0    4.50    1.40
   7  -8   0    2.60    1.40
   7  -8   0    4.20    1.40
   7  -8   0    9.60    2.60
   7  -8   0    2.40    2.80
  -7  -8   0    5.70    1.30
   7   8   0    4.20    1.40
  -7   8   0    4.60    1.30
   7   8   0    7.00    1.80
  -7   8   0    4.80    1.20
   7   8   0    4.90    1.30
   7   8   0    8.70    2.60
   7   8   0    7.40    2.40
   8  -8   0    0.00    1.00
   8  -8   0    3.20    1.20
   8  -8   0    1.00    1.00
  -8  -8   0    3.10    1.20
  -8  -8   0    1.90    0.90
   8  -8   0    2.60    1.30
   8  -8   0    2.50    1.30
   8  -8   0    3.80    1.20
   8   8   0    2.70    1.10
  -8   8   0    1.50    1.00
   8   8   0    2.50    1.10
   8   8   0    2.80    1.10
  -8   8   0    1.70    1.70
  -8   8   0    2.20    1.00
   9  -8   0    8.10    1.40
  -9  -8   0    8.80    1.30
   9  -8   0    7.80    1.50
   9  -8   0   12.50    1.90
   9  -8   0   10.30    1.40
   9  -8   0   14.00    3.40
   9  -8   0   10.70    1.50
  -9   8   0   11.80    1.90
  -9   8   0    9.40    1.40
  -9   8   0   10.50    1.70
   9   8   0   11.30    1.70
   9   8   0   11.70    1.80
   9   8   0    7.50    1.60
  10  -8   0   15.20    1.60
  10  -8   0   12.20    1.20
  10  -8   0   16.30    1.20
  10  -8   0   13.00    1.20
 -10  -8   0   12.70    1.10
  10   8   0   14.70    1.30
 -10   8   0   15.10    1.40
 -10   8   0   14.50    1.70
  10   8   0   12.40    1.70
   0  -9   0    0.80    1.30
   0  -9   0    0.20    0.70
   0  -9   0   -0.60    1.10
   0   9   0    0.30    0.50
   1  -9   0   29.80    2.10
  -1  -9   0   27.40    2.10
   1  -9   0   25.40    2.40
  -1  -9   0   35.00    3.70
  -1  -9   0   27.30    2.40
  -1   9   0   29.50    1.90
   1   9   0   30.20    1.90
   1   9   0   29.30    1.50
   2  -9   0  431.66   17.60
  -2  -9   0  459.85   17.90
  -2  -9   0  461.55   19.20
  -2  -9   0  439.86   17.60
   2  -9   0  447.16   17.70
   2   9   0  471.35   17.20
   2   9   0  449.66   17.20
  -2   9   0  467.05   18.80
   2   9   0  455.15   17.60
  -3  -9   0    2.70    2.00
   3  -9   0    2.20    1.20
  -3  -9   0    0.90    0.90
   3  -9   0    1.20    1.00
   3  -9   0   -0.70    0.80
   3   9   0   -0.10    0.90
   3   9   0    0.60    0.70
  -3   9   0    3.20    2.10
   3   9   0    1.30    0.60
   4  -9   0  161.58    7.50
   4  -9   0  168.48    7.80
   4  -9   0  173.48    7.50
   4  -9   0  164.98    7.30
   4  -9   0  157.78    7.60
  -4  -9   0  157.08    7.30
  -4  -9   0  163.68    7.30
  -4  -9   0  157.38    7.40
   4  -9   0  165.58    7.50
  -4  -9   0  148.29    7.30
  -4  -9   0  156.68    7.40
   4   9   0  164.88    6.90
   4   9   0  162.48    6.70
   4   9   0  163.98    6.80
   4   9   0  139.99    7.20
   4   9   0  168.68    7.30
   5  -9   0    5.40    1.70
   5  -9   0    5.30    2.20
  -5  -9   0    7.60    1.90
   5  -9   0    4.80    1.90
   5  -9   0   10.00    2.30
  -5  -9   0    6.60    2.10
   5  -9   0    7.10    2.30
  -5  -9   0    8.20    2.20
  -5  -9   0    3.30    1.30
  -5  -9   0    3.10    1.30
   5  -9   0    8.10    2.20
   5  -9   0    4.10    1.40
  -5  -9   0    5.50    2.00
   5  -9   0    6.20    1.80
   5   9   0    4.00    1.50
   5   9   0    8.80    3.00
   5   9   0    3.20    1.10
   5   9   0    5.60    1.40
   5   9   0    6.10    1.90
   5   9   0    6.30    1.40
   5   9   0    5.40    1.10
   6  -9   0   31.90    2.90
   6  -9   0   32.10    2.90
   6  -9   0   30.80    3.60
   6  -9   0   32.80    2.80
   6  -9   0   35.50    2.90
  -6  -9   0   28.00    2.70
  -6  -9   0   32.20    2.70
   6  -9   0   27.40    3.20
  -6  -9   0   33.30    4.70
   6  -9   0   31.80    3.40
   6   9   0   32.60    2.00
   6   9   0   27.80    3.00
  -6   9   0   30.00    1.90
   6   9   0   30.40    2.70
   6   9   0   28.00    2.20
   6   9   0   25.10    3.80
  -7  -9   0   60.89    3.70
   7  -9   0   58.19    3.70
  -7  -9   0   57.59    3.50
   7  -9   0   67.09    4.00
   7  -9   0   54.29    3.60
   7  -9   0   57.79    3.80
   7  -9   0   60.09    3.80
   7   9   0   62.09    3.60
   7   9   0   66.49    5.60
   7   9   0   61.49    3.90
   7   9   0   61.29    3.00
  -7   9   0   56.39    3.00
   8  -9   0    3.10    1.00
   8  -9   0    3.30    1.40
   8  -9   0    2.90    1.00
  -8  -9   0    2.70    0.90
   8  -9   0    7.60    1.70
   8  -9   0    6.70    2.20
   8  -9   0    3.60    1.10
   8   9   0    3.90    1.00
   8   9   0    5.00    1.70
   8   9   0    2.50    1.00
  -8   9   0    3.80    1.10
  -8   9   0    3.30    1.20
   9  -9   0   -0.50    0.80
   9  -9   0    0.30    0.70
   9  -9   0    1.20    0.80
   9  -9   0   -0.40    0.70
   9  -9   0    0.80    0.90
  -9  -9   0    0.30    0.70
  -9  -9   0    1.80    1.60
  -9   9   0    0.70    1.00
   9   9   0    0.40    0.80
   9   9   0    0.70    0.80
   9   9   0   -0.40    1.20
  -9   9   0    0.40    0.90
  10  -9   0    4.10    0.90
  10  -9   0    4.60    0.90
 -10  -9   0    2.60    0.80
  10   9   0    1.30    1.40
  10   9   0    5.40    1.10
   0 -10   0   63.69    5.40
   0 -10   0   54.39    3.30
   0 -10   0   56.69    3.30
   0  10   0   54.19    3.00
   0  10   0   54.19    2.40
   1 -10   0  331.17   13.60
  -1 -10   0  333.87   13.30
   1 -10   0  328.27   13.30
  -1 -10   0  346.67   15.10
  -1 -10   0  313.47   13.60
   1  10   0  339.17   13.20
   1  10   0  340.27   12.70
  -1  10   0  342.57   13.30
  -2 -10   0  345.47   14.50
  -2 -10   0  353.56   16.60
   2 -10   0  372.76   14.70
  -2 -10   0  336.77   14.80
   2 -10   0  365.96   14.50
   2  10   0  407.86   14.10
   2  10   0  378.56   14.10
  -2  10   0  354.96   16.30
   2  10   0  383.36   14.50
  -3 -10   0    4.80    1.50
   3 -10   0    3.30    1.20
  -3 -10   0    2.30    1.70
  -3 -10   0    5.10    1.60
  -3 -10   0    6.10    1.60
  -3 -10   0   10.90    2.70
  -3 -10   0    3.00    1.80
  -3 -10   0    3.80    1.30
   3  10   0    4.30    1.50
   3  10   0    5.20    1.00
   3  10   0    3.40    1.10
   4 -10   0   50.19    4.30
   4 -10   0   44.90    3.60
   4 -10   0   43.90    3.20
  -4 -10   0   42.60    3.20
  -4 -10   0   46.60    3.50
  -4 -10   0   42.20    3.90
  -4 -10   0   41.80    3.40
   4 -10   0   34.80    4.60
   4 -10   0   45.10    3.80
  -4 -10   0   44.40    3.40
   4 -10   0   45.30    4.00
  -4 -10   0   47.60    3.60
  -4 -10   0   50.19    3.60
   4  10   0   48.50    2.60
   4  10   0   49.30    2.50
   4  10   0   42.60    3.50
   4  10   0   48.90    3.40
   4  10   0   46.30    2.60
   5 -10   0    0.90    1.50
   5 -10   0    0.50    2.10
   5 -10   0    1.80    1.70
   5 -10   0    4.50    2.10
   5 -10   0    2.50    1.70
  -5 -10   0    3.10    1.30
  -5 -10   0    1.20    1.60
  -5 -10   0    1.10    1.20
  -5 -10   0    2.10    1.80
   5 -10   0    0.50    1.80
   5 -10   0    0.50    1.30
   5 -10   0    1.00    1.40
  -5 -10   0    1.70    1.30
   5  10   0    1.50    0.90
   5  10   0    0.60    1.00
   5  10   0    2.20    0.90
   5  10   0    2.00    1.00
   5  10   0    1.60    0.70
   5  10   0   -0.90    1.60
   5  10   0    0.30    1.60
   6 -10   0  368.66   15.10
   6 -10   0  386.26   15.20
   6 -10   0  382.56   15.10
   6 -10   0  367.16   15.20
   6 -10   0  337.37   16.00
   6 -10   0  372.96   15.10
  -6 -10   0  371.26   15.10
  -6 -10   0  373.06   15.10
  -6 -10   0  378.86   15.10
   6 -10   0  375.66   15.20
   6  10   0  376.96   14.70
   6  10   0  384.56   14.50
   6  10   0  353.76   15.90
   6  10   0  369.86   15.20
   6  10   0  400.16   14.50
   6  10   0  374.76   15.20
  -6  10   0  362.96   14.30
   7 -10   0   58.19    3.60
   7 -10   0   59.59    3.80
   7 -10   0   51.09    3.60
  -7 -10   0   55.69    3.40
   7 -10   0   53.19    3.60
   7 -10   0   56.09    3.40
  -7 -10   0   56.19    3.50
   7 -10   0   63.49    3.70
   7  10   0   48.50    3.60
   7  10   0   60.69    3.70
   7  10   0   52.89    2.80
   7  10   0   53.89    3.40
  -7  10   0   51.59    2.90
   8 -10   0   17.80    2.50
   8 -10   0   12.90    1.60
   8 -10   0   11.30    1.80
   8 -10   0   15.00    1.80
  -8 -10   0    9.80    1.80
  -8 -10   0   12.70    1.60
   8 -10   0   13.60    1.90
   8 -10   0   11.70    2.10
   8  10   0   14.20    1.90
  -8  10   0   12.30    1.90
   8  10   0    8.50    1.90
   8  10   0    8.50    1.80
  -9 -10   0    9.60    1.20
   9 -10   0   10.50    1.50
   9 -10   0    9.60    1.40
  -9 -10   0   11.70    1.80
   9 -10   0   10.60    1.20
   9 -10   0   11.40    1.70
   9 -10   0    6.60    1.40
  -9  10   0   10.80    1.60
   9  10   0    9.40    1.40
  -9  10   0    8.00    1.90
   9  10   0   12.20    1.50
   9  10   0    9.40    1.50
   0 -11   0   -0.70    1.10
   0 -11   0    1.20    1.80
   0 -11   0    0.30    1.50
   0 -11   0   -0.10    1.50
   0 -11   0    1.60    1.10
   0  11   0    0.80    0.50
   0  11   0    0.90    0.80
  -1 -11   0   24.40    2.30
   1 -11   0   23.40    2.40
   1 -11   0   21.80    2.40
   1 -11   0   21.00    3.10
  -1 -11   0   22.10    2.70
  -1 -11   0   20.60    2.90
  -1 -11   0   21.10    6.90
  -1 -11   0   24.90    2.50
  -1 -11   0   26.30    2.70
  -1 -11   0   20.80    2.60
  -1 -11   0   20.90    3.00
   1 -11   0   24.40    2.90
   1  11   0   26.20    1.40
   1  11   0   22.90    1.90
  -1  11   0   22.00    2.10
   1  11   0   25.30    2.10
  -2 -11   0 2287.97   85.99
   2 -11   0 2324.57   86.29
  -2 -11   0 2235.48   85.89
  -2 -11   0 2340.27   86.09
   2 -11   0 2260.57   86.09
   2 -11   0 2340.97   86.19
  -2 -11   0 2353.16   86.09
  -2 -11   0 2427.96   88.79
  -2 -11   0 2354.36   86.09
  -2 -11   0 2312.47   86.09
  -2 -11   0 2087.39   86.09
   2 -11   0 2332.87   86.09
   2 -11   0 2367.86   85.99
  -2 -11   0 2337.77   86.49
   2 -11   0 2279.27   86.09
   2  11   0 2191.58   85.59
   2  11   0 2308.07   85.99
   2  11   0 2382.96   85.49
   2  11   0 2446.46   85.99
  -2  11   0 2363.16   86.09
  -3 -11   0    0.90    1.60
   3 -11   0   -2.70    2.50
   3 -11   0    2.40    1.90
   3 -11   0    4.50    1.90
  -3 -11   0    2.40    1.50
  -3 -11   0    0.80    1.30
   3 -11   0    0.00    1.20
  -3 -11   0    1.10    1.70
  -3 -11   0    0.20    1.20
   3 -11   0   -0.70    1.90
  -3 -11   0    3.00    1.50
   3 -11   0    0.60    1.90
  -3 -11   0   -0.50    1.30
  -3 -11   0    1.60    1.40
   3  11   0    0.60    0.90
   3  11   0    1.20    0.60
   3  11   0    0.50    1.10
   3  11   0    0.80    0.80
   4 -11   0  731.63   28.30
  -4 -11   0  759.72   28.30
   4 -11   0  744.93   28.10
  -4 -11   0  712.33   28.20
  -4 -11   0  737.13   28.20
  -4 -11   0  729.53   28.20
   4 -11   0  759.62   28.20
  -4 -11   0  720.93   28.20
   4 -11   0  701.53   28.30
   4 -11   0  751.42   28.30
   4 -11   0  720.83   28.30
  -4 -11   0  733.83   28.30
   4  11   0  718.63   28.10
   4  11   0  737.43   28.50
   4  11   0  743.53   27.80
   4  11   0  775.02   27.70
   4  11   0  679.23   27.80
   5 -11   0   17.60    3.30
   5 -11   0   18.20    2.50
  -5 -11   0   18.40    3.40
   5 -11   0   16.50    3.80
  -5 -11   0   16.10    2.30
   5 -11   0   24.30    4.00
   5 -11   0   21.30    2.50
   5 -11   0   18.10    3.00
  -5 -11   0   17.70    2.70
  -5 -11   0   19.20    2.30
  -5 -11   0   17.00    2.70
   5 -11   0   17.80    2.60
  -5 -11   0   20.70    2.50
   5  11   0   14.40    1.70
   5  11   0   17.70    2.90
   5  11   0   19.00    1.90
   5  11   0   19.10    2.20
   5  11   0   20.30    3.90
   5  11   0   19.10    1.60
   5  11   0   16.10    2.10
   6 -11   0   64.79    4.00
   6 -11   0   76.09    4.40
   6 -11   0   70.19    4.10
  -6 -11   0   70.79    4.10
   6 -11   0   68.59    4.40
   6 -11   0   67.89    4.20
   6 -11   0   67.59    4.10
  -6 -11   0   69.99    4.00
  -6 -11   0   72.89    4.40
  -6  11   0   66.79    3.40
   6  11   0   74.09    4.10
   6  11   0   65.89    4.20
   6  11   0   68.69    3.60
   6  11   0   70.09    3.60
   6  11   0   71.89    3.40
  -7 -11   0  103.49    5.00
   7 -11   0   83.29    5.00
   7 -11   0  107.49    5.10
   7 -11   0  108.09    5.10
   7 -11   0  101.09    4.90
   7 -11   0  105.49    5.10
   7 -11   0  100.29    5.00
  -7 -11   0  101.99    5.00
  -7  11   0   98.59    4.50
   7  11   0  101.19    5.00
   7  11   0   95.79    5.00
   7  11   0   98.89    4.30
   8 -11   0   48.80    2.80
  -8 -11   0   46.80    2.80
   8 -11   0   45.70    2.70
   8 -11   0   49.70    2.90
   8 -11   0   45.00    2.80
  -8 -11   0   48.90    2.80
   8 -11   0   46.50    2.80
  -8  11   0   46.10    3.00
   8  11   0   47.90    2.90
   8  11   0   48.30    2.90
   8  11   0   45.50    3.30
  -9 -11   0   23.60    1.60
   9 -11   0   20.90    2.10
   9 -11   0   21.90    1.60
   9 -11   0   25.40    1.60
   9 -11   0   24.30    1.60
   9  11   0   24.10    2.00
   9  11   0   25.70    1.70
   9  11   0   25.70    1.90
   0 -12   0  711.83   27.60
   0 -12   0  713.03   27.60
   0 -12   0  690.93   28.00
   0 -12   0  672.03   27.60
   0 -12   0  734.93   27.70
   0 -12   0  739.33   27.50
   0 -12   0  713.33   27.70
   0 -12   0  681.53   27.60
   0  12   0  796.42   26.70
   0  12   0  720.23   27.50
  -1 -12   0  207.78    9.10
  -1 -12   0  212.78    9.80
  -1 -12   0  214.38    8.90
   1 -12   0  197.38    9.20
   1 -12   0  207.18    9.10
  -1 -12   0  204.08    9.10
  -1 -12   0  205.88    9.10
  -1 -12   0  206.78    9.00
  -1 -12   0  185.68    9.10
   1 -12   0  208.98    9.10
  -1 -12   0  205.08    9.00
   1 -12   0  213.08    9.10
   1 -12   0  199.98    9.20
   1 -12   0  210.48    8.80
   1 -12   0  213.48    9.40
   1 -12   0  198.18    9.20
   1  12   0  214.28    8.30
   1  12   0  206.48    8.90
  -1  12   0  210.88    8.90
   1  12   0  225.08    8.20
  -2 -12   0    2.90    1.70
  -2 -12   0    5.90    2.20
   2 -12   0    8.00    2.60
   2 -12   0    4.70    1.60
  -2 -12   0    4.30    1.30
   2 -12   0    4.50    2.10
  -2 -12   0    2.10    1.20
   2 -12   0    5.60    1.70
  -2 -12   0    7.80    2.30
  -2 -12   0    3.10    1.10
   2 -12   0   10.20    3.00
  -2 -12   0    1.10    1.40
  -2 -12   0    4.00    2.00
   2 -12   0    7.30    1.90
   2 -12   0    3.80    1.80
  -2 -12   0    7.60    1.70
   2  12   0    4.80    1.10
  -2  12   0    5.40    1.50
   2  12   0    4.70    1.40
   2  12   0    4.30    1.40
   2  12   0    5.40    1.00
  -3 -12   0  327.87   13.30
   3 -12   0  312.77   13.30
  -3 -12   0  317.97   13.90
  -3 -12   0  327.07   13.40
  -3 -12   0  329.77   13.40
   3 -12   0  328.97   13.20
  -3 -12   0  322.47   13.40
  -3 -12   0  330.87   13.40
  -3 -12   0  336.07   13.40
   3 -12   0  304.97   13.40
   3 -12   0  311.87   13.30
   3 -12   0  328.47   13.50
   3 -12   0  305.77   13.40
   3  12   0  332.47   13.60
   3  12   0  337.07   12.90
   3  12   0  331.37   12.80
   3  12   0  341.07   12.80
  -4 -12   0   40.90    3.20
   4 -12   0   42.20    4.30
  -4 -12   0   42.80    3.30
   4 -12   0   50.49    3.40
   4 -12   0   38.10    3.90
  -4 -12   0   46.50    3.30
   4 -12   0   37.40    5.10
  -4 -12   0   45.50    3.30
  -4 -12   0   46.40    3.40
  -4 -12   0   46.00    4.50
   4 -12   0   38.60    3.50
  -4 -12   0   46.70    3.80
   4  12   0   49.99    2.90
   4  12   0   45.10    2.60
   4  12   0   49.20    2.70
   4  12   0   48.30    4.10
   4  12   0   32.50    4.50
   5 -12   0  230.78    9.60
  -5 -12   0  233.38    9.50
  -5 -12   0  228.18    9.60
  -5 -12   0  227.28    9.40
   5 -12   0  223.88    9.50
   5 -12   0  228.98    9.50
  -5 -12   0  219.58    9.70
  -5 -12   0  223.78    9.50
   5 -12   0  210.08    9.70
  -5 -12   0  209.88    9.50
   5 -12   0  230.28    9.50
   5 -12   0  219.38    9.60
   5  12   0  219.38    9.50
   5  12   0  219.98    9.50
   5  12   0  197.58    8.90
   5  12   0  201.18   10.60
   5  12   0  222.38    9.10
   5  12   0  212.08    9.10
   5  12   0  201.68    9.00
  -6 -12   0    2.60    1.40
   6 -12   0    0.80    1.50
   6 -12   0    0.70    1.20
   6 -12   0    2.40    1.10
  -6 -12   0    2.10    1.10
  -6 -12   0    1.30    0.90
   6 -12   0    1.60    1.40
   6 -12   0   -0.50    1.80
  -6 -12   0    3.60    1.60
   6  12   0    0.60    0.80
   6  12   0   -0.40    1.30
   6  12   0   -0.20    1.10
   6  12   0    1.10    0.80
  -6  12   0    0.50    1.50
   6  12   0   -0.50    1.00
  -7 -12   0    1.80    1.40
   7 -12   0    1.70    1.40
   7 -12   0    0.90    1.60
   7 -12   0    1.10    1.00
   7 -12   0    0.60    0.90
   7 -12   0    3.70    1.20
   7 -12   0    3.20    1.20
   7  12   0    1.50    0.80
   7  12   0    1.00    1.10
  -7  12   0    4.80    1.40
   7  12   0    4.90    1.50
   8 -12   0    6.70    1.30
   8 -12   0   10.20    1.40
   8 -12   0    9.80    1.30
   8 -12   0   11.80    2.00
  -8 -12   0    8.20    1.20
  -8 -12   0   10.10    1.40
   8 -12   0    7.60    1.90
   8  12   0    7.20    1.50
   8  12   0    9.90    1.50
  -8  12   0    6.60    2.30
   8  12   0   11.20    1.50
   9 -12   0   60.69    2.80
   9 -12   0   59.79    2.80
   9  12   0   61.29    2.90
   9  12   0   63.09    2.90
   9  12   0   62.09    3.10
   0 -13   0   -0.10    1.70
   0 -13   0    0.00    1.20
   0 -13   0   -1.30    1.40
   0 -13   0   -0.90    1.40
   0 -13   0    8.30    2.70
   0 -13   0   -1.00    1.10
   0 -13   0    0.40    1.40
   0 -13   0    0.60    1.30
   0  13   0    1.70    0.80
   0  13   0    0.10    1.40
  -1 -13   0  308.67   14.00
  -1 -13   0  337.47   13.30
  -1 -13   0  331.47   13.50
   1 -13   0  338.37   13.60
   1 -13   0  325.97   13.50
   1 -13   0  324.77   14.00
  -1 -13   0  331.97   13.50
   1 -13   0  333.47   13.50
  -1 -13   0  311.47   13.40
  -1 -13   0  347.87   13.50
   1 -13   0  317.97   13.40
  -1 -13   0  333.87   13.50
   1 -13   0  332.07   13.30
  -1 -13   0  335.37   13.50
   1 -13   0  332.77   13.50
   1 -13   0  326.57   13.60
   1  13   0  322.77   12.70
   1  13   0  318.37   13.50
  -1  13   0  324.77   13.60
   1  13   0  332.67   12.80
  -2 -13   0   52.59    3.60
  -2 -13   0   48.20    3.60
   2 -13   0   52.69    4.10
   2 -13   0   58.29    3.70
  -2 -13   0   51.59    4.00
   2 -13   0   51.29    3.40
   2 -13   0   53.59    4.00
  -2 -13   0   51.89    3.40
   2 -13   0   51.69    3.80
   2 -13   0   44.80    3.90
  -2 -13   0   49.40    3.40
  -2 -13   0   51.79    4.20
  -2 -13   0   49.10    3.60
  -2 -13   0   46.00    3.90
   2  13   0   49.99    2.70
   2  13   0   53.29    2.70
   2  13   0   49.70    3.30
   3 -13   0  677.13   25.80
  -3 -13   0  676.73   25.90
  -3 -13   0  682.13   25.90
   3 -13   0  632.14   25.80
   3 -13   0  652.03   25.90
  -3 -13   0  687.63   26.80
  -3 -13   0  646.34   25.90
   3 -13   0  589.84   26.60
   3 -13   0  689.93   25.80
  -3 -13   0  687.83   26.00
  -3 -13   0  673.93   25.90
  -3 -13   0  679.93   26.00
   3  13   0  647.94   25.40
   3  13   0  652.63   26.30
   3  13   0  716.33   25.50
  -3  13   0  649.24   26.20
   3  13   0  712.13   25.50
   4 -13   0   12.20    3.20
  -4 -13   0    5.40    1.40
  -4 -13   0    5.70    1.50
  -4 -13   0    5.10    1.40
   4 -13   0    8.40    1.90
  -4 -13   0    6.60    1.90
  -4 -13   0    3.20    1.10
   4 -13   0    5.70    1.40
  -4 -13   0    5.90    1.50
   4 -13   0    4.90    1.40
   4 -13   0    5.90    1.70
   4  13   0    6.90    1.30
   4  13   0    6.40    2.00
   4  13   0    6.20    3.70
   4  13   0    3.40    1.40
  -4  13   0    6.90    2.70
   4  13   0    5.40    1.10
   4  13   0    7.20    1.30
  -5 -13   0  275.07   11.50
   5 -13   0  265.07   11.30
   5 -13   0  259.57   11.40
  -5 -13   0  279.07   11.40
  -5 -13   0  281.47   11.40
  -5 -13   0  268.57   11.30
  -5 -13   0  272.47   11.30
   5 -13   0  282.57   11.40
   5 -13   0  271.37   11.30
   5 -13   0  284.97   11.30
  -5 -13   0  270.17   11.40
   5 -13   0  285.47   11.40
   5  13   0  282.37   11.40
   5  13   0  245.48   10.80
   5  13   0  280.47   11.30
   5  13   0  264.37   11.00
   5  13   0  260.47   11.00
  -6 -13   0   52.79    3.10
   6 -13   0   54.69    3.20
  -6 -13   0   49.30    3.20
  -6 -13   0   51.59    3.30
   6 -13   0   49.50    4.30
   6 -13   0   51.19    3.10
   6 -13   0   38.80    3.30
  -6 -13   0   54.19    3.20
   6  13   0   46.30    3.10
   6  13   0   51.49    3.20
   6  13   0   50.59    2.70
   6  13   0   44.50    2.60
  -7 -13   0  323.07   13.30
   7 -13   0  330.07   13.30
   7 -13   0  326.57   13.20
   7 -13   0  345.17   13.30
   7 -13   0  335.97   13.30
  -7 -13   0  334.67   13.40
   7  13   0  354.76   13.40
   7  13   0  348.77   13.50
   7  13   0  330.57   12.80
   7  13   0  336.17   14.00
   8 -13   0   17.40    1.90
  -8 -13   0   15.10    1.40
   8 -13   0   16.20    1.40
  -8 -13   0   16.70    1.40
   8 -13   0   13.80    1.40
   8  13   0   15.80    1.60
   8  13   0   14.00    1.70
   8  13   0   14.90    1.60
   0 -14   0   63.59    4.00
   0 -14   0   65.09    4.00
   0 -14   0   67.59    3.80
   0 -14   0   64.99    3.90
   0 -14   0   66.49    5.40
   0 -14   0   54.99    5.10
   0 -14   0   61.59    4.00
   0 -14   0   68.59    4.90
   0  14   0   63.39    4.70
   0  14   0   62.99    3.00
  -1 -14   0   29.70    3.50
  -1 -14   0   32.90    4.00
   1 -14   0   31.50    4.20
   1 -14   0   34.60    3.00
   1 -14   0   38.80    3.10
   1 -14   0   38.50    4.50
  -1 -14   0   33.40    2.80
  -1 -14   0   37.50    3.10
  -1 -14   0   37.20    3.00
   1 -14   0   38.30    2.90
   1 -14   0   29.40    4.50
  -1 -14   0   36.20    3.00
   1 -14   0   36.00    3.10
   1 -14   0   38.60    3.10
  -1 -14   0   35.00    3.00
  -1 -14   0   33.00    2.80
  -1  14   0   31.40    4.10
  -1  14   0   33.40    1.90
   1  14   0   35.00    2.20
   1  14   0   39.40    4.30
   1  14   0   34.60    2.10
   2 -14   0   99.49    5.30
  -2 -14   0  100.39    5.30
   2 -14   0  102.49    5.20
   2 -14   0  107.29    5.10
   2 -14   0  104.19    5.40
  -2 -14   0   89.19    6.20
   2 -14   0   97.19    5.30
  -2 -14   0  100.29    5.10
  -2 -14   0  103.89    5.20
  -2 -14   0   97.79    5.60
  -2 -14   0   97.09    5.20
  -2 -14   0   98.49    5.20
   2 -14   0   91.29    5.30
  -2 -14   0   94.49    5.20
   2  14   0   99.39    4.90
  -2  14   0   91.89    6.70
   2  14   0   95.29    4.50
   2  14   0  104.19    4.50
  -3 -14   0  137.89    6.70
   3 -14   0  141.49    6.80
  -3 -14   0  151.28    6.80
  -3 -14   0  144.29    6.70
  -3 -14   0  143.69    6.70
   3 -14   0  144.69    6.60
  -3 -14   0  128.19    8.00
   3 -14   0  139.69    6.70
   3 -14   0  139.19    6.60
   3 -14   0  136.99    6.70
  -3 -14   0  136.79    6.50
  -3 -14   0  148.79    6.70
   3  14   0  147.39    6.20
   3  14   0  131.89    6.10
   3  14   0  139.39    6.10
  -4 -14   0   14.50    2.20
  -4 -14   0   15.20    2.40
   4 -14   0   21.60    2.70
  -4 -14   0   14.20    2.20
   4 -14   0   17.90    2.80
  -4 -14   0   14.50    2.10
   4 -14   0   10.10    3.00
  -4 -14   0   13.00    2.30
   4 -14   0   10.60    3.40
  -4 -14   0   19.80    2.10
   4  14   0   17.10    1.70
   4  14   0   16.40    2.20
   4  14   0   14.20    2.40
   4  14   0   13.20    1.50
   4  14   0   16.70    1.70
  -5 -14   0    3.00    1.40
   5 -14   0    6.70    2.10
  -5 -14   0    6.40    1.90
  -5 -14   0    6.20    1.40
   5 -14   0    3.00    1.30
  -5 -14   0    5.30    1.30
  -5 -14   0    2.70    1.10
   5 -14   0    3.00    1.50
   5 -14   0    5.60    1.60
   5  14   0    5.60    1.20
   5  14   0    4.00    1.00
   5  14   0    1.50    1.20
   5  14   0    7.50    1.60
   5  14   0    3.60    1.50
   5  14   0    4.70    1.20
  -6 -14   0   81.79    4.30
  -6 -14   0   84.59    4.20
   6 -14   0   92.49    4.30
   6 -14   0   82.19    4.30
   6 -14   0   84.49    4.30
  -6 -14   0   82.59    4.20
  -6 -14   0   85.59    4.30
   6 -14   0   79.49    4.30
   6  14   0   80.89    3.90
   6  14   0   85.69    4.40
   6  14   0   88.69    3.80
   6  14   0   87.69    4.20
  -7 -14   0  241.38    9.50
   7 -14   0  238.68    9.30
  -7 -14   0  241.28    9.50
   7 -14   0  232.28    9.30
   7  14   0  232.58    9.40
   7  14   0  216.78    8.80
   7  14   0  236.08    9.60
   7  14   0  234.98    9.50
   8 -14   0    0.20    0.80
   8 -14   0   -1.10    0.90
  -8 -14   0    1.00    0.70
  -8 -14   0    0.50    0.70
   8  14   0   -0.70    0.60
   8  14   0   -0.70    0.90
   8  14   0   -0.40    0.90
   0 -15   0    1.70    2.30
   0 -15   0   -0.10    1.10
   0 -15   0    0.70    1.20
   0 -15   0   -2.60    1.30
   0 -15   0   -0.80    1.10
   0 -15   0   -0.20    1.50
   0 -15   0    0.80    1.20
   0 -15   0    3.40    1.60
   0  15   0   -0.40    0.70
   1 -15   0    6.90    1.90
  -1 -15   0    2.70    1.20
   1 -15   0    9.20    3.00
  -1 -15   0    3.60    1.30
   1 -15   0    3.00    1.40
   1 -15   0    2.00    1.70
  -1 -15   0    3.20    1.40
  -1 -15   0    3.10    1.50
  -1 -15   0    2.10    1.20
  -1 -15   0    3.30    1.10
   1 -15   0    3.00    1.30
   1 -15   0    2.00    1.20
  -1 -15   0    1.70    1.30
   1 -15   0    0.30    1.30
   1  15   0    4.10    1.30
   1  15   0    2.20    0.80
  -1  15   0    3.00    0.80
  -2 -15   0  381.66   15.20
   2 -15   0  384.36   15.10
   2 -15   0  378.26   15.10
   2 -15   0  389.46   15.10
  -2 -15   0  376.16   15.20
  -2 -15   0  371.86   15.10
   2 -15   0  388.66   15.00
   2 -15   0  383.96   15.10
   2 -15   0  360.36   15.00
  -2 -15   0  365.36   15.20
  -2 -15   0  386.56   15.30
  -2 -15   0  341.17   18.80
   2  15   0  363.16   14.50
   2  15   0  349.77   14.60
   2  15   0  384.86   14.70
  -3 -15   0   65.59    4.00
  -3 -15   0   64.39    3.90
   3 -15   0   63.69    3.90
   3 -15   0   69.39    4.20
  -3 -15   0   73.69    4.00
  -3 -15   0   62.69    4.10
  -3 -15   0   65.29    3.80
  -3 -15   0   67.89    3.90
   3 -15   0   70.69    3.90
   3 -15   0   69.09    4.20
   3 -15   0   67.39    4.10
   3  15   0   65.49    3.30
   3  15   0   68.19    4.50
   3  15   0   60.19    3.30
  -4 -15   0    0.40    1.00
  -4 -15   0    1.70    1.40
  -4 -15   0    2.50    1.10
   4 -15   0    2.20    1.40
  -4 -15   0    2.00    1.20
  -4 -15   0    1.00    0.90
   4 -15   0   -2.30    1.40
  -4 -15   0    2.80    1.10
   4 -15   0    0.10    1.50
   4  15   0    1.00    1.00
   4  15   0    0.80    1.10
   4  15   0    0.40    0.70
   4  15   0    0.60    0.90
   4  15   0   -1.60    1.00
  -5 -15   0    8.60    1.90
  -5 -15   0   10.30    1.60
  -5 -15   0    6.80    1.60
  -5 -15   0    7.70    2.00
  -5 -15   0    9.20    1.80
   5 -15   0    8.60    2.40
   5 -15   0    8.50    2.10
   5  15   0    8.70    1.60
   5  15   0    7.50    1.20
   5  15   0    7.10    1.60
   5  15   0    6.30    2.00
   5  15   0    7.80    1.30
  -6 -15   0   19.30    1.70
   6 -15   0   15.30    2.00
  -6 -15   0   20.30    1.90
  -6 -15   0   21.40    1.90
   6 -15   0   14.60    2.00
  -6 -15   0   22.30    1.90
   6  15   0   16.80    1.90
   6  15   0   19.00    2.40
   6  15   0   18.00    1.40
   7 -15   0   42.70    2.50
  -7 -15   0   36.30    2.60
   7 -15   0   40.60    2.40
  -7 -15   0   47.00    2.40
   7  15   0   49.60    2.60
   7  15   0   51.19    2.50
   7  15   0   42.80    2.60
   0 -16   0   74.59    4.20
   0 -16   0   73.69    4.20
   0 -16   0   74.09    4.10
   0 -16   0   75.79    4.10
   0 -16   0   77.29    4.40
   0 -16   0   73.29    4.10
   0 -16   0   72.89    4.30
   0  16   0   70.99    3.50
   0  16   0   73.19    3.70
   1 -16   0   35.90    3.20
   1 -16   0   34.80    2.80
   1 -16   0   38.20    2.90
   1 -16   0   33.70    2.70
  -1 -16   0   35.00    2.80
   1 -16   0   32.50    3.30
  -1 -16   0   37.10    2.80
  -1 -16   0   40.00    3.20
   1 -16   0   34.80    2.90
  -1 -16   0   34.00    2.80
   1 -16   0   30.70    2.70
  -1 -16   0   32.30    2.60
  -1 -16   0   29.10    2.90
  -1  16   0   34.90    2.10
   1  16   0   33.10    2.20
   1  16   0   30.70    2.30
  -2 -16   0   20.20    2.30
   2 -16   0   20.90    2.40
   2 -16   0   22.10    3.00
   2 -16   0   21.10    2.50
   2 -16   0   24.20    2.40
  -2 -16   0   25.30    2.20
  -2 -16   0   26.00    2.30
  -2 -16   0   26.90    2.40
   2 -16   0   25.70    2.60
  -2 -16   0   24.80    2.80
   2 -16   0   23.50    2.60
   2  16   0   23.10    2.20
   2  16   0   21.90    1.80
   2  16   0   21.10    1.80
   3 -16   0   79.59    4.50
  -3 -16   0   83.59    4.40
   3 -16   0   86.39    4.60
  -3 -16   0   90.19    4.40
   3 -16   0   86.29    4.60
  -3 -16   0   92.09    4.80
   3 -16   0   89.69    4.40
  -3 -16   0   82.29    4.40
  -3 -16   0   88.99    4.50
   3  16   0   88.19    4.60
   3  16   0   81.89    4.10
   3  16   0   80.99    4.00
   3  16   0   81.89    4.50
   3  16   0   82.79    4.10
  -4 -16   0   69.69    3.90
  -4 -16   0   66.89    3.80
  -4 -16   0   71.89    3.80
  -4 -16   0   70.99    3.80
  -4 -16   0   70.59    4.00
  -4 -16   0   70.39    3.80
   4 -16   0   60.29    3.90
   4  16   0   71.69    3.80
   4  16   0   69.89    3.50
   4  16   0   67.29    3.60
   4  16   0   70.29    3.70
   4  16   0   63.69    3.30
   4  16   0   64.39    3.40
  -5 -16   0    2.50    1.10
  -5 -16   0    0.90    1.10
  -5 -16   0    0.30    0.80
  -5 -16   0    0.30    0.70
  -5 -16   0   -0.20    0.90
   5  16   0    0.20    1.00
   5  16   0    1.10    0.90
   5  16   0    0.90    0.70
   5  16   0    0.10    0.60
   5  16   0    0.90    1.00
  -6 -16   0   11.30    2.20
  -6 -16   0    5.40    1.40
  -6 -16   0   12.20    1.30
   6  16   0    7.80    0.90
   6  16   0   11.70    1.60
   7  16   0   28.90    1.70
   0 -17   0    1.40    0.90
   0 -17   0   -1.10    0.90
   0 -17   0    3.90    1.70
   0 -17   0   -0.10    1.00
   0 -17   0   -0.20    1.00
   0 -17   0   -0.30    1.20
   0  17   0    0.90    1.00
   0  17   0   -0.30    1.10
   1 -17   0   12.30    1.80
   1 -17   0    9.90    1.90
  -1 -17   0   13.50    2.10
   1 -17   0   11.10    2.00
   1 -17   0   13.70    2.30
  -1 -17   0    9.80    1.70
  -1 -17   0   15.60    1.80
  -1 -17   0   12.10    1.70
  -1 -17   0   10.40    1.90
   1 -17   0    8.30    1.90
   1  17   0   12.00    1.50
  -1  17   0    8.80    1.70
   1  17   0    7.90    2.20
   1  17   0   11.20    1.50
   2 -17   0    1.40    1.40
   2 -17   0    4.70    1.80
  -2 -17   0    3.50    1.00
   2 -17   0    2.00    1.10
   2 -17   0    3.20    1.30
  -2 -17   0    2.40    1.00
  -2 -17   0    4.70    1.10
  -2 -17   0    2.60    0.90
  -2 -17   0    5.60    1.60
   2  17   0    2.70    1.00
  -2  17   0    3.60    1.30
   2  17   0    2.20    0.80
   2  17   0    2.80    1.00
  -3 -17   0    2.30    0.90
  -3 -17   0    1.90    0.80
  -3 -17   0    1.40    0.90
  -3 -17   0    1.50    0.90
  -3 -17   0    2.90    0.90
   3 -17   0   -0.40    1.10
   3 -17   0    0.30    1.10
   3 -17   0    0.30    1.30
   3  17   0    3.20    1.10
   3  17   0    0.80    0.80
   3  17   0    3.10    1.10
   3  17   0    1.80    0.80
   3  17   0    0.90    1.10
  -4 -17   0    1.80    0.90
  -4 -17   0    1.90    0.80
  -4 -17   0    4.60    1.30
  -4 -17   0    1.00    0.80
   4  17   0    1.60    0.80
   4  17   0    1.70    1.20
   4  17   0    0.40    0.70
   4  17   0    1.90    1.00
  -5 -17   0  211.18    8.50
  -5 -17   0  210.38    8.80
  -5 -17   0  219.78    8.60
  -5 -17   0  209.28    8.60
   5  17   0  215.88    8.50
   5  17   0  224.18    8.80
   5  17   0  219.38    8.40
   5  17   0  211.38    8.90
  -6 -17   0    4.10    0.90
   6  17   0    2.10    0.60
   0 -18   0    2.80    0.80
   0 -18   0    0.80    0.90
   0 -18   0    2.50    1.20
   0 -18   0    4.90    1.70
   0 -18   0    3.10    1.00
   0  18   0    3.00    1.10
   0  18   0    3.00    1.10
   1 -18   0   20.40    2.00
   1 -18   0   24.70    2.10
  -1 -18   0   24.60    2.00
   1 -18   0   25.40    2.00
  -1 -18   0   21.40    2.00
  -1 -18   0   25.20    2.10
  -1 -18   0   24.60    1.90
  -1 -18   0   27.90    2.20
   1 -18   0   20.70    2.20
  -1  18   0   21.80    2.20
   1  18   0   24.80    2.20
   1  18   0   24.70    1.90
  -2 -18   0   27.50    2.00
   2 -18   0   27.90    2.20
  -2 -18   0   27.00    2.20
  -2 -18   0   29.70    2.20
   2 -18   0   28.20    2.40
  -2 -18   0   25.60    2.00
  -2 -18   0   26.20    2.00
   2 -18   0   30.30    2.10
   2 -18   0   27.90    2.40
   2  18   0   27.90    2.40
   2  18   0   27.10    1.90
   2  18   0   27.80    2.00
   2  18   0   28.20    2.10
  -3 -18   0  137.59    6.10
  -3 -18   0  138.79    6.00
   3 -18   0  133.79    5.90
  -3 -18   0  149.79    6.50
   3 -18   0  143.99    6.10
  -3 -18   0  136.09    6.10
  -3 -18   0  139.99    6.10
   3  18   0  145.89    5.90
   3  18   0  141.89    6.00
   3  18   0  136.19    5.90
  -4 -18   0   58.79    3.10
  -4 -18   0   60.99    3.00
  -4 -18   0   59.39    3.00
  -4 -18   0   56.99    2.90
   4  18   0   59.19    3.30
   4  18   0   60.69    2.90
   4  18   0   61.09    2.90
   4  18   0   64.89    3.00
  -5 -18   0   25.20    1.60
  -5 -18   0   24.70    1.60
  -5 -18   0   26.50    1.60
   5  18   0   27.60    1.50
   0 -19   0   -0.60    0.80
   0 -19   0   -1.00    0.70
   0 -19   0   -0.10    0.70
   0 -19   0   -1.10    0.70
   0  19   0   -0.20    1.10
  -1 -19   0   23.80    1.80
   1 -19   0   25.70    2.00
   1 -19   0   25.40    2.00
  -1 -19   0   25.00    1.80
   1 -19   0   27.40    1.90
  -1 -19   0   24.80    1.90
  -1 -19   0   23.70    2.00
  -1 -19   0   25.80    2.00
   1 -19   0   23.70    1.80
   1  19   0   28.70    1.90
   1  19   0   23.30    2.70
  -2 -19   0   46.30    2.50
  -2 -19   0   50.59    2.60
   2 -19   0   37.90    2.80
  -2 -19   0   46.40    2.50
  -2 -19   0   44.20    2.50
  -2 -19   0   46.80    2.50
   2 -19   0   45.60    2.50
   2 -19   0   43.70    2.50
   2  19   0   47.10    2.40
   2  19   0   40.80    3.10
   2  19   0   45.80    2.90
   2  19   0   41.20    2.50
  -3 -19   0  113.09    5.00
  -3 -19   0  122.69    4.90
  -3 -19   0  106.69    4.80
  -3 -19   0  116.29    5.10
   3  19   0  110.69    4.70
   3  19   0  104.99    5.80
   3  19   0  113.79    4.90
  -4 -19   0    5.30    0.90
  -4 -19   0    6.40    1.00
  -4 -19   0    7.10    1.10
   4  19   0    5.70    1.10
   4  19   0    6.70    0.90
   0 -20   0   14.90    1.30
   0 -20   0   13.40    1.20
   0 -20   0   12.50    1.50
   0 -20   0   12.60    1.80
   1 -20   0   19.70    1.60
  -1 -20   0   21.60    1.50
   1 -20   0   24.10    2.00
   1 -20   0   19.60    1.80
  -1 -20   0   23.50    1.50
   1 -20   0   22.00    1.50
  -1 -20   0   23.60    1.70
   1  20   0   17.60    2.00
   2 -20   0   -1.00    1.40
  -2 -20   0    3.00    0.80
  -2 -20   0    4.20    1.40
  -2 -20   0    2.60    0.70
  -2 -20   0    3.20    0.90
   2  20   0    1.00    1.00
   2  20   0    2.00    0.90
  -3 -20   0    8.70    1.20
  -3 -20   0    5.50    0.90
  -3 -20   0    8.80    1.00
   3  20   0    6.70    1.10
  11   0  -1    0.20    1.10
  11   0  -1    0.70    2.00
  11   0  -1   -0.70    0.60
 -11   0   1    0.30    0.60
  10   0  -1   -0.30    1.30
  10   0  -1   -1.40    1.00
  10   0  -1   -0.50    0.90
 -10   0   1    1.10    0.90
  10   0  -1    0.40    1.10
 -10   0   1   -0.60    0.60
 -10   0   1   -0.20    0.80
  10   0  -1    0.20    0.90
  -9   0   1   -0.10    0.70
   9   0  -1   -0.50    1.10
  -9   0   1    0.40    1.10
  -9   0   1   -2.70    2.00
   9   0  -1    0.80    1.30
  -9   0   1    0.00    0.90
   9   0  -1    1.00    1.10
   9   0  -1    0.50    1.00
  -9   0   1    1.30    1.00
   9   0  -1   -1.40    1.30
   9   0  -1    1.00    1.30
   9   0  -1    2.30    1.50
  -8   0   1   -0.40    0.70
   8   0  -1    1.40    1.80
   8   0  -1    1.00    1.50
   8   0  -1    0.00    1.20
   8   0  -1   -1.10    1.70
   8   0  -1    0.80    1.20
  -8   0   1   -0.60    1.20
  -8   0   1   -1.00    1.00
   8   0  -1    3.50    1.60
   8   0  -1    1.40    1.40
   8   0  -1    0.40    2.10
  -8   0   1   -0.10    0.70
   7   0  -1   -0.50    2.00
   7   0  -1    1.00    1.40
  -7   0   1    0.40    0.80
   7   0  -1   -2.20    1.60
   7   0  -1    0.40    1.50
   7   0  -1   -0.10    1.30
  -7   0   1    0.10    0.70
   7   0  -1    0.40    1.00
   7   0  -1   -0.20    1.70
   7   0  -1   -0.90    1.90
  -7   0   1    0.00    0.70
  -6   0   1    0.50    2.20
  -6   0   1   -0.30    0.60
   6   0  -1   -0.30    0.90
  -6   0   1    0.50    0.90
  -6   0   1    0.20    0.60
   6   0  -1    0.20    0.90
   6   0  -1    0.10    1.30
   6   0  -1    0.10    1.50
   5   0  -1   -0.10    0.50
  -5   0   1   -0.40    0.40
  -5   0   1    0.60    0.60
  -5   0   1    0.70    1.20
   5   0  -1   -0.80    1.10
   4   0  -1    0.00    0.40
  -4   0   1    0.20    0.30
  -4   0   1    0.90    0.70
  -4   0   1    0.60    0.60
   4   0  -1   -0.40    1.10
  -3   0   1    0.00    0.40
   3   0  -1    0.20    0.30
   3   0  -1    0.70    0.70
  -3   0   1    0.70    0.30
   2   0  -1   -0.10    0.20
   2   0  -1    0.00    0.20
  -2   0   1   -0.10    0.20
  -2   0   1    0.20    0.20
   2   0  -1    0.20    0.10
   2   0  -1   -0.20    0.30
   0   0  -1    0.50    0.20
   1   0   1   -0.10    0.20
  -1   0  -1    0.00    0.10
  -1   0  -1    0.30    0.20
   1   0   1    0.90    0.30
   1   0   1    0.00    0.20
   2   0   1    1.60    0.50
   2   0   1    1.40    0.40
  -2   0  -1    0.10    0.20
  -2   0  -1    0.00    0.30
  -2   0  -1    0.40    0.20
   2   0   1   -0.10    0.40
   3   0   1    0.90    0.40
   3   0   1    0.20    0.80
  -3   0  -1    0.10    0.30
  -3   0  -1    0.10    0.20
  -3   0  -1    0.40    0.50
  -4   0  -1    0.40    0.80
  -4   0  -1   -0.30    0.50
  -4   0  -1    0.00    0.40
  -5   0  -1    1.10    0.80
   5   0   1   -0.60    1.10
  -5   0  -1    0.40    0.50
  -5   0  -1    0.00    0.40
  -5   0  -1    0.20    1.40
   5   0   1    0.30    0.60
   6   0   1   -1.00    1.50
   6   0   1    1.20    1.60
   6   0   1   -1.00    1.60
   6   0   1    0.00    1.10
  -6   0  -1    0.00    0.50
   6   0   1    2.00    1.00
  -6   0  -1   -0.60    0.60
  -6   0  -1   -0.10    0.70
   6   0   1    1.40    1.50
  -7   0  -1    1.70    0.70
   7   0   1   -1.90    1.40
   7   0   1    0.60    1.30
   7   0   1    0.60    1.10
   7   0   1    0.50    1.80
  -7   0  -1    0.60    0.70
  -7   0  -1   -1.50    1.40
   7   0   1    0.80    1.40
   7   0   1    0.60    1.30
   7   0   1    1.20    1.90
  -8   0  -1    0.40    0.80
   8   0   1   -0.50    1.20
   8   0   1    0.10    1.30
   8   0   1   -1.50    2.20
   8   0   1    2.30    1.40
   8   0   1    1.10    1.60
   8   0   1    0.30    1.70
  -8   0  -1   -1.20    1.00
   8   0   1   -0.50    1.10
  -8   0  -1   -1.10    1.00
  -8   0  -1   -0.70    0.90
   9   0   1    0.30    1.00
  -9   0  -1    4.50    1.80
   9   0   1   -1.10    1.40
   9   0   1   -0.10    1.30
  -9   0  -1   -0.10    0.80
  -9   0  -1    1.20    0.90
   9   0   1   -2.20    1.30
   9   0   1    0.70    1.00
   9   0   1    1.50    1.10
  10   0   1   -0.40    0.80
 -10   0  -1    0.20    0.70
  10   0   1    0.20    0.80
 -10   0  -1    0.10    0.60
 -10   0  -1    0.50    0.70
  10   0   1    0.10    1.20
  11   0   1    0.00    0.60
  11   0   1    0.00    0.70
 -11   0  -1   -0.10    0.60
 -11   0  -1   -0.60    0.80
  11  -1  -1    4.70    1.10
  11  -1  -1    5.80    1.30
 -11   1   1    4.10    1.10
 -11   1   1    2.70    0.90
  11   1  -1    4.10    1.10
  11   1  -1    1.60    1.10
  10  -1  -1   14.90    2.10
  10  -1  -1   12.30    1.80
  10  -1  -1   11.20    1.90
 -10  -1   1   11.50    1.60
 -10  -1   1   13.90    1.20
  10  -1  -1   14.80    2.70
  10  -1  -1   13.50    1.80
  10  -1  -1   14.00    1.60
 -10   1   1   12.80    1.30
 -10   1   1   15.30    1.40
  10   1  -1   14.70    2.20
  10   1  -1   14.80    1.90
 -10   1   1   13.90    1.80
  10   1  -1   16.20    1.80
  10   1  -1   10.80    2.30
 -10   1   1   12.60    1.90
  -9  -1   1  315.37   12.50
   9  -1  -1  324.87   12.80
  -9  -1   1  290.77   12.20
   9  -1  -1  326.77   12.80
  -9  -1   1  280.27   12.10
   9  -1  -1  313.77   12.80
   9  -1  -1  307.07   12.90
   9  -1  -1  329.87   12.70
   9  -1  -1  324.77   13.00
  -9  -1   1  319.87   12.70
   9  -1  -1  321.17   12.90
  -9   1   1  281.87   12.20
   9   1  -1  302.67   12.90
   9   1  -1  336.77   12.90
  -9   1   1  313.67   12.60
   9   1  -1  321.17   12.90
   9   1  -1  325.27   12.70
  -9   1   1  307.37   12.30
  -9   1   1  291.87   12.50
  -9   1   1  305.37   12.60
   9   1  -1  311.07   12.80
   8  -1  -1   49.50    4.60
  -8  -1   1   45.10    2.60
   8  -1  -1   47.20    3.50
   8  -1  -1   44.80    3.90
   8  -1  -1   47.70    3.50
   8  -1  -1   47.00    3.30
   8  -1  -1   42.50    3.30
  -8  -1   1   43.70    3.10
  -8  -1   1   39.60    2.80
  -8  -1   1   45.20    2.60
  -8  -1   1   44.60    3.00
   8  -1  -1   47.10    3.40
   8  -1  -1   44.10    3.20
   8   1  -1   41.60    3.20
   8   1  -1   44.40    3.50
  -8   1   1   39.70    2.70
  -8   1   1   47.20    2.80
   8   1  -1   45.80    3.80
   8   1  -1   46.50    3.60
   8   1  -1   55.69    3.90
   8   1  -1   41.90    4.60
   8   1  -1   47.00    3.30
   8   1  -1   41.40    3.40
  -8   1   1   44.70    2.60
   7  -1  -1   -1.40    1.40
  -7  -1   1    0.60    0.70
   7  -1  -1    0.30    1.50
  -7  -1   1    1.50    0.90
   7  -1  -1   -1.80    1.20
   7  -1  -1   -1.40    1.60
  -7  -1   1    3.60    1.30
  -7  -1   1   -1.10    1.10
   7  -1  -1    0.00    1.10
   7  -1  -1    1.70    1.70
   7  -1  -1    2.00    1.40
   7  -1  -1   -0.80    1.90
   7   1  -1   -0.40    2.40
   7   1  -1    1.70    1.40
  -7   1   1    0.90    0.60
  -7   1   1   -0.10    1.00
   7   1  -1   -2.00    1.80
   7   1  -1    0.80    1.30
   7   1  -1   -0.60    2.00
   7   1  -1    1.60    1.80
   7   1  -1    0.40    1.00
  -7   1   1    0.30    0.70
   7   1  -1    0.80    1.40
   6  -1  -1  242.28   10.40
  -6  -1   1  256.87    9.80
   6  -1  -1  221.28   10.20
  -6  -1   1  251.27    9.60
  -6  -1   1  230.98   12.70
   6  -1  -1  251.57   10.10
   6  -1  -1  214.18   10.20
  -6  -1   1  252.77    9.60
   6   1  -1  221.88   10.20
   6   1  -1  232.08   10.20
  -6   1   1  257.77    9.60
   6   1  -1  242.88   10.10
  -6   1   1  253.57   12.70
  -6   1   1  243.08    9.60
   6   1  -1  250.97   10.40
  -5  -1   1  404.66   15.90
  -5  -1   1  424.16   15.80
  -5  -1   1  429.16   17.70
  -5  -1   1  412.76   15.80
   5  -1  -1  408.36   16.20
   5  -1  -1  414.46   16.30
  -5   1   1  419.36   15.80
   5   1  -1  386.16   16.20
  -5   1   1  430.46   15.80
  -5   1   1  442.16   17.60
   5   1  -1  393.16   16.20
  -4  -1   1  437.36   18.30
  -4  -1   1  473.95   17.10
  -4  -1   1  450.45   17.10
   4  -1  -1  430.26   18.50
   4  -1  -1  460.35   17.50
  -4   1   1  448.36   17.00
  -4   1   1  451.45   18.20
   4   1  -1  495.95   17.50
   4   1  -1  433.26   18.70
  -3  -1   1   73.29    3.90
   3  -1  -1   77.79    4.10
   3  -1  -1   79.99    3.40
  -3  -1   1   74.39    3.20
   3   1  -1   76.39    4.20
   3   1  -1   78.09    3.40
  -3   1   1   75.59    3.80
   3   1  -1   80.09    3.00
  -3   1   1   76.59    3.10
  -2  -1   1  594.74   23.50
  -2  -1   1  579.44   22.90
   2  -1  -1  621.94   23.10
   2  -1  -1  655.73   23.40
   2  -1  -1  630.54   22.80
  -2   1   1  623.14   23.30
  -2   1   1  606.44   22.80
   2   1  -1  636.04   23.60
   2   1  -1  636.34   23.10
   1  -1  -1  871.91   31.30
   1  -1  -1  876.91   31.20
   1  -1  -1  788.12   31.10
   1   1  -1  885.51   31.50
   1   1  -1  847.12   31.40
  -1   1   1  808.52   31.10
   0  -1  -1  505.85   20.20
   0  -1  -1  534.45   20.20
   0  -1   1  627.74   20.40
   0   1  -1  532.15   20.40
   0   1   1  545.95   20.30
   0   1   1  537.65   20.30
   1  -1   1  108.69    4.80
   1  -1   1  122.79    4.50
  -1  -1  -1  115.79    4.80
  -1  -1  -1  116.49    4.50
  -1   1  -1  120.49    4.90
  -1   1  -1  119.09    4.50
   1   1   1  116.29    4.50
   1   1   1  122.89    4.90
   2  -1   1  228.38    8.60
  -2  -1  -1  242.38   10.00
  -2  -1  -1  222.78    8.50
   2  -1   1  213.58    9.20
  -2  -1  -1  230.58    8.50
  -2   1  -1  225.28    8.40
   2   1   1  220.58    8.60
  -2   1  -1  220.68    9.20
   2   1   1  226.18    9.30
   3  -1   1  250.67    9.30
  -3  -1  -1  230.08   10.00
  -3  -1  -1  261.17    9.00
   3  -1   1  228.58   10.20
  -3  -1  -1  244.68    9.00
   3   1   1  246.28    9.30
  -3   1  -1  237.18    8.90
   3   1   1  204.88   10.10
  -3   1  -1  232.28   10.10
  -4  -1  -1  333.67   13.50
  -4  -1  -1  306.37   11.90
  -4  -1  -1  308.27   11.90
   4   1   1  319.27   13.30
  -4   1  -1  316.67   13.30
  -4   1  -1  294.17   11.90
  -5  -1  -1  455.25   18.90
   5  -1   1  440.86   17.10
  -5  -1  -1  451.35   16.70
  -5  -1  -1  418.36   16.70
  -5  -1  -1  439.26   16.60
   5  -1   1  423.26   17.20
  -5   1  -1  458.65   16.60
  -5   1  -1  434.76   18.70
  -5   1  -1  435.26   16.60
   5   1   1  439.06   17.40
   5   1   1  428.56   17.00
   6  -1   1  443.26   17.90
   6  -1   1  432.06   18.00
   6  -1   1  434.76   17.90
   6  -1   1  447.06   17.70
   6  -1   1  467.85   17.70
   6  -1   1  442.46   17.90
  -6  -1  -1  472.95   17.20
  -6  -1  -1  469.85   17.30
   6  -1   1  464.55   17.90
  -6  -1  -1  483.95   17.30
   6  -1   1  441.16   17.90
   6   1   1  478.95   17.80
   6   1   1  443.16   17.90
   6   1   1  458.15   17.70
  -6   1  -1  463.75   17.20
   6   1   1  410.16   17.70
  -6   1  -1  470.95   17.20
   6   1   1  382.26   17.80
  -6   1  -1  450.95   17.30
   6   1   1  429.06   17.70
   7  -1   1   43.50    3.20
  -7  -1  -1   42.90    2.40
   7  -1   1   45.10    3.60
   7  -1   1   42.30    3.20
  -7  -1  -1   42.70    2.50
   7  -1   1   44.00    3.50
  -7  -1  -1   36.10    3.00
   7  -1   1   44.50    3.30
   7  -1   1   44.60    3.30
   7  -1   1   44.00    3.50
  -7  -1  -1   46.00    2.70
   7  -1   1   44.60    3.60
   7   1   1   39.10    3.80
   7   1   1   39.60    4.50
   7   1   1   36.70    3.30
   7   1   1   45.80    3.10
   7   1   1   45.10    3.30
   7   1   1   48.50    3.60
   7   1   1   45.40    3.40
  -7   1  -1   45.10    2.50
   7   1   1   41.50    3.90
  -7   1  -1   43.30    2.60
  -7   1  -1   39.20    2.40
  -7   1  -1   37.30    3.80
   8  -1   1  165.98    9.20
   8  -1   1  185.88    8.20
  -8  -1  -1  170.58    7.70
   8  -1   1  181.18    8.20
  -8  -1  -1  176.78    7.70
   8  -1   1  177.18    8.20
  -8  -1  -1  174.68    7.50
   8  -1   1  185.18    8.20
  -8  -1  -1  206.88    8.10
   8  -1   1  187.08    8.10
   8  -1   1  177.68    8.30
  -8   1  -1  172.98    7.90
   8   1   1  179.78    8.30
   8   1   1  183.68    8.20
   8   1   1  179.58    9.30
  -8   1  -1  186.68    7.70
  -8   1  -1  177.38    7.70
   8   1   1  191.28    8.30
   8   1   1  183.58    8.10
   8   1   1  183.48    8.20
  -8   1  -1  170.78    7.50
   8   1   1  189.88    8.10
   9  -1   1   19.70    2.50
   9  -1   1   23.10    2.20
   9  -1   1   26.10    2.50
  -9  -1  -1   24.40    2.10
  -9  -1  -1   26.40    2.10
  -9  -1  -1   21.40    1.90
   9  -1   1   23.90    2.50
   9  -1   1   23.50    2.40
  -9  -1  -1   20.30    1.70
   9  -1   1   26.20    2.60
   9   1   1   29.70    2.80
   9   1   1   24.60    2.40
   9   1   1   22.40    2.40
   9   1   1   22.80    2.50
   9   1   1   24.50    2.20
  -9   1  -1   25.50    2.50
  -9   1  -1   21.50    1.80
  -9   1  -1   21.30    1.80
   9   1   1   19.70    2.70
  10  -1   1   60.09    3.20
  10  -1   1   58.79    3.10
 -10  -1  -1   57.79    3.00
  10  -1   1   59.19    3.10
  10  -1   1   63.89    3.30
  10   1   1   54.99    3.10
 -10   1  -1   51.19    2.90
  10   1   1   63.29    3.40
 -10   1  -1   61.49    3.00
  10   1   1   62.79    3.30
 -10   1  -1   52.49    2.80
 -11  -1  -1   21.50    1.50
 -11  -1  -1   20.80    1.90
  11  -1   1   23.20    1.60
  11  -1   1   25.10    1.50
  11   1   1   23.80    1.50
  11   1   1   24.00    1.80
  11  -2  -1    5.90    1.20
 -11  -2   1    5.50    1.10
 -11  -2   1    5.20    1.40
  11   2  -1    8.00    1.50
 -11   2   1    6.20    1.30
  11   2  -1    8.00    1.70
  10  -2  -1    6.70    1.40
  10  -2  -1    8.90    1.50
  10  -2  -1    5.70    1.50
 -10  -2   1    6.40    1.00
  10  -2  -1    7.40    1.70
 -10  -2   1    9.70    1.40
  10  -2  -1    9.60    1.80
  10   2  -1    5.20    1.20
 -10   2   1    8.80    1.10
 -10   2   1    9.90    1.50
 -10   2   1    6.60    1.30
 -10   2   1    6.00    1.90
  10   2  -1    6.20    1.20
  10   2  -1    6.00    1.20
  10   2  -1    7.40    2.40
   9  -2  -1  100.29    4.90
  -9  -2   1   86.29    4.10
   9  -2  -1   87.59    5.00
   9  -2  -1   95.49    4.80
   9  -2  -1   96.89    4.80
  -9  -2   1   96.39    4.70
   9  -2  -1   99.09    5.00
   9  -2  -1   86.99    4.80
  -9  -2   1   97.59    4.40
   9  -2  -1   99.89    4.80
   9   2  -1   87.39    4.80
  -9   2   1   93.69    4.70
   9   2  -1   93.29    4.80
   9   2  -1   92.69    4.90
  -9   2   1   91.89    4.70
  -9   2   1   89.69    4.30
   9   2  -1   90.29    4.90
  -9   2   1   88.19    4.50
  -9   2   1   88.99    4.30
   8  -2  -1  241.78   11.00
   8  -2  -1  229.18    9.90
  -8  -2   1  234.98    9.50
   8  -2  -1  228.88   10.00
   8  -2  -1  224.78    9.80
   8  -2  -1  225.48    9.80
  -8  -2   1  232.48    9.20
  -8  -2   1  222.88    9.70
  -8  -2   1  230.48    9.20
   8  -2  -1  232.88   10.00
   8  -2  -1  219.28    9.90
   8  -2  -1  232.78   10.00
  -8   2   1  219.38    9.60
   8   2  -1  227.08   10.00
   8   2  -1  215.28    9.90
   8   2  -1  230.78    9.90
  -8   2   1  212.58    9.30
   8   2  -1  224.18    9.90
   8   2  -1  259.37   11.20
  -8   2   1  214.38    9.30
  -8   2   1  233.68    9.40
   8   2  -1  221.98   10.80
   8   2  -1  219.38    9.80
   7  -2  -1    5.50    1.70
   7  -2  -1   12.00    3.40
   7  -2  -1    7.00    2.40
  -7  -2   1    5.80    1.10
  -7  -2   1    8.50    2.20
   7  -2  -1    8.20    2.50
   7  -2  -1    6.90    2.00
  -7  -2   1    7.60    1.30
   7  -2  -1    6.40    2.10
   7  -2  -1    2.60    1.60
   7  -2  -1    4.60    1.60
   7   2  -1    3.50    1.30
   7   2  -1    6.30    1.60
   7   2  -1    4.20    1.60
  -7   2   1    5.20    1.60
  -7   2   1    5.40    1.10
   7   2  -1    9.20    2.30
   7   2  -1    4.90    1.50
  -7   2   1    5.90    1.00
   6  -2  -1  145.19    6.80
  -6  -2   1  157.48    6.10
  -6  -2   1  148.39    6.10
   6  -2  -1  146.99    6.60
   6  -2  -1  133.39    6.80
  -6  -2   1  142.19    7.00
   6  -2  -1  138.79    6.80
  -6  -2   1  141.09    5.90
   6  -2  -1  145.29    6.70
   6  -2  -1  140.79    6.80
   6  -2  -1  154.68    7.20
   6   2  -1  137.29    6.70
   6   2  -1  132.39    6.90
   6   2  -1  135.49    6.70
   6   2  -1  134.89    6.80
  -6   2   1  152.48    6.00
  -6   2   1  141.89    6.20
  -6   2   1  142.59    9.40
   6   2  -1  145.99    6.50
  -6   2   1  145.49    6.00
   5  -2  -1   44.40    2.70
  -5  -2   1   37.40    4.30
  -5  -2   1   43.20    2.20
  -5  -2   1   46.40    2.50
   5  -2  -1   43.40    2.90
  -5  -2   1   44.70    2.20
  -5   2   1   44.90    2.30
   5   2  -1   42.00    2.70
  -5   2   1   43.80    2.20
   5   2  -1   41.50    2.60
  -5   2   1   46.70    4.20
  -4  -2   1  356.56   15.00
  -4  -2   1  350.06   13.60
   4  -2  -1  356.56   15.10
  -4   2   1  344.77   14.60
  -4   2   1  374.56   13.50
   4   2  -1  355.56   13.40
   4   2  -1  370.46   13.90
  -3  -2   1   73.99    4.00
   3  -2  -1   80.99    3.50
  -3  -2   1   72.89    3.10
   3  -2  -1   79.29    4.00
   3   2  -1   77.49    3.30
   3   2  -1   70.99    3.10
  -3   2   1   71.69    3.00
   3   2  -1   70.59    4.20
  -3   2   1   76.79    3.80
  -2  -2   1  550.14   21.60
   2  -2  -1  552.14   21.10
   2  -2  -1  560.14   20.90
   2  -2  -1  551.84   21.30
  -2  -2   1  573.54   21.00
  -2   2   1  554.74   21.30
   2   2  -1  565.14   20.90
   2   2  -1  613.84   21.70
   2   2  -1  564.84   21.00
   1  -2  -1  131.99    5.10
  -1  -2   1  130.19    5.10
  -1  -2   1  127.99    5.40
   1  -2  -1  125.29    5.00
   1   2  -1  135.39    5.40
  -1   2   1  133.79    5.00
   1   2  -1  130.69    5.00
   0  -2   1  574.74   22.40
   0  -2   1  621.14   22.10
   0  -2  -1  577.94   22.10
   0  -2  -1  612.64   22.10
   0   2  -1  604.24   22.40
   0   2   1  627.54   22.10
   0   2  -1  567.34   22.00
  -1  -2  -1  418.06   15.50
   1  -2   1  408.76   15.20
  -1  -2  -1  408.26   15.20
  -1   2  -1  384.26   15.60
   1   2   1  417.86   15.60
   1   2   1  409.86   15.20
   2  -2   1 5336.27  188.48
   2  -2   1 5205.18  187.58
  -2  -2  -1 4552.34  186.88
  -2  -2  -1 4982.10  186.78
  -2  -2  -1 4890.21  186.38
  -2   2  -1 5287.57  186.38
   2   2   1 5288.87  187.68
   2   2   1 5171.88  187.78
   2   2   1 4583.44  185.78
  -2   2  -1 5314.57  188.98
   3  -2   1   33.10    2.80
  -3  -2  -1   35.10    1.70
  -3  -2  -1   34.40    1.70
  -3  -2  -1   33.80    2.60
   3  -2   1   37.10    1.90
  -3   2  -1   35.40    1.50
  -3   2  -1   31.50    1.50
  -3   2  -1   35.70    1.50
  -3   2  -1   36.20    2.60
   3   2   1   35.60    1.90
   3   2   1   34.30    3.00
  -4  -2  -1  649.04   23.20
  -4  -2  -1  630.34   23.30
  -4  -2  -1  656.83   23.30
   4  -2   1  574.74   23.90
  -4   2  -1  643.64   24.90
   4   2   1  575.34   23.60
  -4   2  -1  634.94   23.20
   5  -2   1   59.49    3.40
   5  -2   1   62.59    3.70
  -5  -2  -1   63.29    3.00
  -5  -2  -1   64.09    3.10
  -5  -2  -1   64.79    5.30
   5   2   1   64.09    3.50
   5   2   1   62.09    3.60
  -5   2  -1   72.09    3.00
  -5   2  -1   68.69    5.40
  -5   2  -1   65.09    3.00
   6  -2   1  110.19    5.20
   6  -2   1   99.19    5.40
   6  -2   1  104.69    5.40
  -6  -2  -1  110.49    4.60
   6  -2   1  105.59    5.30
  -6  -2  -1   93.89    5.00
   6  -2   1  100.89    5.40
  -6  -2  -1  105.99    4.50
  -6  -2  -1  106.69    5.00
   6  -2   1  102.29    5.40
   6  -2   1  101.69    5.30
   6  -2   1   98.99    5.60
  -6   2  -1   99.49    4.80
   6   2   1   96.39    5.40
  -6   2  -1  105.79    4.50
   6   2   1  100.69    5.20
   6   2   1  101.69    5.50
   6   2   1   98.49    5.40
   6   2   1  110.79    5.30
  -6   2  -1  109.39    4.50
   7  -2   1   59.59    3.80
   7  -2   1   61.49    3.80
  -7  -2  -1   60.49    3.00
   7  -2   1   58.09    4.10
  -7  -2  -1   57.79    3.30
   7  -2   1   55.99    3.80
  -7  -2  -1   58.29    3.10
   7  -2   1   57.79    3.90
   7  -2   1   55.19    4.10
   7  -2   1   55.59    3.70
   7  -2   1   51.59    3.80
  -7  -2  -1   57.99    4.30
  -7  -2  -1   55.99    3.10
  -7   2  -1   58.89    3.10
   7   2   1   59.69    4.50
   7   2   1   56.39    4.10
   7   2   1   52.29    4.60
   7   2   1   64.29    3.70
   7   2   1   58.79    3.90
   7   2   1   58.19    3.80
  -7   2  -1   59.79    3.10
  -7   2  -1   51.59    2.90
   7   2   1   56.39    3.90
   7   2   1   48.70    5.80
  -8  -2  -1    1.30    0.90
   8  -2   1   -0.50    1.10
   8  -2   1    0.50    1.40
  -8  -2  -1    0.40    0.70
   8  -2   1   -2.40    2.50
   8  -2   1    0.70    1.30
   8  -2   1    0.40    1.10
   8  -2   1    0.50    1.30
  -8  -2  -1   -0.20    0.70
   8  -2   1   -1.70    1.40
   8   2   1    2.40    2.10
   8   2   1    0.30    1.30
   8   2   1    2.10    1.30
  -8   2  -1    1.30    1.00
  -8   2  -1    0.50    0.80
  -8   2  -1    0.60    1.40
   8   2   1    0.00    1.10
   8   2   1    1.30    1.30
   8   2   1    2.80    1.80
  -8   2  -1    1.60    0.80
   8   2   1   -0.40    2.10
   9  -2   1   44.80    3.00
   9  -2   1   39.30    2.70
   9  -2   1   46.90    3.00
   9  -2   1   37.70    2.90
  -9  -2  -1   39.80    2.70
   9  -2   1   39.50    2.90
   9  -2   1   41.10    3.20
  -9  -2  -1   36.40    2.30
  -9  -2  -1   36.50    2.40
   9   2   1   41.50    3.00
  -9   2  -1   36.80    2.40
  -9   2  -1   37.20    2.80
  -9   2  -1   37.90    2.50
   9   2   1   42.60    2.90
   9   2   1   37.70    2.90
  -9   2  -1   44.40    2.70
  10  -2   1    9.80    1.40
  10  -2   1   10.70    1.60
  10  -2   1    7.40    1.60
 -10  -2  -1    8.40    1.30
  10  -2   1    9.10    2.20
  10  -2   1    8.80    1.50
  10  -2   1    8.00    1.40
 -10  -2  -1    7.80    1.00
  10   2   1    9.90    1.50
 -10   2  -1    7.30    1.20
 -10   2  -1    8.70    1.60
 -10   2  -1    6.80    1.30
  10   2   1   10.60    1.90
  10   2   1    7.70    1.50
 -10   2  -1    8.70    1.40
  11  -2   1   24.80    1.70
 -11  -2  -1   23.30    1.50
  11  -2   1   24.00    1.50
 -11   2  -1   24.70    1.30
  11   2   1   24.90    1.60
 -11  -3   1    0.60    0.80
 -11  -3   1   -0.30    0.90
  11  -3  -1   -0.50    0.70
  11  -3  -1    0.00    0.70
 -11   3   1    0.80    0.50
  11   3  -1    0.30    0.60
  11   3  -1    3.50    1.60
  10  -3  -1   33.60    2.50
 -10  -3   1   32.40    2.10
  10  -3  -1   32.80    2.20
  10  -3  -1   33.30    2.20
  10  -3  -1   31.70    2.20
 -10  -3   1   31.90    2.20
  10  -3  -1   29.10    2.30
 -10   3   1   34.10    2.10
  10   3  -1   33.10    2.40
 -10   3   1   33.20    2.10
 -10   3   1   32.70    1.90
  10   3  -1   33.70    2.70
  10   3  -1   27.70    2.50
  10   3  -1   31.20    2.40
   9  -3  -1   12.90    1.90
  -9  -3   1   12.50    1.40
   9  -3  -1   15.00    2.10
   9  -3  -1   11.50    2.10
   9  -3  -1   14.60    2.20
   9  -3  -1    8.10    1.70
   9  -3  -1   12.40    2.00
  -9  -3   1   10.20    1.70
  -9   3   1   10.60    2.40
   9   3  -1   14.00    2.50
   9   3  -1   14.90    2.20
  -9   3   1   11.40    1.40
  -9   3   1   12.80    2.20
  -9   3   1   10.50    1.40
  -9   3   1    9.80    1.80
   9   3  -1    8.60    2.00
   9   3  -1   10.00    2.30
  -8  -3   1   50.99    3.30
   8  -3  -1   47.90    4.80
  -8  -3   1   50.29    3.00
   8  -3  -1   51.59    3.40
   8  -3  -1   48.80    3.50
   8  -3  -1   44.80    3.70
  -8  -3   1   46.90    2.90
  -8  -3   1   45.20    2.60
   8  -3  -1   51.89    3.50
   8  -3  -1   47.90    3.50
   8  -3  -1   52.89    3.50
   8  -3  -1   54.69    4.10
   8   3  -1   51.79    3.80
   8   3  -1   46.20    3.60
  -8   3   1   52.99    3.80
   8   3  -1   50.89    3.40
  -8   3   1   49.00    2.90
  -8   3   1   50.19    3.10
  -8   3   1   50.19    2.80
   8   3  -1   47.80    3.50
   8   3  -1   46.60    4.80
  -7  -3   1   37.90    2.90
   7  -3  -1   38.10    3.40
   7  -3  -1   38.00    3.30
  -7  -3   1   42.70    2.40
  -7  -3   1   40.80    2.30
   7  -3  -1   33.30    3.50
   7  -3  -1   39.90    3.40
  -7  -3   1   40.40    2.80
   7  -3  -1   38.90    3.20
  -7  -3   1   29.70    3.60
   7  -3  -1   34.80    3.20
   7  -3  -1   39.80    3.00
   7  -3  -1   48.40    4.00
  -7   3   1   36.10    2.20
  -7   3   1   42.50    2.50
   7   3  -1   36.40    3.50
  -7   3   1   37.70    2.60
   7   3  -1   41.60    3.00
   7   3  -1   37.00    3.90
   7   3  -1   43.30    3.30
   7   3  -1   38.80    3.40
   7   3  -1   41.90    3.50
   6  -3  -1  455.15   18.90
  -6  -3   1  414.36   18.60
   6  -3  -1  489.65   18.90
   6  -3  -1  463.35   18.80
  -6  -3   1  490.35   18.10
   6  -3  -1  471.25   19.00
   6  -3  -1  452.85   18.70
   6  -3  -1  472.65   18.90
   6  -3  -1  449.95   18.90
   6  -3  -1  491.95   18.80
  -6  -3   1  507.45   18.20
   6   3  -1  521.75   19.00
  -6   3   1  474.85   21.20
   6   3  -1  467.45   18.70
  -6   3   1  513.25   18.20
   6   3  -1  488.95   19.00
  -6   3   1  493.55   18.20
  -6   3   1  469.95   18.30
   6   3  -1  452.65   18.80
  -5  -3   1   12.10    1.40
  -5  -3   1   10.60    3.80
   5  -3  -1   10.90    2.00
   5  -3  -1   11.20    1.50
  -5  -3   1   12.80    1.20
  -5  -3   1   12.30    1.20
   5   3  -1    7.30    1.80
  -5   3   1   16.90    3.70
   5   3  -1   13.60    1.60
  -5   3   1   12.40    1.00
  -4  -3   1  454.75   21.70
   4  -3  -1  486.35   20.00
  -4  -3   1  501.45   18.50
  -4  -3   1  491.95   18.50
   4  -3  -1  492.85   18.90
   4   3  -1  525.35   18.90
  -4   3   1  501.85   19.60
   4   3  -1  480.55   18.40
   4   3  -1  489.55   18.50
   3  -3  -1  457.75   17.40
  -3  -3   1  472.55   16.70
   3  -3  -1  419.46   16.90
  -3  -3   1  395.66   16.50
  -3  -3   1  473.35   17.80
   3  -3  -1  443.06   16.40
  -3   3   1  436.06   16.30
   3   3  -1  455.15   16.60
   3   3  -1  457.45   16.80
  -3   3   1  436.46   17.30
   3   3  -1  423.26   17.90
  -2  -3   1 3514.35  128.99
   2  -3  -1 3970.60  130.09
   2  -3  -1 3591.04  128.39
  -2  -3   1 3128.89  128.29
   2   3  -1 3352.96  128.29
  -2   3   1 3528.35  128.89
   2   3  -1 3543.25  128.69
   2   3  -1 3208.28  128.39
   1  -3  -1  715.03   29.30
  -1  -3   1  804.32   29.30
   1  -3  -1  753.82   29.20
  -1  -3   1  761.72   29.70
   1   3  -1  853.91   29.80
  -1   3   1  823.92   29.30
  -1   3   1  841.92   29.30
   1   3  -1  769.22   29.30
   0  -3   1 2140.29   80.39
   0  -3  -1 2181.38   80.89
   0  -3  -1 2162.18   80.39
   0   3   1 2194.18   80.89
   0   3  -1 2179.58   80.09
  -1  -3  -1    2.30    0.60
   1  -3   1    2.50    0.50
  -1  -3  -1    2.20    0.50
   1  -3   1    2.80    0.40
   1   3   1    2.30    0.50
  -1   3  -1    1.30    0.40
   1   3   1    2.30    0.80
   1   3   1    1.80    0.40
  -2  -3  -1  985.90   37.30
  -2  -3  -1 1026.50   36.70
   2  -3   1 1031.20   36.70
  -2   3  -1  956.80   37.30
   2   3   1  979.00   36.90
   2   3   1  996.60   36.60
   2   3   1  961.50   37.50
  -3  -3  -1 1077.69   41.50
  -3  -3  -1 1180.18   41.70
  -3  -3  -1 1108.79   42.90
   3   3   1 1099.09   43.00
   3   3   1 1064.09   41.50
   3   3   1 1130.49   41.80
  -3   3  -1 1242.98   41.40
  -3   3  -1 1092.99   42.60
  -4  -3  -1  794.92   28.00
   4  -3   1  745.53   28.30
  -4  -3  -1  732.73   29.50
  -4  -3  -1  704.03   27.80
  -4  -3  -1  788.62   27.90
   4   3   1  714.73   28.20
  -4   3  -1  783.32   29.60
  -4   3  -1  713.63   27.70
   5  -3   1  594.84   24.90
  -5  -3  -1  653.53   24.40
  -5  -3  -1  692.03   24.40
   5  -3   1  626.14   24.80
  -5  -3  -1  661.63   26.70
  -5  -3  -1  693.33   24.60
   5   3   1  599.94   24.90
   5   3   1  637.94   24.80
  -5   3  -1  657.83   24.20
  -5   3  -1  702.13   26.70
  -5   3  -1  617.84   24.30
   6  -3   1  544.05   21.50
   6  -3   1  537.75   21.30
   6  -3   1  539.85   21.30
  -6  -3  -1  523.15   20.80
  -6  -3  -1  581.24   20.70
   6  -3   1  549.25   21.10
   6  -3   1  530.15   21.10
  -6  -3  -1  570.24   20.60
   6  -3   1  556.94   21.30
  -6  -3  -1  589.14   20.70
   6  -3   1  556.14   21.40
  -6  -3  -1  501.45   21.10
   6  -3   1  532.75   21.30
   6   3   1  512.65   21.20
  -6   3  -1  515.35   20.70
   6   3   1  554.44   21.10
  -6   3  -1  568.14   20.60
  -6   3  -1  575.64   20.60
   6   3   1  524.85   21.20
   6   3   1  528.95   21.10
   6   3   1  554.94   21.50
   6   3   1  487.65   21.30
   7  -3   1    2.20    1.50
   7  -3   1    2.10    1.60
  -7  -3  -1    1.40    1.40
   7  -3   1   -0.10    1.20
  -7  -3  -1    2.00    0.90
  -7  -3  -1    1.20    0.90
  -7  -3  -1    1.90    0.90
  -7  -3  -1    3.00    1.90
   7  -3   1    2.60    1.30
   7  -3   1    1.90    1.30
   7  -3   1    2.00    1.50
   7  -3   1    3.20    1.50
   7  -3   1    0.70    1.50
   7   3   1    1.40    1.30
   7   3   1    3.00    1.50
  -7   3  -1    1.90    1.00
   7   3   1    1.30    1.00
  -7   3  -1    3.60    1.00
   7   3   1    2.70    1.60
   7   3   1   -0.50    1.70
   7   3   1    1.60    1.50
  -7   3  -1    2.50    0.90
   8  -3   1   36.40    2.90
   8  -3   1   38.90    3.10
  -8  -3  -1   36.60    2.80
   8  -3   1   34.10    3.00
   8  -3   1   36.90    2.90
   8  -3   1   42.70    3.30
  -8  -3  -1   37.20    2.30
  -8  -3  -1   38.00    2.60
  -8  -3  -1   37.30    2.40
   8  -3   1   42.10    3.10
   8  -3   1   30.40    4.90
  -8   3  -1   29.50    3.40
   8   3   1   37.80    3.20
   8   3   1   39.00    3.00
   8   3   1   32.90    3.10
  -8   3  -1   34.00    2.40
   8   3   1   35.60    3.10
   8   3   1   34.50    4.40
  -8   3  -1   36.10    2.50
  -8   3  -1   35.30    2.30
   8   3   1   33.80    3.70
   9  -3   1   54.29    3.20
  -9  -3  -1   51.39    3.40
  -9  -3  -1   51.39    2.70
  -9  -3  -1   49.60    2.80
   9  -3   1   50.59    3.10
   9  -3   1   56.29    3.50
   9  -3   1   52.29    3.20
   9  -3   1   50.19    3.40
   9  -3   1   55.19    3.30
   9   3   1   50.79    3.30
  -9   3  -1   43.40    3.00
  -9   3  -1   58.19    3.10
  -9   3  -1   46.30    3.00
   9   3   1   50.39    3.30
   9   3   1   56.69    3.40
  -9   3  -1   42.10    2.80
  10  -3   1  108.69    4.80
  10  -3   1  102.59    4.80
  10  -3   1  105.59    5.00
  10  -3   1  101.99    4.90
 -10  -3  -1  106.29    4.80
  10  -3   1  109.49    5.00
  10  -3   1  113.89    5.10
  10   3   1  104.29    5.20
 -10   3  -1  113.29    4.70
  10   3   1  114.59    5.10
 -10   3  -1  106.29    4.70
  10   3   1  105.19    4.80
 -10   3  -1  111.19    4.70
  11  -3   1   42.40    2.20
 -11  -3  -1   41.80    2.00
  11  -3   1   40.50    2.00
 -11   3  -1   43.20    1.90
  11   3   1   41.00    2.10
 -11  -4   1   28.40    1.70
  11  -4  -1   30.40    1.80
  11  -4  -1   30.60    1.70
  11   4  -1   31.70    1.80
 -11   4   1   28.70    1.50
  10  -4  -1  506.65   20.10
  10  -4  -1  520.95   20.30
  10  -4  -1  521.25   20.20
  10  -4  -1  485.45   20.10
  10  -4  -1  544.85   20.10
 -10  -4   1  519.25   19.90
 -10  -4   1  500.95   20.00
 -10   4   1  547.85   19.90
  10   4  -1  519.55   20.00
  10   4  -1  549.54   20.30
  10   4  -1  537.25   20.20
 -10   4   1  530.75   19.90
   9  -4  -1   10.40    1.90
   9  -4  -1    7.90    1.70
   9  -4  -1    6.30    1.80
   9  -4  -1   11.10    1.80
  -9  -4   1    7.50    1.50
   9  -4  -1    7.40    2.00
  -9  -4   1    8.40    1.20
   9  -4  -1    7.00    1.70
   9  -4  -1    8.20    2.00
   9   4  -1    9.30    2.10
  -9   4   1    8.70    2.30
  -9   4   1    7.50    1.40
  -9   4   1   10.30    1.70
  -9   4   1    8.00    1.30
   9   4  -1    8.50    2.30
   9   4  -1    6.40    1.30
   8  -4  -1  275.77   11.80
   8  -4  -1  273.17   11.80
  -8  -4   1  289.07   11.10
  -8  -4   1  278.07   11.60
   8  -4  -1  288.47   11.80
   8  -4  -1  265.27   11.70
   8  -4  -1  277.97   11.80
   8  -4  -1  276.87   12.70
   8  -4  -1  293.47   11.80
   8  -4  -1  275.57   11.80
  -8  -4   1  274.07   10.80
  -8   4   1  265.57   11.10
   8   4  -1  281.07   11.70
   8   4  -1  265.87   12.70
  -8   4   1  268.17   11.20
   8   4  -1  281.17   11.80
  -8   4   1  289.37   11.40
   8   4  -1  284.37   12.00
   8   4  -1  288.87   11.80
   7  -4  -1   70.59    4.40
  -7  -4   1   76.09    3.60
   7  -4  -1   76.39    4.90
  -7  -4   1   75.79    4.20
   7  -4  -1   74.39    4.40
   7  -4  -1   75.59    4.70
   7  -4  -1   77.09    4.90
   7  -4  -1   75.69    4.40
   7  -4  -1   81.19    4.40
   7  -4  -1   79.79    4.60
  -7  -4   1   78.39    3.90
  -7   4   1   74.89    4.00
   7   4  -1   72.99    4.50
  -7   4   1   81.69    3.70
  -7   4   1   72.89    3.70
   7   4  -1   75.79    4.50
   7   4  -1   79.59    5.00
   7   4  -1   74.19    4.30
   7   4  -1   71.29    4.80
   6  -4  -1    1.50    1.50
   6  -4  -1    3.20    1.50
   6  -4  -1    1.60    1.50
   6  -4  -1    2.20    1.10
  -6  -4   1    3.30    0.90
  -6  -4   1    4.50    1.40
   6  -4  -1    2.80    2.00
   6  -4  -1    5.10    1.60
  -6  -4   1    6.20    1.90
  -6  -4   1    2.80    1.30
   6  -4  -1    5.20    1.70
   6  -4  -1    2.90    1.20
   6   4  -1    1.00    1.50
  -6   4   1    3.80    3.50
   6   4  -1    2.40    1.20
   6   4  -1    5.00    1.70
   6   4  -1    2.20    1.50
  -6   4   1    4.30    0.90
   6   4  -1    7.00    1.60
   6   4  -1   10.50    3.00
  -6   4   1    3.70    1.30
  -5  -4   1  155.28    8.70
  -5  -4   1  155.88    6.30
   5  -4  -1  142.19    6.80
  -5  -4   1  156.68    6.30
  -5  -4   1  152.38    6.20
   5  -4  -1  161.78    6.90
  -5   4   1  149.19    6.20
  -5   4   1  164.08    6.20
   5   4  -1  152.68    6.80
  -5   4   1  156.48    8.20
   5   4  -1  148.89    6.70
  -4  -4   1  428.96   17.50
   4  -4  -1  425.26   16.30
  -4  -4   1  398.96   15.70
  -4  -4   1  410.56   15.70
  -4   4   1  439.86   17.00
   4   4  -1  410.16   16.40
   4   4  -1  432.66   15.80
   4   4  -1  390.96   15.90
   4   4  -1  428.56   16.20
   4   4  -1  409.26   15.80
   3  -4  -1   28.80    1.70
  -3  -4   1   28.40    2.60
  -3  -4   1   30.80    1.70
   3  -4  -1   27.10    1.40
  -3   4   1   28.60    2.20
   3   4  -1   28.50    1.60
   3   4  -1   21.10    3.30
   3   4  -1   24.50    1.50
   3   4  -1   27.40    1.50
  -2  -4   1 1274.97   46.70
  -2  -4   1 1320.27   48.60
   2  -4  -1 1198.88   46.50
   2  -4  -1 1388.26   46.80
   2   4  -1 1247.38   47.50
  -2   4   1 1282.47   46.90
  -2   4   1 1223.58   46.80
   2   4  -1 1246.98   46.60
   2   4  -1 1167.48   46.40
   1  -4  -1  694.13   26.40
   1  -4  -1  684.03   26.30
  -1  -4   1  729.53   26.90
  -1  -4   1  712.43   26.40
   1   4  -1  712.13   27.00
  -1   4   1  745.83   26.40
   1   4  -1  686.83   26.10
   1   4  -1  704.03   26.20
   0  -4   1 3501.85  134.09
   0  -4  -1 3462.05  134.69
   0  -4  -1 3759.52  135.09
   0  -4   1 3753.72  135.79
   0   4   1 3847.31  134.89
   0   4  -1 3472.65  133.69
   1  -4   1    1.20    0.50
  -1  -4  -1    2.40    0.60
  -1  -4  -1    1.10    0.40
   1  -4   1    1.20    0.30
   1   4   1    2.10    0.40
  -1   4  -1    1.20    0.50
   1   4   1    1.30    0.50
  -2  -4  -1 1983.80   72.49
   2  -4   1 1975.30   72.49
  -2  -4  -1 1903.21   73.09
   2   4   1 2000.40   73.19
   2   4   1 1899.41   73.29
   2   4   1 1965.10   72.29
  -2   4  -1 2053.39   73.29
  -2   4  -1 1953.40   73.19
  -3  -4  -1  127.59    5.50
   3  -4   1  144.69    5.90
  -3  -4  -1  151.48    5.80
  -3  -4  -1  145.19    6.80
   3   4   1  141.49    5.60
   3   4   1  133.99    5.60
   3   4   1  136.09    7.40
   3   4   1  151.88    5.90
  -3   4  -1  141.79    5.50
  -3   4  -1  126.59    6.60
  -4  -4  -1    3.80    1.30
  -4  -4  -1    3.30    1.00
  -4  -4  -1    2.20    0.70
  -4  -4  -1    3.70    1.20
   4  -4   1    2.80    1.00
  -4  -4  -1    1.90    1.00
   4   4   1    3.90    1.00
   4   4   1    4.00    1.00
   4   4   1    3.30    1.00
   4   4   1    3.00    0.90
   4   4   1    4.00    1.40
  -4   4  -1    2.90    0.60
  -5  -4  -1  415.86   18.40
  -5  -4  -1  457.95   15.90
   5  -4   1  396.96   16.30
  -5  -4  -1  413.66   15.80
  -5  -4  -1  404.66   15.70
   5  -4   1  389.66   16.40
  -5   4  -1  421.46   18.40
  -5   4  -1  441.96   15.70
   5   4   1  416.66   16.50
   5   4   1  422.06   16.30
  -5   4  -1  382.26   15.80
   6  -4   1  194.18    8.60
   6  -4   1  179.38    8.50
  -6  -4  -1  199.98    7.60
  -6  -4  -1  183.08    7.80
   6  -4   1  185.68    8.40
   6  -4   1  202.88    9.20
   6  -4   1  174.48    8.40
   6  -4   1  184.98    8.30
   6  -4   1  184.38    8.30
   6  -4   1  186.28    8.40
  -6  -4  -1  175.58    8.30
  -6  -4  -1  211.58    7.70
  -6   4  -1  198.38    7.60
   6   4   1  163.18    8.50
   6   4   1  176.88    8.50
   6   4   1  180.08    8.40
   6   4   1  184.78    8.50
   6   4   1  185.68    8.50
   6   4   1  202.38    8.30
  -6   4  -1  204.48    7.70
  -7  -4  -1  198.88    7.90
   7  -4   1  207.18    8.70
   7  -4   1  198.08    9.40
  -7  -4  -1  198.78    7.90
   7  -4   1  195.58    8.60
   7  -4   1  188.38    9.60
   7  -4   1  156.88   10.20
  -7  -4  -1  196.48    8.60
  -7   4  -1  199.48    8.30
   7   4   1  192.88    8.80
  -7   4  -1  184.38    8.00
   7   4   1  198.48    9.30
   7   4   1  208.88    8.70
   7   4   1  189.08    8.80
  -7   4  -1  208.18    8.10
   8  -4   1    4.80    1.40
   8  -4   1    7.90    2.20
   8  -4   1    9.10    2.60
  -8  -4  -1    7.50    1.50
   8  -4   1    8.90    2.30
  -8  -4  -1    5.80    1.70
  -8  -4  -1    7.40    1.60
  -8  -4  -1    6.20    1.80
   8  -4   1    6.00    1.90
   8  -4   1    5.50    1.50
  -8   4  -1    5.60    1.30
   8   4   1    4.60    1.50
  -8   4  -1    6.00    1.30
   8   4   1    6.30    2.00
   8   4   1    9.60    2.30
   8   4   1    3.40    1.70
  -9  -4  -1  149.09    6.60
   9  -4   1  154.88    6.70
   9  -4   1  157.28    6.80
   9  -4   1  151.48    6.70
   9  -4   1  140.49    6.70
   9  -4   1  146.99    6.60
   9  -4   1  149.99    6.70
   9   4   1  140.69    6.70
  -9   4  -1  146.09    6.20
  -9   4  -1  142.19    6.40
   9   4   1  153.48    6.80
  -9   4  -1  135.59    6.30
  -9   4  -1  141.79    6.50
   9   4   1  141.69    6.70
   9   4   1  141.49    7.70
  10  -4   1   18.90    1.60
  10  -4   1   19.10    1.90
  10  -4   1   18.10    1.60
  10  -4   1   23.20    2.90
  10  -4   1   19.30    1.60
  10  -4   1   14.20    1.60
 -10  -4  -1   17.20    1.50
 -10   4  -1   18.70    1.50
  10   4   1   16.80    2.50
 -10   4  -1   19.90    1.80
  10   4   1   17.10    1.80
  10   4   1   16.90    1.70
 -10   4  -1   17.40    1.60
 -10   4  -1   16.40    1.70
  10  -5  -1   43.70    2.70
  10  -5  -1   40.90    2.60
  10  -5  -1   42.70    2.50
  10  -5  -1   41.50    2.50
  10  -5  -1   36.80    2.30
 -10  -5   1   41.60    2.40
 -10  -5   1   41.60    2.40
 -10   5   1   41.40    2.30
  10   5  -1   43.10    2.70
 -10   5   1   41.70    2.40
  10   5  -1   40.60    2.60
  10   5  -1   42.40    2.60
   9  -5  -1  242.08    9.80
   9  -5  -1  225.28    9.70
   9  -5  -1  236.78    9.60
   9  -5  -1  233.38    9.70
   9  -5  -1  233.58    9.80
  -9  -5   1  242.98   10.00
   9  -5  -1  218.58    9.70
  -9  -5   1  244.78    9.60
   9  -5  -1  222.18    9.70
   9   5  -1  240.38    9.80
  -9   5   1  225.08    9.60
  -9   5   1  215.58    9.40
  -9   5   1  222.08    9.40
  -9   5   1  224.08    9.40
   9   5  -1  229.98    9.90
   9   5  -1  215.38   10.50
   8  -5  -1    0.90    1.60
  -8  -5   1   -0.70    1.00
   8  -5  -1    3.60    1.30
   8  -5  -1    1.60    1.20
  -8  -5   1    0.80    0.70
   8  -5  -1    0.10    1.20
   8  -5  -1    1.30    1.10
   8  -5  -1    1.70    1.30
   8  -5  -1    1.50    1.20
  -8   5   1   -0.90    0.80
   8   5  -1    0.20    1.10
  -8   5   1    0.80    0.90
  -8   5   1    2.60    1.20
   8   5  -1    0.60    1.20
   8   5  -1    1.40    1.30
   7  -5  -1   35.60    3.40
   7  -5  -1   34.70    3.10
  -7  -5   1   39.40    2.50
   7  -5  -1   33.20    3.20
  -7  -5   1   40.50    3.80
   7  -5  -1   34.40    2.90
   7  -5  -1   30.50    3.70
   7  -5  -1   40.20    3.90
   7  -5  -1   35.20    3.40
   7  -5  -1   36.90    3.60
  -7  -5   1   33.80    3.40
  -7   5   1   32.40    2.90
  -7   5   1   34.40    2.10
   7   5  -1   36.60    3.10
  -7   5   1   33.20    2.30
   7   5  -1   41.20    3.70
   6  -5  -1    8.50    2.90
  -6  -5   1    1.50    1.30
   6  -5  -1    3.20    1.10
   6  -5  -1    4.10    1.60
  -6  -5   1    7.60    1.40
   6  -5  -1   -0.40    1.90
  -6  -5   1    4.90    1.20
   6  -5  -1    3.30    1.20
  -6  -5   1    9.80    2.20
   6  -5  -1    4.30    1.40
   6  -5  -1    9.20    2.50
  -6   5   1    6.30    1.00
   6   5  -1    4.20    1.50
  -6   5   1    7.50    1.40
   6   5  -1    6.80    2.10
   6   5  -1    5.70    1.60
   6   5  -1    4.50    1.20
   5  -5  -1 1383.36   50.79
  -5  -5   1 1392.16   50.09
  -5  -5   1 1407.56   52.99
   5  -5  -1 1292.47   50.99
  -5   5   1 1358.56   50.09
   5   5  -1 1344.57   50.19
  -5   5   1 1335.37   51.99
   5   5  -1 1349.07   50.69
   5   5  -1 1330.77   50.79
   5   5  -1 1359.16   50.19
  -4  -5   1    0.70    1.20
   4  -5  -1    0.70    0.70
   4  -5  -1    0.20    1.20
  -4  -5   1    1.80    0.70
   4   5  -1    0.50    0.50
  -4   5   1   -0.20    1.00
   4   5  -1    0.50    0.60
   4   5  -1    0.70    0.80
   4   5  -1    0.30    0.50
   4   5  -1    0.40    0.80
  -3  -5   1 2079.99   84.09
  -3  -5   1 2396.46   83.19
   3  -5  -1 2387.46   83.29
   3  -5  -1 2308.87   82.89
   3   5  -1 2149.08   82.79
   3   5  -1 2325.77   83.09
  -3   5   1 2209.48   83.69
   3   5  -1 2169.08   82.79
  -3   5   1 2243.18   83.59
  -2  -5   1   62.49    3.60
   2  -5  -1   63.59    2.80
  -2  -5   1   65.99    3.00
   2  -5  -1   61.79    2.90
  -2   5   1   63.59    3.20
   2   5  -1   61.49    2.80
  -2   5   1   62.39    3.10
   2   5  -1   59.49    2.60
   2   5  -1   63.59    4.00
  -1  -5   1  428.36   16.40
   1  -5  -1  462.25   16.40
   1  -5  -1  418.76   16.30
  -1  -5   1  421.16   16.90
   1   5  -1  418.66   17.00
   1   5  -1  426.66   16.20
  -1   5   1  455.15   16.50
   1   5  -1  417.86   15.90
   0  -5   1  282.67   11.00
   0  -5  -1  289.37   11.00
   0  -5   1  273.37   11.40
   0  -5  -1  292.77   11.20
   0   5  -1  283.97   10.80
   0   5  -1  273.47   11.50
   0   5   1  282.97   11.20
   0   5   1  297.87   10.90
  -1  -5  -1 1780.02   65.49
   1  -5   1 1777.82   65.39
  -1  -5  -1 1618.84   65.79
   1  -5   1 1810.42   65.39
   1   5   1 1702.23   65.09
  -1   5  -1 1863.31   66.09
   1   5   1 1851.81   65.49
   1   5   1 1785.82   65.99
  -2  -5  -1  159.68    6.50
  -2  -5  -1  161.48    7.10
   2  -5   1  156.68    6.30
   2   5   1  147.79    7.40
  -2   5  -1  154.98    7.10
   2   5   1  166.88    6.40
   2   5   1  159.08    6.10
  -2   5  -1  154.88    7.30
  -3  -5  -1  129.79    5.10
   3  -5   1  119.39    5.10
  -3  -5  -1  118.39    6.10
  -3   5  -1  108.79    6.60
  -3   5  -1  112.09    6.00
   3   5   1  112.99    4.80
   3   5   1  123.29    5.10
  -4  -5  -1  607.84   21.60
   4  -5   1  542.75   21.80
  -4  -5  -1  570.34   23.30
   4   5   1  570.04   21.40
   4   5   1  587.74   21.40
   4   5   1  573.44   21.30
   4   5   1  548.55   21.70
   4   5   1  554.64   21.80
  -4   5  -1  550.94   23.00
  -5  -5  -1   16.30    1.60
  -5  -5  -1   14.00    5.30
  -5  -5  -1   18.90    2.30
   5  -5   1   14.70    1.90
  -5  -5  -1   20.60    2.30
   5  -5   1   17.60    2.50
   5   5   1   16.10    2.20
   5   5   1   16.90    1.60
  -5   5  -1   16.70    1.10
   6  -5   1   12.50    2.40
   6  -5   1    8.00    2.40
   6  -5   1   10.20    2.50
   6  -5   1    9.10    2.40
  -6  -5  -1   10.80    1.50
   6  -5   1   10.90    3.00
   6  -5   1   14.00    3.50
   6  -5   1   14.20    2.30
   6  -5   1    8.80    2.30
  -6  -5  -1    8.30    2.60
   6   5   1   16.50    3.50
   6   5   1    9.50    2.10
   6   5   1    7.70    1.90
  -6   5  -1    9.90    1.10
   6   5   1    8.10    2.70
   6   5   1   11.80    1.90
   6   5   1    5.70    1.70
   7  -5   1  103.19    6.30
  -7  -5  -1  111.69    4.70
   7  -5   1  115.79    5.60
  -7  -5  -1  111.29    5.00
   7  -5   1  113.49    5.60
   7  -5   1  112.79    5.70
   7  -5   1  110.69    5.70
  -7  -5  -1  107.89    5.40
   7  -5   1  106.99    5.80
   7  -5   1  105.99    5.60
   7  -5   1  111.09    5.60
  -7   5  -1  104.99    5.20
  -7   5  -1  106.19    4.90
   7   5   1  109.89    5.70
   7   5   1  102.19    6.10
   7   5   1  111.39    5.50
   7   5   1  102.39    5.70
   8  -5   1  248.78   10.30
   8  -5   1  244.48   10.30
   8  -5   1  231.58   10.30
   8  -5   1  231.98   10.20
  -8  -5  -1  241.78   10.10
   8  -5   1  246.98   10.30
  -8  -5  -1  232.98   10.20
  -8   5  -1  224.18    9.70
   8   5   1  240.58   10.20
   8   5   1  256.17   11.20
   8   5   1  246.98   10.30
   8   5   1  248.88   10.30
  -8   5  -1  214.18    9.60
   9  -5   1   51.19    3.00
   9  -5   1   46.50    2.90
   9  -5   1   50.49    3.30
   9  -5   1   47.50    3.00
   9  -5   1   47.00    3.30
   9  -5   1   51.49    3.00
  -9  -5  -1   44.10    2.80
  -9   5  -1   42.60    3.20
   9   5   1   44.90    3.40
   9   5   1   42.50    3.00
  -9   5  -1   44.70    2.80
  -9   5  -1   42.00    2.60
  -9   5  -1   43.00    2.70
   9   5   1   43.80    3.00
   9   5   1   43.40    3.00
  10  -5   1    5.10    1.60
  10  -5   1    3.90    1.20
  10  -5   1    5.40    1.20
  10  -5   1    6.50    1.50
  10  -5   1    4.70    1.10
  10   5   1    8.80    1.70
 -10   5  -1    5.50    1.30
 -10   5  -1    4.80    1.20
 -10   5  -1    2.40    0.90
  10   5   1    7.70    2.10
  10  -6  -1   30.30    2.00
  10  -6  -1   30.70    2.10
 -10  -6   1   28.20    1.90
  10  -6  -1   26.90    1.80
  10  -6  -1   30.50    2.00
  10  -6  -1   28.00    2.50
  10   6  -1   26.80    2.40
  10   6  -1   27.70    2.00
 -10   6   1   32.20    1.90
 -10   6   1   29.60    1.80
  10   6  -1   30.80    2.20
   9  -6  -1   13.00    1.70
  -9  -6   1   11.00    1.80
   9  -6  -1    7.70    1.60
  -9  -6   1   10.90    1.60
   9  -6  -1    9.80    1.70
   9  -6  -1    9.40    2.00
   9   6  -1    9.00    2.00
  -9   6   1   10.60    2.70
   9   6  -1    9.60    2.30
   9   6  -1    8.60    1.80
  -9   6   1    9.70    1.50
  -9   6   1    9.10    1.70
  -9   6   1    8.80    1.40
   8  -6  -1   58.99    3.90
   8  -6  -1   59.89    4.40
  -8  -6   1   60.99    3.60
   8  -6  -1   65.39    3.70
  -8  -6   1   63.39    3.80
   8  -6  -1   57.99    3.80
   8  -6  -1   54.39    3.80
   8  -6  -1   59.89    3.80
  -8   6   1   57.09    3.20
   8   6  -1   64.19    3.90
   8   6  -1   67.19    4.10
  -8   6   1   59.19    3.20
   8   6  -1   58.99    3.90
   7  -6  -1   75.79    4.30
  -7  -6   1   70.59    3.30
  -7  -6   1   70.39    4.00
   7  -6  -1   65.29    4.80
   7  -6  -1   71.39    4.20
   7  -6  -1   80.09    4.40
   7  -6  -1   69.89    4.40
   7  -6  -1   66.19    4.10
   7  -6  -1   73.39    5.10
   7  -6  -1   69.49    4.30
   7   6  -1   62.79    4.30
  -7   6   1   67.09    3.40
   7   6  -1   75.39    4.30
   7   6  -1   65.59    4.90
   7   6  -1   69.29    4.80
  -7   6   1   71.89    3.60
   6  -6  -1  168.08    7.70
   6  -6  -1  154.48    7.50
   6  -6  -1  161.78    7.40
   6  -6  -1  162.88    7.50
   6  -6  -1  163.98    7.30
   6  -6  -1  170.78    7.50
  -6  -6   1  163.88    6.60
  -6  -6   1  156.48    7.50
   6  -6  -1  147.19    7.80
   6  -6  -1  164.18    7.50
  -6  -6   1  170.38    7.30
   6   6  -1  154.58    6.70
  -6   6   1  174.48    6.60
   6   6  -1  144.49    6.50
  -6   6   1  159.78    6.70
   6   6  -1  155.58    7.50
   6   6  -1  154.88    7.20
   6   6  -1  148.99    7.40
   5  -6  -1  745.53   28.40
   5  -6  -1  744.43   28.00
  -5  -6   1  740.83   28.00
   5  -6  -1  662.93   27.90
   5  -6  -1  691.83   28.10
   5  -6  -1  713.73   28.30
   5  -6  -1  686.83   28.00
   5   6  -1  748.73   27.50
   5   6  -1  692.93   27.60
   5   6  -1  771.22   27.50
  -5   6   1  748.83   29.80
   5   6  -1  738.93   28.00
  -5   6   1  789.52   27.20
   5   6  -1  741.73   27.40
   4  -6  -1  571.64   23.10
  -4  -6   1  595.54   24.80
  -4  -6   1  612.04   23.40
   4  -6  -1  560.44   23.20
  -4   6   1  646.64   24.10
   4   6  -1  578.64   23.00
   4   6  -1  583.54   22.70
   4   6  -1  612.44   23.10
   4   6  -1  619.94   22.70
   4   6  -1  653.43   22.90
  -3  -6   1  637.54   25.60
   3  -6  -1  630.74   24.40
  -3  -6   1  656.33   24.40
   3  -6  -1  679.83   24.10
   3   6  -1  604.54   23.90
   3   6  -1  634.74   24.00
   3   6  -1  655.13   24.20
  -3   6   1  658.43   24.80
  -3   6   1  613.44   24.90
   2  -6  -1  569.34   20.60
   2  -6  -1  537.85   20.70
  -2  -6   1  485.65   21.40
  -2  -6   1  575.24   20.80
   2   6  -1  582.54   20.50
   2   6  -1  497.05   21.80
  -2   6   1  562.64   20.90
   2   6  -1  532.45   20.30
  -2   6   1  554.84   20.90
  -1  -6   1 1584.04   59.29
   1  -6  -1 1647.44   58.49
  -1  -6   1 1570.94   58.59
   1   6  -1 1548.74   59.39
   1   6  -1 1607.44   58.29
   1   6  -1 1505.45   57.99
  -1   6   1 1598.64   58.79
   0  -6  -1 1188.18   44.70
   0  -6   1 1189.48   44.50
   0  -6   1 1189.38   45.10
   0  -6  -1 1238.58   44.50
   0   6   1 1163.58   44.40
   0   6  -1 1227.38   44.20
   0   6   1 1166.78   44.70
   0   6  -1 1209.18   45.20
  -1  -6  -1  629.04   24.20
  -1  -6  -1  604.14   23.70
   1  -6   1  682.23   23.70
  -1   6  -1  585.14   24.30
   1   6   1  629.74   24.30
   1   6   1  645.64   23.30
   1   6   1  622.44   23.60
   2  -6   1   19.50    1.40
  -2  -6  -1   19.80    1.50
  -2  -6  -1   18.20    2.10
   2  -6   1   21.90    1.40
   2   6   1   19.60    3.20
   2   6   1   20.60    1.40
   2   6   1   16.90    1.20
  -2   6  -1   17.60    2.00
  -2   6  -1   18.60    3.00
  -3  -6  -1  289.37   10.60
   3  -6   1  297.37   10.70
  -3  -6  -1  254.67   11.60
  -3   6  -1  253.77   11.60
   3   6   1  258.97   10.20
   3   6   1  258.27   10.20
   3   6   1  236.38   10.40
   4  -6   1  221.88    9.10
  -4  -6  -1  216.48    8.90
  -4  -6  -1  203.88   10.60
   4  -6   1  203.78    9.00
   4   6   1  221.68    8.50
   4   6   1  211.78    8.60
   4   6   1  213.58    9.00
   4   6   1  221.58    8.60
  -4   6  -1  232.38   10.70
   5  -6   1   77.89    4.10
  -5  -6  -1   73.29    4.10
   5  -6   1   74.19    4.20
  -5  -6  -1   76.29    4.10
  -5  -6  -1   63.59    3.50
   5  -6   1   67.49    4.30
   5  -6   1   70.69    4.50
   5  -6   1   64.29    4.20
   5  -6   1   68.09    4.20
  -5  -6  -1   69.29    4.10
   5   6   1   73.19    4.10
  -5   6  -1   73.69    3.00
   5   6   1   75.09    3.40
   5   6   1   69.99    3.60
   5   6   1   66.29    4.40
   5   6   1   69.19    3.80
  -5   6  -1   70.19    7.60
   5   6   1   72.99    3.30
   6  -6   1   48.30    4.20
   6  -6   1   51.49    3.60
   6  -6   1   49.20    3.50
  -6  -6  -1   50.79    3.40
   6  -6   1   59.69    3.80
   6  -6   1   52.09    4.00
  -6  -6  -1   50.99    3.60
  -6  -6  -1   50.29    2.90
   6  -6   1   51.09    3.60
   6  -6   1   52.09    3.60
   6  -6   1   52.29    3.70
   6   6   1   47.50    3.70
   6   6   1   51.29    3.60
   6   6   1   46.50    4.00
   6   6   1   52.79    2.80
  -6   6  -1   49.40    2.80
   6   6   1   47.80    3.30
  -7  -6  -1   22.70    2.40
  -7  -6  -1   21.10    2.80
   7  -6   1   25.20    2.70
   7  -6   1   23.80    3.80
   7  -6   1   25.80    2.70
   7  -6   1   25.50    2.80
   7  -6   1   23.30    2.60
   7  -6   1   27.90    3.10
  -7  -6  -1   24.30    2.00
   7  -6   1   23.20    3.00
   7  -6   1   21.80    2.60
   7   6   1   20.30    3.70
  -7   6  -1   24.40    1.80
   7   6   1   24.20    2.80
   7   6   1   28.20    3.20
   7   6   1   26.90    3.30
   7   6   1   27.90    2.50
   8  -6   1    4.00    1.30
   8  -6   1    4.00    1.30
  -8  -6  -1    2.50    1.10
  -8  -6  -1    5.60    1.40
   8  -6   1    4.30    1.30
   8  -6   1    3.50    1.20
   8  -6   1    7.60    2.20
   8  -6   1    4.60    1.40
  -8  -6  -1    5.40    1.10
  -8   6  -1    3.40    1.00
   8   6   1    3.70    1.20
   8   6   1    2.90    1.10
  -8   6  -1    5.50    1.30
   8   6   1    8.90    2.50
   8   6   1   10.30    2.50
   9  -6   1   60.79    3.50
   9  -6   1   62.39    3.90
   9  -6   1   61.79    3.60
   9  -6   1   58.59    3.40
   9  -6   1   66.49    3.50
   9  -6   1   62.89    3.50
  -9  -6  -1   61.29    3.40
  -9   6  -1   59.49    3.30
  -9   6  -1   58.79    3.80
   9   6   1   62.59    3.60
  -9   6  -1   58.49    3.20
  -9   6  -1   65.69    3.40
   9   6   1   61.89    3.50
   9   6   1   61.49    3.60
   9   6   1   65.49    3.70
  10  -6   1   61.09    3.00
  10  -6   1   60.19    3.00
  10  -6   1   56.09    2.90
 -10  -6  -1   61.59    3.10
  10  -6   1   50.99    2.90
  10  -6   1   61.59    3.10
 -10   6  -1   63.89    3.00
  10   6   1   63.69    3.60
  10   6   1   62.39    3.30
 -10   6  -1   61.99    2.90
  10  -7  -1   65.89    3.40
  10  -7  -1   67.39    3.80
 -10  -7   1   66.69    3.30
  10  -7  -1   71.79    3.40
  10  -7  -1   72.39    3.30
  10  -7  -1   66.39    3.60
 -10   7   1   68.49    3.20
  10   7  -1   73.49    3.50
  10   7  -1   66.69    4.20
  10   7  -1   72.39    3.40
  -9  -7   1   14.50    1.60
   9  -7  -1   13.90    1.70
   9  -7  -1   11.00    1.70
   9  -7  -1   11.90    1.90
   9  -7  -1   13.70    1.60
   9  -7  -1   13.70    1.70
   9  -7  -1   12.00    2.10
  -9  -7   1   15.50    2.40
  -9   7   1   13.90    1.50
   9   7  -1   14.90    1.90
  -9   7   1   12.40    1.60
  -9   7   1   13.60    1.80
   9   7  -1   13.10    1.90
   9   7  -1   15.10    3.00
   8  -7  -1  177.48    7.90
   8  -7  -1  172.58    7.90
   8  -7  -1  175.48    7.80
   8  -7  -1  169.38    8.10
  -8  -7   1  181.38    7.70
   8  -7  -1  189.38    8.00
   8  -7  -1  178.58    8.00
  -8  -7   1  177.08    7.70
   8  -7  -1  169.08    7.80
   8   7  -1  175.48    7.90
  -8   7   1  169.88    7.30
  -8   7   1  163.28    7.60
   8   7  -1  171.28    7.90
  -8   7   1  174.28    7.40
   8   7  -1  183.98    8.00
  -7  -7   1  106.29    5.50
   7  -7  -1  111.99    5.50
   7  -7  -1  118.49    5.60
   7  -7  -1  106.69    5.50
   7  -7  -1  103.29    5.50
   7  -7  -1  105.89    5.50
  -7  -7   1  105.49    5.30
   7  -7  -1  114.59    5.60
   7  -7  -1  106.19    6.50
   7  -7  -1  103.19    5.90
  -7  -7   1  100.69    5.40
  -7   7   1  107.09    4.90
   7   7  -1  111.59    5.40
   7   7  -1  115.99    5.70
   7   7  -1  102.29    5.60
   7   7  -1  103.19    4.50
  -7   7   1   98.39    5.00
   7   7  -1   94.29    6.40
  -6  -7   1  244.68   10.30
   6  -7  -1  249.38   10.50
   6  -7  -1  253.97   10.50
   6  -7  -1  248.28   10.60
   6  -7  -1  250.47   10.50
  -6  -7   1  238.48   10.40
   6  -7  -1  227.08   10.80
   6  -7  -1  239.48   10.60
   6  -7  -1  249.18   10.40
  -6  -7   1  244.38   10.40
   6  -7  -1  244.58   10.30
   6   7  -1  243.58   10.70
  -6   7   1  246.58    9.60
   6   7  -1  234.98    9.60
  -6   7   1  222.38    9.80
   6   7  -1  238.78   10.40
   6   7  -1  252.17    9.80
   5  -7  -1   18.80    3.20
   5  -7  -1   15.60    2.80
   5  -7  -1   20.30    2.40
   5  -7  -1   21.20    2.70
   5  -7  -1   22.40    3.50
  -5  -7   1   16.50    2.40
  -5  -7   1   16.90    2.90
   5  -7  -1   18.50    2.50
   5  -7  -1   16.80    2.20
   5  -7  -1   15.40    3.90
   5   7  -1   24.20    1.80
   5   7  -1   17.60    1.40
   5   7  -1   19.40    3.30
  -5   7   1   19.40    1.40
   5   7  -1   12.80    2.80
   5   7  -1   20.60    2.10
   5   7  -1   17.10    2.20
   4  -7  -1  128.39    6.20
  -4  -7   1  135.19    6.10
   4  -7  -1  137.59    6.30
  -4  -7   1  146.09    8.50
   4   7  -1  144.49    5.70
  -4   7   1  132.99    7.40
   4   7  -1  137.29    5.70
   4   7  -1  130.49    6.00
   4   7  -1  139.19    6.10
   4   7  -1  133.69    5.80
   3  -7  -1  164.08    7.50
   3  -7  -1  192.18    7.30
  -3  -7   1  171.18    8.80
   3  -7  -1  169.88    7.50
  -3  -7   1  183.18    7.50
   3   7  -1  163.48    7.50
   3   7  -1  189.08    7.10
   3   7  -1  182.48    7.10
  -3   7   1  177.18    8.50
   3   7  -1  168.88    7.50
  -3   7   1  181.28    8.10
   2  -7  -1   16.90    1.40
  -2  -7   1   16.50    2.60
  -2   7   1   18.50    2.60
  -2   7   1   17.50    2.00
   2   7  -1   14.20    1.30
   2   7  -1   17.40    1.10
   2   7  -1   18.30    1.30
   1  -7  -1   46.80    2.40
  -1  -7   1   41.50    2.40
  -1  -7   1   42.80    3.20
   1   7  -1   45.60    2.20
  -1   7   1   37.70    2.80
   1   7  -1   35.40    3.80
   1   7  -1   42.30    1.80
   0  -7   1 1235.48   45.10
   0  -7  -1 1173.98   45.10
   0  -7  -1 1245.58   45.40
   0  -7   1 1176.48   45.80
   0   7  -1 1243.38   44.80
   0   7  -1 1153.48   45.90
   0   7   1 1204.48   44.90
   0   7   1 1241.58   45.50
   1  -7   1  108.99    4.90
  -1  -7  -1  115.89    5.00
  -1  -7  -1  110.99    5.50
   1   7   1  103.89    5.80
   1   7   1  125.49    4.90
  -1   7  -1  110.99    6.10
   1   7   1  108.69    4.40
  -2  -7  -1   98.09    4.80
   2  -7   1  117.99    4.80
  -2  -7  -1  105.59    5.70
   2  -7   1  111.69    4.70
   2   7   1  100.99    4.30
   2   7   1  105.49    4.30
  -2   7  -1  103.89    5.60
  -2   7  -1   99.79    6.30
  -3  -7  -1   84.69    4.00
   3  -7   1   82.79    3.90
  -3  -7  -1   79.89    5.40
   3   7   1   78.49    3.70
   3   7   1   86.69    3.60
   3   7   1   78.59    3.90
   3   7   1   77.09    3.50
  -3   7  -1   74.29    6.20
   4  -7   1  408.96   16.70
  -4  -7  -1  432.66   16.70
   4  -7   1  391.56   16.50
  -4  -7  -1  401.96   18.50
   4   7   1  435.46   16.20
   4   7   1  439.46   16.20
   4   7   1  431.96   16.70
  -4   7  -1  451.05   18.70
   4   7   1  415.46   16.20
   5  -7   1  312.67   13.10
   5  -7   1  321.37   13.00
   5  -7   1  302.07   13.20
   5  -7   1  325.97   13.10
  -5  -7  -1  299.67   13.00
   5  -7   1  321.47   13.10
   5  -7   1  296.27   13.40
  -5  -7  -1  311.47   12.90
  -5  -7  -1  318.57   12.90
   5  -7   1  312.37   12.90
   5  -7   1  320.57   13.20
  -5  -7  -1  311.97   12.90
   5   7   1  342.17   12.40
   5   7   1  331.37   13.70
  -5   7  -1  305.37   16.60
   5   7   1  298.37   12.50
   5   7   1  323.87   12.90
  -5   7  -1  337.07   11.90
   5   7   1  296.17   12.40
   5   7   1  322.27   12.30
   6  -7   1  244.48   10.60
   6  -7   1  261.57   10.80
   6  -7   1  244.58   10.40
  -6  -7  -1  262.87   10.50
   6  -7   1  241.78   10.90
   6  -7   1  259.87   10.60
   6  -7   1  243.08   10.50
   6  -7   1  239.58   10.60
   6  -7   1  248.48   10.60
  -6  -7  -1  249.18   10.40
  -6   7  -1  213.38    9.60
   6   7   1  245.98   10.90
   6   7   1  250.37    9.90
   6   7   1  252.57   10.50
   6   7   1  235.68   10.60
   7  -7   1  134.29    6.40
   7  -7   1  131.59    6.40
  -7  -7  -1  132.29    6.20
   7  -7   1  126.89    6.40
   7  -7   1  131.19    6.30
   7  -7   1  131.59    6.40
   7  -7   1  127.99    6.30
   7  -7   1  121.69    7.60
  -7  -7  -1  129.39    6.20
   7  -7   1  129.19    6.30
   7   7   1  129.79    6.40
   7   7   1  128.19    6.50
   7   7   1  129.79    6.30
   7   7   1  138.79    6.40
  -7   7  -1  126.49    5.60
   7   7   1  128.09    7.30
   8  -7   1   27.10    2.60
   8  -7   1   29.10    2.80
  -8  -7  -1   28.30    2.30
   8  -7   1   25.10    2.40
   8  -7   1   27.40    2.50
   8  -7   1   22.30    2.40
   8  -7   1   26.60    2.90
  -8  -7  -1   26.20    2.60
   8   7   1   26.20    2.40
  -8   7  -1   20.60    1.90
  -8   7  -1   23.70    1.90
   8   7   1   30.00    2.60
   8   7   1   21.00    2.80
   8   7   1   23.90    2.90
   9  -7   1   60.49    3.30
  -9  -7  -1   58.29    3.30
  -9  -7  -1   60.39    3.20
   9  -7   1   57.79    3.20
   9  -7   1   61.89    3.30
   9  -7   1   61.59    3.40
   9  -7   1   58.69    3.30
   9   7   1   60.89    3.40
  -9   7  -1   58.79    3.30
   9   7   1   60.89    3.40
   9   7   1   56.29    3.50
  -9   7  -1   58.59    3.20
  -9   7  -1   58.39    3.60
  10  -7   1   32.70    1.90
  10  -7   1   33.00    2.00
  10  -7   1   35.20    2.00
  10  -7   1   33.30    2.30
  10  -7   1   35.60    2.00
 -10  -7  -1   35.20    2.20
 -10   7  -1   33.80    2.00
  10   7   1   35.00    2.10
  10   7   1   32.60    2.30
 -10  -8   1  147.09    6.30
  10  -8  -1  160.78    6.50
  10  -8  -1  150.38    6.40
  10  -8  -1  146.59    6.30
 -10   8   1  154.98    6.40
  10   8  -1  158.18    6.50
 -10   8   1  164.18    6.30
  10   8  -1  158.58    6.40
  10   8  -1  161.88    6.40
   9  -8  -1   26.40    2.30
   9  -8  -1   27.30    2.00
  -9  -8   1   29.10    2.00
   9  -8  -1   28.50    2.20
   9  -8  -1   27.30    2.20
   9  -8  -1   27.70    2.20
   9  -8  -1   31.20    2.60
   9   8  -1   29.80    2.30
  -9   8   1   29.90    2.20
  -9   8   1   31.80    2.30
  -9   8   1   31.90    2.00
   9   8  -1   27.40    2.30
   9   8  -1   30.30    2.30
   8  -8  -1  116.69    5.60
  -8  -8   1  118.79    5.50
   8  -8  -1  111.99    6.00
   8  -8  -1  117.39    5.70
   8  -8  -1  114.79    5.50
   8  -8  -1  122.19    5.70
   8  -8  -1  115.89    5.80
   8  -8  -1  115.29    5.60
  -8  -8   1  112.19    5.50
   8   8  -1  104.29    5.50
   8   8  -1  120.09    5.70
  -8   8   1  110.59    5.50
   8   8  -1  122.59    5.70
  -8   8   1  102.69    5.20
  -8   8   1  115.09    5.10
   7  -8  -1  103.09    5.80
   7  -8  -1  105.79    5.50
   7  -8  -1  104.09    5.60
   7  -8  -1  104.19    5.60
  -7  -8   1  113.19    5.40
   7  -8  -1  105.69    5.50
   7  -8  -1  125.29    5.70
  -7  -8   1  108.89    5.50
   7  -8  -1  104.99    5.40
   7  -8  -1   97.99    6.40
   7   8  -1  111.89    5.50
   7   8  -1  101.19    6.80
   7   8  -1  108.39    5.60
  -7   8   1  107.79    4.90
   7   8  -1  105.69    5.60
   7   8  -1  114.29    4.70
  -7   8   1  104.69    4.80
   6  -8  -1  348.17   14.10
   6  -8  -1  340.97   14.20
  -6  -8   1  329.57   14.00
   6  -8  -1  347.27   14.20
   6  -8  -1  364.36   14.10
  -6  -8   1  344.67   14.10
  -6  -8   1  348.87   14.00
   6  -8  -1  340.67   14.10
   6  -8  -1  348.07   14.20
   6  -8  -1  355.96   14.80
   6  -8  -1  336.57   14.30
   6   8  -1  326.37   13.30
   6   8  -1  332.07   14.40
   6   8  -1  344.77   14.10
   6   8  -1  335.57   13.60
  -6   8   1  346.27   13.30
   6   8  -1  350.76   14.10
   5  -8  -1   17.30    2.90
   5  -8  -1   14.40    2.40
   5  -8  -1   13.40    3.70
   5  -8  -1   15.60    3.00
   5  -8  -1   17.50    2.20
  -5  -8   1   13.40    2.30
  -5  -8   1   22.60    2.60
   5  -8  -1   10.40    2.50
   5  -8  -1   11.60    2.40
  -5  -8   1   11.20    2.10
   5  -8  -1   14.80    2.60
   5   8  -1   16.60    1.60
   5   8  -1   11.80    2.10
   5   8  -1   17.20    2.30
   5   8  -1   15.40    2.00
   5   8  -1   16.80    3.10
   5   8  -1   15.00    1.50
   5   8  -1   16.40    1.40
  -5   8   1   14.00    1.40
  -4  -8   1  253.77   11.20
   4  -8  -1  245.28   10.70
  -4  -8   1  243.78   13.30
  -4  -8   1  265.17   10.90
   4  -8  -1  268.27   11.10
   4   8  -1  267.97   10.30
   4   8  -1  279.87   10.40
   4   8  -1  267.07   10.80
   4   8  -1  263.07   10.80
   3  -8  -1  153.58    7.10
  -3  -8   1  171.88    9.00
   3  -8  -1  162.98    7.10
  -3  -8   1  163.78    7.20
   3  -8  -1  163.48    7.30
   3   8  -1  156.08    6.80
   3   8  -1  166.78    6.60
   3   8  -1  169.28    6.90
  -3   8   1  167.28    8.00
   3   8  -1  161.18    6.60
  -2  -8   1  832.52   33.80
   2  -8  -1  795.32   32.40
  -2  -8   1  812.12   32.60
  -2  -8   1  965.50   33.00
   2   8  -1  847.92   32.00
  -2   8   1  820.82   33.00
   2   8  -1  909.61   32.30
  -2   8   1  894.91   33.00
   2   8  -1  869.41   32.00
  -1  -8   1   23.90    2.90
   1  -8  -1   24.20    1.80
  -1  -8   1   20.80    1.80
   1   8  -1   22.70    1.50
  -1   8   1   23.90    3.10
   1   8  -1   21.70    1.20
   0  -8  -1  168.28    7.50
   0  -8   1  184.48    8.50
   0  -8   1  178.08    7.60
   0  -8  -1  191.48    8.10
   0   8   1  178.78    8.30
   0   8   1  179.38    6.80
   0   8   1  161.68    7.70
   0   8  -1  199.18    7.30
   1  -8   1   32.10    2.00
  -1  -8  -1   30.80    2.00
  -1  -8  -1   31.20    3.00
   1   8   1   30.30    1.50
   1   8   1   26.90    4.20
   1   8   1   29.50    1.90
  -2  -8  -1 2196.08   88.59
  -2  -8  -1 2441.06   88.49
   2  -8   1 2363.46   88.49
  -2  -8  -1 2481.85   89.69
   2   8   1 2331.87   87.99
   2   8   1 2364.66   88.49
  -2   8  -1 2545.85   89.89
   2   8   1 2413.06   87.99
   3  -8   1  219.68    9.70
  -3  -8  -1  229.58    9.70
   3  -8   1  229.58    9.60
  -3  -8  -1  249.28   11.50
   3   8   1  230.88    9.60
   3   8   1  237.68    9.20
   3   8   1  233.48    9.20
  -3   8  -1  243.08   11.40
   3   8   1  232.28    9.30
  -4  -8  -1  210.38   11.50
  -4  -8  -1  204.98    8.80
   4  -8   1  206.58    8.80
  -4  -8  -1  187.08    8.70
  -4  -8  -1  190.98    8.90
   4  -8   1  203.68    8.70
  -4   8  -1  204.48   11.50
   4   8   1  198.48    8.20
   4   8   1  210.18    8.20
   4   8   1  207.18    8.80
   4   8   1  213.58    8.20
   5  -8   1   73.19    4.20
   5  -8   1   74.39    4.50
  -5  -8  -1   70.09    4.50
  -5  -8  -1   70.29    4.40
   5  -8   1   77.99    4.60
   5  -8   1   77.29    4.70
   5  -8   1   70.89    4.40
  -5  -8  -1   66.49    4.70
   5  -8   1   64.89    5.10
  -5  -8  -1   72.69    4.30
   5  -8   1   72.59    4.40
  -5  -8  -1   78.19    4.20
   5   8   1   74.19    3.70
   5   8   1   77.89    4.40
   5   8   1   70.09    3.90
   5   8   1   70.69    4.00
   5   8   1   80.69    3.50
   5   8   1   83.39    3.70
   6  -8   1  288.97   14.50
   6  -8   1  320.07   14.30
   6  -8   1  348.37   13.90
  -6  -8  -1  336.17   13.60
   6  -8   1  341.37   13.70
   6  -8   1  359.16   13.70
   6  -8   1  332.57   14.60
   6  -8   1  333.77   14.00
   6   8   1  349.47   12.90
   6   8   1  293.87   14.40
   6   8   1  344.27   13.70
   6   8   1  327.77   13.80
   6   8   1  358.86   13.20
   6   8   1  329.87   14.20
   7  -8   1  142.79    6.70
  -7  -8  -1  130.69    6.40
   7  -8   1  141.99    6.60
   7  -8   1  135.99    6.60
   7  -8   1  140.39    6.60
   7  -8   1  141.49    6.70
  -7  -8  -1  138.79    6.50
   7  -8   1  143.09    6.60
   7   8   1  144.59    6.60
   7   8   1  126.19    6.60
   7   8   1  118.59    7.90
   7   8   1  139.49    6.60
   7   8   1  140.59    6.50
  -7   8  -1  135.59    5.90
   8  -8   1    1.40    1.30
   8  -8   1    0.10    1.10
  -8  -8  -1    0.60    1.10
   8  -8   1    2.60    1.00
   8  -8   1    0.00    1.00
  -8  -8  -1    0.90    0.90
   8  -8   1    1.70    1.10
   8  -8   1    3.60    1.70
  -8   8  -1    0.40    1.00
   8   8   1    0.50    1.00
   8   8   1    1.50    1.10
  -8   8  -1    1.60    0.90
  -8   8  -1    0.40    1.50
   8   8   1    0.80    1.00
  -9  -8  -1   29.70    2.10
  -9  -8  -1   30.30    2.40
   9  -8   1   29.80    2.20
   9  -8   1   34.00    2.50
   9  -8   1   29.70    2.10
   9  -8   1   29.70    2.10
   9  -8   1   31.80    2.20
  -9   8  -1   30.00    2.30
  -9   8  -1   32.40    3.60
   9   8   1   30.90    2.30
   9   8   1   33.20    2.50
   9   8   1   31.80    2.60
 -10  -8  -1    4.20    0.90
  10  -8   1    3.90    0.90
  10  -8   1    3.30    0.90
  10  -8   1    5.30    1.20
 -10   8  -1    2.10    1.00
 -10   8  -1    6.50    1.30
  10   8   1    6.60    1.20
  10  -9  -1    0.50    0.50
  10  -9  -1    0.60    0.60
  10  -9  -1   -0.10    0.60
 -10  -9   1    0.50    0.50
  10  -9  -1   -0.30    0.80
  10   9  -1    0.60    1.00
  10   9  -1   -0.30    0.70
  10   9  -1    1.70    0.80
 -10   9   1   -0.70    1.00
   9  -9  -1  101.39    4.60
   9  -9  -1   90.19    4.50
   9  -9  -1   97.59    4.70
   9  -9  -1   98.89    4.80
   9  -9  -1  101.99    4.70
   9  -9  -1   96.29    4.60
  -9  -9   1   98.49    4.60
  -9   9   1  103.79    4.40
  -9   9   1   97.69    4.50
   9   9  -1   99.39    4.70
   9   9  -1   99.29    4.70
   9   9  -1  107.19    4.70
   8  -9  -1   47.40    3.30
   8  -9  -1   53.69    3.30
  -8  -9   1   35.10    4.10
  -8  -9   1   46.30    3.00
   8  -9  -1   50.19    3.10
   8  -9  -1   50.89    3.20
   8  -9  -1   45.00    2.90
   8  -9  -1   49.70    3.10
  -8   9   1   45.10    2.80
   8   9  -1   48.40    3.10
  -8   9   1   46.70    3.30
   8   9  -1   55.69    3.30
  -8   9   1   49.80    2.80
   8   9  -1   43.30    3.00
   7  -9  -1  226.48    9.70
  -7  -9   1  221.28    9.50
  -7  -9   1  224.18    9.60
   7  -9  -1  222.98    9.70
   7  -9  -1  228.18    9.70
   7  -9  -1  231.48    9.70
   7  -9  -1  220.98    9.60
   7  -9  -1  220.18    9.70
   7  -9  -1  220.88    9.50
  -7   9   1  216.68    9.10
   7   9  -1  218.78    9.60
   7   9  -1  224.78    9.70
   7   9  -1  213.68    9.60
   7   9  -1  214.38    9.00
  -7   9   1  217.08    8.90
  -6  -9   1   34.10    2.80
   6  -9  -1   40.10    3.00
   6  -9  -1   38.40    3.40
   6  -9  -1   36.80    3.80
   6  -9  -1   38.20    3.10
  -6  -9   1   39.50    3.50
   6  -9  -1   31.70    3.80
   6  -9  -1   38.30    3.20
   6  -9  -1   43.60    3.10
  -6  -9   1   32.40    3.00
   6  -9  -1   36.70    3.60
   6   9  -1   41.60    3.00
   6   9  -1   34.50    2.20
   6   9  -1   35.20    2.40
   6   9  -1   37.80    3.30
   6   9  -1   35.70    2.50
  -6   9   1   37.00    2.10
   6   9  -1   43.40    4.30
   5  -9  -1  217.88   10.20
   5  -9  -1  213.48    9.30
   5  -9  -1  205.68    9.10
  -5  -9   1  222.48    9.30
  -5  -9   1  194.48    9.20
  -5  -9   1  209.18    9.10
   5  -9  -1  211.08    9.20
  -5  -9   1  213.38    9.10
   5  -9  -1  202.88    9.30
   5  -9  -1  190.28    9.40
   5  -9  -1  197.68    9.40
   5  -9  -1  209.68    9.20
   5   9  -1  221.68    8.60
   5   9  -1  206.38    9.20
   5   9  -1  209.48    9.30
   5   9  -1  218.28    8.70
   5   9  -1  204.48    9.00
   5   9  -1  212.68    8.80
  -5   9   1  211.38    8.10
   5   9  -1  208.48    8.70
   4  -9  -1   28.80    3.80
  -4  -9   1   31.60    3.20
   4  -9  -1   33.00    2.90
   4  -9  -1   28.70    3.90
  -4  -9   1   31.40    2.90
   4  -9  -1   29.90    3.20
   4  -9  -1   30.60    3.60
   4  -9  -1   42.00    3.20
  -4  -9   1   31.10    2.90
   4  -9  -1   35.00    2.80
  -4  -9   1   28.10    3.20
  -4  -9   1   28.80    3.60
  -4  -9   1   37.20    3.10
   4   9  -1   32.50    2.60
   4   9  -1   34.70    2.00
   4   9  -1   31.40    2.30
   4   9  -1   34.80    2.00
   3  -9  -1  700.13   26.50
   3  -9  -1  652.63   26.40
  -3  -9   1  659.03   26.70
  -3  -9   1  713.33   28.80
   3   9  -1  692.03   26.40
   3   9  -1  667.13   26.10
   3   9  -1  720.23   26.10
   3   9  -1  741.83   26.10
  -2  -9   1   10.90    1.60
  -2  -9   1    7.30    2.10
  -2  -9   1    5.90    1.70
   2  -9  -1   10.50    1.50
   2  -9  -1   11.10    1.90
   2   9  -1    8.60    1.30
   2   9  -1   10.10    0.90
  -2   9   1   11.40    3.30
   2   9  -1    7.40    1.10
  -1  -9   1    0.00    1.20
  -1  -9   1   -0.30    1.50
   1  -9  -1    0.90    1.20
   1  -9  -1    1.40    0.70
  -1  -9   1   -0.10    0.70
  -1   9   1    1.30    0.60
   1   9  -1    1.00    0.40
  -1   9   1    0.60    1.80
   1   9  -1    3.40    1.00
   0  -9   1   78.49    5.20
   0  -9   1   75.69    4.00
   0  -9  -1   78.79    4.90
   0  -9  -1   75.59    4.00
   0  -9  -1   74.79    4.10
   0   9  -1   89.49    3.70
   0   9   1   77.69    5.80
   0   9   1   77.19    3.70
   0   9   1   78.09    3.10
  -1  -9  -1   99.09    4.80
  -1  -9  -1  102.79    4.90
   1  -9   1   98.59    4.80
  -1  -9  -1  102.29    5.90
   1   9   1  107.19    4.20
   1   9   1  103.39    4.70
  -2  -9  -1  401.06   15.90
  -2  -9  -1  407.66   16.10
  -2  -9  -1  421.76   17.40
   2  -9   1  365.26   15.80
   2  -9   1  410.56   16.00
   2   9   1  408.16   15.40
   2   9   1  407.46   15.90
  -2   9  -1  412.66   17.40
   2   9   1  410.96   15.40
   3  -9   1  224.68    9.00
  -3  -9  -1  198.08    9.10
   3  -9   1  211.48    9.00
  -3  -9  -1  203.78   11.20
   3   9   1  213.58    8.60
   3   9   1  221.78    8.60
   3   9   1  214.88    9.10
  -3   9  -1  219.78   11.40
   3   9   1  208.18    8.50
   4  -9   1   42.90    3.20
   4  -9   1   45.10    3.50
   4  -9   1   55.79    4.00
   4  -9   1   46.10    3.80
   4  -9   1   62.19    4.90
  -4  -9  -1   48.40    3.30
  -4  -9  -1   43.60    3.70
  -4  -9  -1   48.10    3.60
   4  -9   1   50.59    3.70
  -4  -9  -1   48.60    3.70
  -4  -9  -1   48.50    3.50
   4  -9   1   48.70    4.30
  -4  -9  -1   50.59    3.40
   4   9   1   49.10    2.70
   4   9   1   46.50    2.50
   4   9   1   42.00    3.40
   4   9   1   50.89    3.40
   4   9   1   50.89    2.60
   5  -9   1   87.69    4.90
   5  -9   1   82.99    5.40
  -5  -9  -1   75.49    5.10
  -5  -9  -1   91.29    4.90
   5  -9   1   86.09    4.70
  -5  -9  -1   88.99    4.60
   5  -9   1   84.59    5.00
  -5  -9  -1   79.39    4.80
   5  -9   1   86.89    5.00
  -5  -9  -1   83.69    4.60
   5  -9   1   82.69    4.80
   5  -9   1   86.69    4.90
  -5  -9  -1   81.09    5.30
   5   9   1   83.29    4.10
   5   9   1   86.69    3.90
   5   9   1   89.09    4.30
   5   9   1   81.79    4.40
   5   9   1   82.09    4.10
   6  -9   1   30.60    2.90
   6  -9   1   29.90    3.60
   6  -9   1   34.50    3.20
   6  -9   1   35.40    3.90
   6  -9   1   34.70    2.90
   6  -9   1   33.10    3.00
  -6  -9  -1   34.00    2.80
   6  -9   1   29.60    3.20
  -6  -9  -1   30.70    2.90
   6   9   1   33.20    2.30
   6   9   1   33.10    3.00
   6   9   1   37.40    3.80
   6   9   1   33.40    2.70
   6   9   1   31.40    2.10
   7  -9   1   56.79    4.10
   7  -9   1   54.59    3.60
   7  -9   1   50.59    4.00
   7  -9   1   54.99    3.70
  -7  -9  -1   52.69    3.50
   7  -9   1   58.59    3.60
   7  -9   1   55.99    3.70
  -7  -9  -1   56.19    3.40
   7   9   1   65.29    3.90
   7   9   1   60.09    3.70
  -7   9  -1   52.19    3.40
  -7   9  -1   54.59    3.00
   7   9   1   57.19    2.70
   7   9   1   63.39    4.00
  -8  -9  -1    3.20    1.30
   8  -9   1    0.60    1.10
   8  -9   1    0.60    0.90
   8  -9   1    1.20    1.30
   8  -9   1    1.20    1.00
  -8  -9  -1    0.80    0.90
   8   9   1    0.90    0.90
  -8   9  -1    0.90    1.00
   8   9   1    1.40    1.10
  -8   9  -1    2.20    1.10
   8   9   1    0.90    1.00
   9  -9   1   58.09    3.10
   9  -9   1   53.29    3.00
   9  -9   1   54.39    2.90
  -9  -9  -1   54.79    2.90
  -9  -9  -1   53.09    2.90
   9  -9   1   57.59    3.00
   9  -9   1   52.39    2.80
  -9   9  -1   58.89    2.90
   9   9   1   56.79    3.10
  -9   9  -1   54.99    3.00
   9   9   1   54.39    3.10
   9   9   1   56.09    3.00
  10  -9   1    8.30    0.90
 -10  -9  -1    7.60    0.90
  10  -9   1   10.70    1.00
  10   9   1    7.10    1.10
   9 -10  -1   26.30    1.90
   9 -10  -1   22.40    2.70
   9 -10  -1   22.00    1.70
   9 -10  -1   22.90    1.80
   9 -10  -1   24.50    1.90
  -9 -10   1   22.90    1.80
   9  10  -1   25.90    1.90
  -9  10   1   23.50    1.90
   9  10  -1   23.80    2.90
  -9  10   1   22.40    2.20
   9  10  -1   27.20    2.00
   8 -10  -1    4.20    1.30
  -8 -10   1    8.20    1.80
   8 -10  -1    5.80    1.50
   8 -10  -1    6.30    1.50
   8 -10  -1    4.20    1.20
   8 -10  -1    4.20    1.20
  -8 -10   1    4.30    1.40
   8 -10  -1    3.80    1.10
  -8  10   1    5.90    1.60
  -8  10   1    5.90    1.20
   8  10  -1    6.50    1.60
   8  10  -1    7.50    1.80
   7 -10  -1   65.69    3.90
   7 -10  -1   63.79    4.30
   7 -10  -1   62.99    3.80
   7 -10  -1   65.99    3.70
   7 -10  -1   62.89    3.80
   7 -10  -1   64.89    3.90
  -7 -10   1   63.99    3.70
   7 -10  -1   65.99    3.80
  -7 -10   1   63.99    3.70
   7  10  -1   61.49    3.90
  -7  10   1   62.79    3.20
   7  10  -1   57.69    3.80
   7  10  -1   56.59    3.60
  -7  10   1   55.89    3.50
   7  10  -1   65.19    3.10
   6 -10  -1    1.00    1.60
  -6 -10   1    1.70    1.50
   6 -10  -1    1.70    1.60
   6 -10  -1    0.50    1.50
   6 -10  -1   -1.40    1.70
   6 -10  -1   -0.50    1.40
   6 -10  -1    3.90    1.40
   6 -10  -1    0.50    1.30
  -6 -10   1   -1.30    1.10
  -6 -10   1    0.30    1.20
   6 -10  -1    2.40    2.30
   6  10  -1    0.80    1.10
   6  10  -1   -1.40    1.30
   6  10  -1    0.90    1.10
   6  10  -1    0.10    0.90
   6  10  -1   -2.50    2.90
   6  10  -1    1.10    0.80
  -6  10   1    0.00    0.90
   5 -10  -1  133.69    6.50
  -5 -10   1  134.49    6.50
   5 -10  -1  128.69    6.90
   5 -10  -1  141.79    6.50
   5 -10  -1  133.49    7.00
  -5 -10   1  137.79    6.60
   5 -10  -1  143.19    6.80
   5 -10  -1  135.89    6.60
  -5 -10   1  145.09    6.60
  -5 -10   1  145.29    6.70
  -5 -10   1  134.19    6.90
   5 -10  -1  142.49    6.80
  -5 -10   1  131.69    6.70
   5  10  -1  132.99    6.00
   5  10  -1  123.69    6.60
   5  10  -1  132.29    6.20
   5  10  -1  145.89    6.00
  -5  10   1  134.39    5.90
   5  10  -1  143.69    6.50
   5  10  -1  141.39    6.10
   5  10  -1  136.29    6.90
  -4 -10   1    5.10    1.40
  -4 -10   1    4.30    1.50
  -4 -10   1    5.10    1.80
   4 -10  -1    5.50    1.50
   4 -10  -1    7.00    2.10
   4 -10  -1    5.90    2.20
   4 -10  -1    4.80    1.80
  -4 -10   1    9.70    2.10
   4 -10  -1   12.20    3.20
   4 -10  -1    7.00    1.80
  -4 -10   1    7.60    2.50
  -4 -10   1    4.80    1.40
  -4 -10   1    7.10    1.70
   4 -10  -1    5.90    1.80
   4  10  -1    4.10    1.40
   4  10  -1    5.90    1.80
   4  10  -1    6.30    1.10
   4  10  -1    6.60    1.10
   4  10  -1    4.40    1.30
   4  10  -1    8.30    1.40
   3 -10  -1  595.34   22.30
   3 -10  -1  545.45   22.50
  -3 -10   1  564.94   22.40
  -3 -10   1  572.94   22.40
  -3 -10   1  568.34   22.30
   3 -10  -1  578.14   22.40
   3 -10  -1  569.64   23.40
  -3 -10   1  601.54   22.70
  -3 -10   1  587.54   22.30
  -3 -10   1  556.14   22.30
   3 -10  -1  567.34   22.40
   3 -10  -1  583.34   22.30
  -3 -10   1  545.65   22.30
   3  10  -1  565.04   21.90
   3  10  -1  568.54   22.20
   3  10  -1  592.84   21.80
   3  10  -1  599.54   21.80
   2 -10  -1    2.00    0.90
  -2 -10   1    0.00    1.10
  -2 -10   1    2.60    2.40
   2 -10  -1    5.70    1.80
  -2 -10   1    1.80    0.90
   2  10  -1    3.40    1.40
   2  10  -1    1.40    0.80
   2  10  -1    2.00    0.50
  -1 -10   1  285.07   11.70
  -1 -10   1  306.17   13.80
   1 -10  -1  284.97   11.80
  -1 -10   1  285.67   12.00
   1 -10  -1  294.17   12.00
   1  10  -1  302.97   11.10
   1  10  -1  291.07   11.60
  -1  10   1  283.67   11.70
   0 -10  -1  126.89    6.00
   0 -10   1  122.69    6.00
   0 -10  -1  136.39    7.60
   0 -10   1  141.79    8.20
   0 -10   1  131.99    6.20
   0 -10  -1  138.59    6.30
   0  10  -1  137.29    5.80
   0  10   1  130.59    5.90
   0  10   1  139.59    5.20
  -1 -10  -1   37.20    5.30
   1 -10   1   34.50    2.60
  -1 -10  -1   33.70    2.50
  -1 -10  -1   38.20    2.70
   1 -10   1   35.10    2.80
  -1  10  -1   37.90    2.30
   1  10   1   32.50    2.10
   1  10   1   32.20    2.30
   1  10   1   35.50    1.80
  -2 -10  -1  119.09    6.00
   2 -10   1  118.59    5.80
  -2 -10  -1  134.39    8.30
  -2 -10  -1  127.99    5.70
   2  10   1  128.19    5.20
   2  10   1  114.09    6.20
   2  10   1  114.29    5.50
  -2  10  -1  131.09    8.20
   2  10   1  133.89    5.20
  -3 -10  -1  274.77   11.90
  -3 -10  -1  277.67   12.00
   3 -10   1  273.27   11.80
  -3 -10  -1  280.37   11.90
  -3 -10  -1  302.47   12.00
  -3 -10  -1  340.57   17.20
  -3 -10  -1  278.07   11.90
  -3 -10  -1  297.57   12.20
  -3 -10  -1  266.47   11.90
  -3 -10  -1  287.97   11.90
   3  10   1  291.97   11.30
   3  10   1  296.67   11.90
  -3  10  -1  274.37   15.30
   3  10   1  311.47   11.40
   3  10   1  281.67   11.40
  -4 -10  -1  205.68    8.60
   4 -10   1  193.78    8.50
   4 -10   1  197.18    8.60
  -4 -10  -1  191.48    8.60
   4 -10   1  194.08    8.80
   4 -10   1  183.08    9.00
  -4 -10  -1  182.98    8.70
  -4 -10  -1  194.98    8.90
  -4 -10  -1  199.28    8.60
   4 -10   1  186.38    8.70
  -4 -10  -1  190.68    8.50
  -4 -10  -1  197.98    8.50
   4 -10   1  191.48    8.90
   4  10   1  195.08    7.90
   4  10   1  198.38    8.00
   4  10   1  201.08    8.70
   4  10   1  176.58    8.30
   5 -10   1   10.40    1.90
  -5 -10  -1   10.60    4.10
   5 -10   1   12.80    3.00
   5 -10   1   10.70    2.70
   5 -10   1   14.20    2.70
   5 -10   1    8.90    2.10
  -5 -10  -1   12.70    2.60
   5 -10   1    9.60    2.80
  -5 -10  -1   11.90    2.20
   5 -10   1    6.90    2.10
  -5 -10  -1    4.80    1.90
   5  10   1   11.90    2.20
   5  10   1   10.40    1.90
   5  10   1    9.60    1.30
   5  10   1    6.90    1.70
   5  10   1    8.90    1.50
   5  10   1    9.10    2.90
  -6 -10  -1   14.80    2.90
   6 -10   1   10.20    2.70
   6 -10   1   12.40    2.30
   6 -10   1    9.10    2.30
   6 -10   1   11.40    2.60
   6 -10   1    9.30    2.20
  -6 -10  -1   11.30    1.90
   6 -10   1   11.90    3.10
  -6 -10  -1    9.20    2.00
   6  10   1   10.70    2.60
   6  10   1    9.50    1.90
   6  10   1    7.70    1.50
   6  10   1   13.80    2.40
  -6  10  -1   10.90    1.70
   6  10   1    9.20    1.60
   7 -10   1  168.38    7.80
   7 -10   1  181.68    7.80
   7 -10   1  157.78    7.70
   7 -10   1  175.18    7.70
   7 -10   1  163.98    7.70
  -7 -10  -1  176.88    7.70
  -7 -10  -1  182.78    7.70
   7 -10   1  177.88    7.80
   7  10   1  166.78    7.80
   7  10   1  169.18    7.70
   7  10   1  174.28    6.90
   7  10   1  177.68    7.80
  -8 -10  -1    0.40    0.80
   8 -10   1    0.60    1.00
   8 -10   1    0.30    0.90
   8 -10   1    0.80    1.00
   8 -10   1    0.10    0.80
   8 -10   1    3.20    1.20
  -8 -10  -1   -0.50    0.80
   8  10   1    0.80    1.10
  -8  10  -1    1.10    1.20
   8  10   1    1.60    0.80
   8  10   1    1.40    1.00
  -8  10  -1    0.00    1.10
  -9 -10  -1   42.80    2.40
   9 -10   1   48.00    2.40
  -9 -10  -1   44.00    2.50
   9 -10   1   45.90    2.50
   9 -10   1   43.30    2.40
   9 -10   1   42.60    2.40
   9  10   1   44.90    2.60
  -9  10  -1   44.50    2.60
  -9  10  -1   38.40    2.70
   9  10   1   46.40    2.60
   9  10   1   49.99    2.60
   9 -11  -1   33.20    2.00
   9 -11  -1   25.20    1.70
   9 -11  -1   29.10    1.80
  -9 -11   1   27.90    1.70
   9  11  -1   29.30    2.10
   9  11  -1   27.20    1.80
  -9  11   1   26.00    2.40
  -8 -11   1   27.30    2.10
   8 -11  -1   24.80    2.00
  -8 -11   1   25.00    2.00
   8 -11  -1   26.30    2.20
   8 -11  -1   27.20    2.30
   8 -11  -1   25.40    2.10
   8 -11  -1   25.30    2.00
   8 -11  -1   27.30    2.60
  -8  11   1   30.40    2.30
  -8  11   1   24.00    2.20
   8  11  -1   23.40    2.20
   8  11  -1   24.60    2.20
   8  11  -1   24.70    2.20
   7 -11  -1   24.20    2.10
   7 -11  -1   25.60    2.60
   7 -11  -1   23.10    2.30
   7 -11  -1   24.10    4.20
   7 -11  -1   21.70    2.20
  -7 -11   1   19.70    2.20
  -7 -11   1   27.10    2.20
   7 -11  -1   24.40    2.40
   7  11  -1   21.80    2.60
   7  11  -1   24.40    1.70
   7  11  -1   21.70    2.20
  -7  11   1   23.00    2.00
  -6 -11   1   35.40    2.70
   6 -11  -1   37.80    3.00
   6 -11  -1   36.70    3.30
   6 -11  -1   30.30    3.50
   6 -11  -1   33.80    3.00
   6 -11  -1   38.90    2.90
   6 -11  -1   36.80    2.80
   6 -11  -1   37.30    3.50
  -6 -11   1   32.40    3.00
  -6 -11   1   34.80    3.40
  -6 -11   1   32.00    2.80
   6  11  -1   35.60    2.40
  -6  11   1   34.10    2.20
   6  11  -1   34.30    2.20
   6  11  -1   37.50    2.80
   6  11  -1   34.20    2.40
   6  11  -1   30.90    3.20
   5 -11  -1    2.00    1.20
  -5 -11   1    1.10    1.40
  -5 -11   1    1.10    1.10
   5 -11  -1    2.70    1.40
  -5 -11   1    0.20    1.20
   5 -11  -1    1.60    1.70
  -5 -11   1    1.30    1.90
   5 -11  -1    2.60    1.50
   5 -11  -1    4.70    1.90
   5 -11  -1    2.20    1.20
  -5 -11   1   -1.50    1.60
   5  11  -1    2.10    2.30
   5  11  -1    1.90    1.10
   5  11  -1    1.10    0.70
   5  11  -1    1.00    0.90
   5  11  -1    0.20    1.00
   5  11  -1    1.20    1.50
   5  11  -1    1.50    1.00
   4 -11  -1   21.10    2.80
  -4 -11   1   23.50    2.70
  -4 -11   1   14.70    2.60
   4 -11  -1   20.90    2.70
   4 -11  -1   19.90    2.30
  -4 -11   1   17.00    2.40
  -4 -11   1   15.40    2.40
   4 -11  -1   17.60    3.20
   4 -11  -1   16.80    3.10
   4 -11  -1   22.20    3.50
  -4 -11   1   23.40    3.00
  -4 -11   1   17.20    2.50
   4 -11  -1   15.20    3.40
   4  11  -1   18.10    2.40
   4  11  -1   21.10    3.00
   4  11  -1   21.20    1.60
   4  11  -1   20.10    1.80
   4  11  -1   20.40    1.60
   4  11  -1   22.20    3.10
  -3 -11   1  109.29    5.60
  -3 -11   1  112.79    5.70
  -3 -11   1  113.39    5.60
  -3 -11   1  110.49    5.90
  -3 -11   1  118.99    5.80
   3 -11  -1  111.19    6.00
   3 -11  -1  109.89    6.10
   3 -11  -1  121.09    5.60
   3 -11  -1  102.99    5.80
   3 -11  -1  104.69    5.90
   3 -11  -1  116.29    6.00
  -3 -11   1  113.49    5.70
   3 -11  -1  105.19    5.80
  -3 -11   1  115.59    5.70
   3 -11  -1  115.89    5.80
   3  11  -1  111.39    5.60
   3  11  -1  116.89    5.50
   3  11  -1  116.49    5.30
   3  11  -1  112.29    5.10
  -2 -11   1   62.39    4.30
   2 -11  -1   65.49    4.10
   2 -11  -1   55.29    4.40
  -2 -11   1   69.29    4.20
  -2 -11   1   62.99    3.90
   2 -11  -1   67.19    3.90
  -2 -11   1   65.09    4.10
   2 -11  -1   67.49    4.40
   2 -11  -1   65.19    4.20
   2 -11  -1   72.59    4.80
  -2 -11   1   65.19    4.00
  -2 -11   1   62.29    4.00
   2 -11  -1   67.89    4.70
  -2 -11   1   69.19    4.10
   2  11  -1   66.19    3.10
  -2  11   1   65.49    3.80
   2  11  -1   68.69    3.10
   2  11  -1   65.69    3.70
  -1 -11   1   -1.00    1.10
   1 -11  -1    1.10    0.90
  -1 -11   1   -0.90    0.90
   1 -11  -1   -0.10    0.90
  -1 -11   1    0.20    1.40
  -1 -11   1    3.90    3.00
  -1 -11   1    0.30    1.60
  -1 -11   1    2.50    1.60
  -1 -11   1    1.80    1.50
   1 -11  -1   -1.90    1.60
  -1 -11   1    0.50    1.50
   1 -11  -1   -2.40    1.50
   1  11  -1    1.30    0.50
   1  11  -1    0.90    0.90
   0 -11  -1   69.59    3.70
   0 -11  -1   64.19    4.00
   0 -11  -1   63.69    4.10
   0 -11   1   66.79    4.10
   0 -11   1   64.99    4.20
   0 -11  -1   58.89    4.20
   0 -11  -1   60.79    4.10
   0 -11  -1   63.29    3.90
   0 -11   1   66.89    3.90
   0 -11   1   67.89    4.10
   0  11   1   64.49    3.60
   0  11   1   71.79    2.90
   0  11  -1   70.39    2.80
   0  11  -1   70.69    3.50
   1 -11   1   31.00    3.30
   1 -11   1   36.80    3.30
  -1 -11  -1   43.50    3.50
  -1 -11  -1   32.30    3.20
   1 -11   1   34.30    2.80
  -1 -11  -1   33.40    2.80
  -1 -11  -1   29.80    3.00
  -1 -11  -1   31.10    3.00
   1 -11   1   32.20    3.30
  -1 -11  -1   34.90    3.10
   1 -11   1   34.00    2.80
  -1 -11  -1   31.70    2.60
  -1 -11  -1   32.80    3.00
  -1  11  -1   34.40    2.40
   1  11   1   37.30    1.80
   1  11   1   33.30    2.50
   2 -11   1  107.39    6.10
  -2 -11  -1  108.29    5.80
   2 -11   1  113.59    6.10
  -2 -11  -1  111.39    5.80
  -2 -11  -1  120.69    5.80
  -2 -11  -1  114.69    5.70
   2 -11   1  115.59    5.50
  -2 -11  -1  116.09    5.50
  -2 -11  -1  113.59    5.90
  -2 -11  -1  118.39    5.80
  -2 -11  -1  109.89    5.70
   2 -11   1  106.99    6.60
  -2 -11  -1  116.59   10.50
   2 -11   1  113.79    6.10
   2  11   1  118.59    5.60
   2  11   1  114.69    5.30
   2  11   1  125.59    5.00
  -2  11  -1  120.29    5.50
   2  11   1  120.89    5.00
  -3 -11  -1   18.80    2.70
  -3 -11  -1   16.40    3.00
  -3 -11  -1   18.40    2.40
  -3 -11  -1   15.30    2.70
  -3 -11  -1   15.90    2.40
  -3 -11  -1   17.50    2.60
   3 -11   1    8.20    3.40
   3 -11   1   17.90    2.80
  -3 -11  -1   16.90    2.60
  -3 -11  -1   19.00    2.50
   3  11   1   19.70    1.80
   3  11   1   16.00    1.40
   3  11   1   14.30    1.50
   3  11   1   17.10    2.20
  -4 -11  -1  284.67   11.80
  -4 -11  -1  291.07   11.80
   4 -11   1  289.07   11.80
  -4 -11  -1  279.67   12.40
  -4 -11  -1  290.47   11.80
  -4 -11  -1  297.27   12.00
  -4 -11  -1  282.57   11.90
   4 -11   1  279.47   12.20
   4 -11   1  281.67   11.90
  -4 -11  -1  284.27   11.90
   4 -11   1  279.37   12.00
   4 -11   1  279.57   12.10
   4 -11   1  287.77   12.10
   4  11   1  299.07   11.40
   4  11   1  271.97   11.70
   4  11   1  273.17   11.30
   4  11   1  286.37   11.40
   4  11   1  279.07   12.10
   5 -11   1  338.77   14.20
  -5 -11  -1  358.46   14.10
   5 -11   1  336.27   14.20
   5 -11   1  348.67   14.00
   5 -11   1  344.27   14.20
  -5 -11  -1  353.06   14.20
  -5 -11  -1  350.56   14.10
  -5 -11  -1  339.37   14.10
   5 -11   1  371.76   14.20
  -5 -11  -1  340.17   14.00
   5 -11   1  356.36   14.20
   5  11   1  352.86   13.80
   5  11   1  339.07   13.70
   5  11   1  330.77   14.70
   5  11   1  331.17   13.70
   5  11   1  349.07   13.70
   5  11   1  336.57   14.20
  -6 -11  -1    2.60    1.20
  -6 -11  -1    4.10    1.90
   6 -11   1    1.10    1.90
   6 -11   1    3.20    1.40
   6 -11   1    2.60    1.70
  -6 -11  -1    1.70    1.10
  -6 -11  -1    1.80    1.80
   6 -11   1    2.00    1.50
   6 -11   1    1.30    1.40
   6 -11   1    1.50    1.20
  -6  11  -1    1.50    1.20
   6  11   1    2.60    1.30
   6  11   1    1.80    0.90
   6  11   1    1.40    1.00
   6  11   1    4.00    1.10
  -7 -11  -1   17.20    1.90
  -7 -11  -1   17.60    2.00
   7 -11   1   17.70    3.30
   7 -11   1   20.90    2.30
   7 -11   1   19.20    2.10
   7 -11   1   15.60    2.10
   7 -11   1   20.20    2.10
  -7  11  -1   17.40    2.00
   7  11   1   19.30    2.30
   7  11   1   20.40    1.50
   7  11   1   18.30    2.10
   7  11   1   21.30    2.20
   8 -11   1  105.79    4.80
   8 -11   1  104.69    4.90
   8 -11   1  101.39    4.80
   8 -11   1  108.19    4.90
   8 -11   1  100.69    4.90
  -8 -11  -1  106.29    4.80
  -8 -11  -1  107.39    4.80
   8  11   1  103.09    5.00
  -8  11  -1  107.49    4.90
   8  11   1  105.79    4.90
   8  11   1  107.69    4.90
   9 -11   1   65.79    3.10
   9 -11   1   74.09    3.30
  -9 -11  -1   60.59    3.10
  -9 -11  -1   67.29    3.20
   9  11   1   70.09    3.40
   9  11   1   73.19    3.30
   9  11   1   76.19    3.50
   9 -12  -1   39.60    2.00
   9 -12  -1   37.70    1.90
  -9 -12   1   31.20    1.90
   9  12  -1   38.50    2.40
   9  12  -1   41.60    2.10
   9  12  -1   37.00    2.20
   8 -12  -1    1.50    0.90
   8 -12  -1    0.70    0.80
   8 -12  -1    2.70    0.90
   8 -12  -1    0.80    0.70
  -8 -12   1    0.50    0.70
   8 -12  -1    2.50    1.50
  -8 -12   1    0.80    0.90
   8  12  -1    0.30    0.70
   8  12  -1   -0.70    0.90
   8  12  -1    1.80    0.90
   7 -12  -1   18.30    3.00
  -7 -12   1   22.90    2.10
  -7 -12   1   22.20    3.00
   7 -12  -1   23.20    2.40
   7 -12  -1   19.10    2.50
   7 -12  -1   21.90    2.20
   7 -12  -1   20.80    2.30
   7  12  -1   23.60    2.20
   7  12  -1   25.50    2.30
  -7  12   1   24.10    2.20
   7  12  -1   18.30    2.10
  -6 -12   1    2.60    1.70
   6 -12  -1    1.10    1.50
  -6 -12   1    0.30    1.00
  -6 -12   1   -1.30    1.30
   6 -12  -1    0.70    1.20
  -6 -12   1   -0.70    1.00
   6 -12  -1    0.40    1.40
   6 -12  -1    0.20    1.20
   6 -12  -1    1.50    1.20
   6 -12  -1    0.00    1.10
   6  12  -1    0.40    0.70
  -6  12   1   -0.10    1.10
   6  12  -1    0.50    1.00
   6  12  -1    0.10    1.20
   6  12  -1   -0.30    0.80
   6  12  -1    1.50    1.20
  -5 -12   1    5.50    1.60
   5 -12  -1    2.40    1.30
   5 -12  -1    4.10    1.30
  -5 -12   1    5.90    2.00
  -5 -12   1    4.90    1.70
  -5 -12   1    8.50    2.10
  -5 -12   1    2.60    1.30
   5 -12  -1    4.40    1.60
   5 -12  -1    2.30    1.40
   5 -12  -1    3.00    1.90
   5 -12  -1    3.70    1.50
   5  12  -1    2.40    1.00
   5  12  -1    5.60    1.60
   5  12  -1    4.30    1.30
   5  12  -1    4.60    1.20
   5  12  -1    4.90    1.60
  -4 -12   1    9.30    2.20
   4 -12  -1   10.80    2.90
  -4 -12   1   19.00    2.70
   4 -12  -1   13.10    3.00
  -4 -12   1   10.60    2.50
   4 -12  -1   15.20    2.40
   4 -12  -1   14.60    2.80
  -4 -12   1   14.60    2.20
   4 -12  -1   13.90    2.10
  -4 -12   1   14.30    2.20
  -4 -12   1   10.90    2.40
   4  12  -1   16.00    3.20
   4  12  -1   14.90    1.40
   4  12  -1   12.70    2.20
   4  12  -1   12.70    1.40
   4  12  -1   11.70    1.60
   3 -12  -1   48.60    3.80
   3 -12  -1   43.50    3.90
   3 -12  -1   43.00    3.70
  -3 -12   1   44.20    3.40
   3 -12  -1   45.70    4.30
   3 -12  -1   49.90    3.30
  -3 -12   1   42.60    3.90
  -3 -12   1   44.20    3.50
  -3 -12   1   47.80    3.30
   3 -12  -1   41.60    3.90
  -3 -12   1   48.70    3.30
  -3 -12   1   50.19    3.40
   3 -12  -1   45.90    3.60
  -3 -12   1   49.90    3.50
   3  12  -1   49.50    2.90
   3  12  -1   49.40    2.90
   3  12  -1   44.40    3.90
   3  12  -1   45.20    2.50
   2 -12  -1   17.10    2.90
  -2 -12   1   17.20    2.40
   2 -12  -1   18.00    3.20
   2 -12  -1   17.30    3.40
   2 -12  -1   19.40    3.00
  -2 -12   1   15.80    2.50
   2 -12  -1   17.80    2.90
  -2 -12   1   14.20    2.50
  -2 -12   1   11.20    2.70
   2 -12  -1   18.60    2.10
  -2 -12   1   17.80    2.80
  -2 -12   1   18.70    3.60
  -2 -12   1   15.10    2.60
   2 -12  -1   16.80    2.80
  -2 -12   1   15.50    2.40
   2 -12  -1   18.70    2.60
   2  12  -1   16.40    1.30
  -2  12   1   14.50    2.30
   2  12  -1   13.70    2.80
   2  12  -1   16.80    1.40
   2  12  -1   19.10    2.80
   1 -12  -1   28.90    3.40
   1 -12  -1   31.30    3.20
  -1 -12   1   27.30    3.20
   1 -12  -1   32.40    3.10
  -1 -12   1   30.90    2.80
  -1 -12   1   34.10    2.70
   1 -12  -1   30.50    3.20
   1 -12  -1   30.40    3.00
   1 -12  -1   29.80    2.50
  -1 -12   1   30.40    3.60
  -1 -12   1   29.60    2.80
   1 -12  -1   28.30    3.00
  -1 -12   1   32.20    3.10
  -1 -12   1   30.60    2.90
  -1 -12   1   27.90    3.00
  -1  12   1   30.40    2.60
  -1  12   1   32.40    1.70
   1  12  -1   33.00    1.80
   1  12  -1   31.00    2.10
   1  12  -1   30.60    2.70
   0 -12  -1  140.89    6.90
   0 -12  -1  141.09    6.70
   0 -12   1  122.29    7.10
   0 -12  -1  144.09    6.60
   0 -12  -1  139.99    6.60
   0 -12  -1  132.39    6.70
   0 -12   1  145.19    6.60
   0 -12   1  134.09    6.70
   0 -12   1  141.49    6.90
   0 -12   1  140.39    6.60
   0 -12  -1  137.29    6.40
   0 -12   1  144.39    6.70
   0 -12   1  126.49    6.70
   0 -12   1  137.89    6.70
   0 -12  -1  130.19    6.80
   0 -12  -1  132.99    6.60
   0  12   1  151.38    5.60
   0  12  -1  138.09    6.30
   0  12  -1  147.19    5.50
   0  12   1  141.79    6.50
  -1 -12  -1  112.49    6.00
  -1 -12  -1  115.79    5.80
   1 -12   1  113.29    5.80
  -1 -12  -1  113.19    6.00
   1 -12   1  118.89    5.90
   1 -12   1  110.59    5.90
   1 -12   1  114.09    6.10
   1 -12   1  115.59    6.10
  -1 -12  -1  116.89    5.80
  -1 -12  -1  126.19    5.90
   1 -12   1  111.39    6.10
  -1 -12  -1  113.69    5.80
  -1 -12  -1  128.99    5.70
  -1 -12  -1  114.29    5.80
  -1  12  -1  118.19    5.60
   1  12   1  127.29    5.00
   1  12   1  113.99    5.70
   1  12   1  118.89    5.00
   2 -12   1  378.46   15.20
  -2 -12  -1  379.36   15.80
   2 -12   1  364.36   15.50
   2 -12   1  363.76   15.30
  -2 -12  -1  375.96   15.40
  -2 -12  -1  380.66   15.20
   2 -12   1  375.96   15.40
  -2 -12  -1  375.26   15.30
   2 -12   1  368.86   15.50
  -2 -12  -1  385.56   15.40
  -2 -12  -1  389.36   15.40
   2 -12   1  379.06   15.40
  -2 -12  -1  391.76   15.40
  -2 -12  -1  395.06   15.40
   2  12   1  384.06   14.90
   2  12   1  387.76   14.80
  -2  12  -1  383.26   15.30
   2  12   1  371.56   15.40
   2  12   1  401.96   14.80
  -3 -12  -1  190.58    9.00
  -3 -12  -1  189.28    8.40
   3 -12   1  176.68    8.50
  -3 -12  -1  189.78    8.40
  -3 -12  -1  190.68    8.40
  -3 -12  -1  183.38    8.30
   3 -12   1  181.28    8.70
  -3 -12  -1  188.48    8.40
  -3 -12  -1  184.58    8.20
  -3 -12  -1  195.08    8.40
   3 -12   1  188.88    8.20
  -3  12  -1  181.18    8.60
   3  12   1  186.58    7.80
   3  12   1  198.08    7.70
   3  12   1  180.28    7.70
   3  12   1  182.68    8.70
  -4 -12  -1    8.40    2.30
  -4 -12  -1    5.90    2.20
  -4 -12  -1    3.80    1.40
   4 -12   1    4.40    1.80
  -4 -12  -1    9.40    2.50
  -4 -12  -1    6.70    1.80
   4 -12   1    5.80    2.10
   4 -12   1   17.10    3.80
  -4 -12  -1    6.50    2.00
  -4 -12  -1    4.70    1.30
   4 -12   1    6.20    1.80
   4  12   1    7.20    1.20
   4  12   1    8.10    2.20
   4  12   1    4.60    2.00
   4  12   1    7.40    1.40
   4  12   1    6.60    1.30
  -5 -12  -1    4.20    1.90
  -5 -12  -1    2.90    1.20
   5 -12   1    9.90    2.30
   5 -12   1    4.10    1.90
   5 -12   1    3.40    1.90
   5 -12   1    5.90    1.90
  -5 -12  -1    4.70    1.50
   5 -12   1    4.20    1.50
  -5 -12  -1    5.20    1.30
   5 -12   1    4.60    1.60
  -5 -12  -1    9.90    2.20
  -5 -12  -1    7.60    2.20
   5  12   1    4.00    1.20
   5  12   1    7.50    1.80
   5  12   1    5.00    1.40
   5  12   1    6.90    1.90
   5  12   1    5.30    1.60
   5  12   1    3.00    2.60
   6 -12   1   20.30    2.40
  -6 -12  -1   21.30    2.80
  -6 -12  -1   19.90    2.20
   6 -12   1   24.30    2.60
  -6 -12  -1   20.90    2.50
  -6 -12  -1   20.50    2.20
   6 -12   1   23.10    2.50
   6 -12   1   19.60    2.20
   6 -12   1   15.60    3.10
   6  12   1   17.80    1.60
   6  12   1   20.40    2.30
   6  12   1   18.30    1.70
   6  12   1   19.20    2.10
   7 -12   1   28.10    2.80
  -7 -12  -1   21.60    2.00
   7 -12   1   25.10    2.30
  -7 -12  -1   20.90    1.90
   7 -12   1   23.80    2.10
   7 -12   1   23.00    2.10
   7 -12   1   20.40    2.10
   7  12   1   21.70    1.50
  -7  12  -1   25.60    2.30
   7  12   1   25.50    2.20
   7  12   1   24.60    2.10
   8 -12   1   48.80    2.80
   8 -12   1   50.09    2.70
   8 -12   1   47.10    2.70
   8 -12   1   49.30    2.80
  -8 -12  -1   51.89    2.70
  -8 -12  -1   51.29    2.70
   8  12   1   49.90    2.80
   8  12   1   54.59    3.20
   8  12   1   57.39    2.80
   9 -12   1   10.80    1.30
  -9 -12  -1   10.90    1.10
   9 -12   1    9.90    1.00
   9  12   1   10.50    1.30
   8 -13  -1    0.30    0.70
   8 -13  -1    0.50    1.10
  -8 -13   1    1.00    0.60
   8 -13  -1    0.90    0.70
  -8 -13   1    0.60    0.80
   8  13  -1    0.80    0.60
   8  13  -1    0.20    0.90
   7 -13  -1   58.69    3.20
  -7 -13   1   58.89    3.20
   7 -13  -1   59.89    3.20
   7 -13  -1   60.19    3.50
   7 -13  -1   53.69    3.20
  -7 -13   1   53.79    3.10
   7 -13  -1   57.69    3.30
   7  13  -1   60.29    2.70
   7  13  -1   58.79    3.30
   7  13  -1   57.19    3.30
   7  13  -1   58.39    3.20
   6 -13  -1   18.00    3.40
  -6 -13   1   11.00    2.00
  -6 -13   1   12.40    2.40
   6 -13  -1    8.60    2.10
   6 -13  -1    8.30    2.30
   6 -13  -1   10.40    1.90
   6 -13  -1   14.30    1.90
  -6 -13   1   11.80    1.80
  -6 -13   1    9.40    1.80
   6  13  -1    9.00    2.30
   6  13  -1   11.70    1.40
   6  13  -1    8.50    1.90
   6  13  -1    8.80    1.40
  -6  13   1    7.70    2.10
   6  13  -1    8.30    1.90
  -5 -13   1   12.90    2.10
   5 -13  -1   19.60    2.20
   5 -13  -1   10.70    2.80
  -5 -13   1   20.60    2.60
   5 -13  -1   16.30    2.40
   5 -13  -1   11.20    2.60
  -5 -13   1   21.10    2.40
  -5 -13   1   15.50    2.10
   5 -13  -1   15.60    2.40
  -5 -13   1   15.00    2.30
   5 -13  -1   14.30    3.10
   5  13  -1   15.20    2.00
   5  13  -1   13.20    2.70
   5  13  -1   14.50    1.50
   5  13  -1   16.20    1.70
   5  13  -1   15.40    2.00
   5  13  -1   20.40    2.50
   4 -13  -1   97.79    5.20
  -4 -13   1   95.59    5.10
  -4 -13   1   97.69    5.10
  -4 -13   1   98.09    5.00
   4 -13  -1   97.49    5.10
   4 -13  -1   93.89    5.20
   4 -13  -1   95.39    5.10
   4 -13  -1   96.49    5.00
  -4 -13   1   94.29    5.10
  -4 -13   1   94.49    5.00
   4 -13  -1   94.89    5.10
  -4 -13   1   94.29    5.00
  -4  13   1   81.09    6.10
   4  13  -1   96.79    5.00
   4  13  -1   93.79    5.10
   4  13  -1   90.99    4.50
   4  13  -1  107.09    4.70
  -3 -13   1  436.06   16.90
  -3 -13   1  431.36   16.90
  -3 -13   1  418.16   16.90
  -3 -13   1  423.46   16.90
   3 -13  -1  403.26   16.80
  -3 -13   1  423.36   16.80
   3 -13  -1  401.16   16.80
   3 -13  -1  427.86   16.80
   3 -13  -1  420.56   16.90
   3 -13  -1  438.96   16.80
  -3 -13   1  403.76   16.90
   3 -13  -1  417.06   16.70
  -3  13   1  412.86   17.20
   3  13  -1  429.06   16.40
   3  13  -1  387.66   16.20
   3  13  -1  434.76   16.30
  -2 -13   1  102.79    6.00
  -2 -13   1  104.39    5.30
   2 -13  -1  107.49    5.30
   2 -13  -1   99.29    5.30
   2 -13  -1   98.79    5.50
  -2 -13   1  106.19    5.50
  -2 -13   1   98.59    5.70
   2 -13  -1  107.79    5.50
  -2 -13   1  114.99    5.50
   2 -13  -1  107.39    5.50
   2 -13  -1   98.79    5.70
  -2 -13   1  103.79    5.60
   2 -13  -1  107.59    6.10
   2 -13  -1  102.39    5.60
  -2 -13   1  104.09    5.40
  -2 -13   1  110.29    5.50
   2  13  -1  109.39    4.70
  -2  13   1  103.49    5.60
   2  13  -1  104.19    4.70
   2  13  -1   96.99    5.00
  -1 -13   1  212.48    9.20
  -1 -13   1  212.08    9.20
  -1 -13   1  200.28    9.70
   1 -13  -1  212.38    9.30
  -1 -13   1  207.58    9.00
  -1 -13   1  213.08    9.30
   1 -13  -1  203.78    9.70
   1 -13  -1  207.28    9.10
   1 -13  -1  214.28    9.20
   1 -13  -1  207.78    9.30
  -1 -13   1  220.98    9.40
   1 -13  -1  215.38    9.30
   1 -13  -1  212.28    9.20
  -1 -13   1  208.48    9.40
  -1 -13   1  198.98    9.20
  -1  13   1  204.58    9.40
  -1  13   1  229.48    8.30
   1  13  -1  215.28    8.50
   1  13  -1  222.28    8.50
   0 -13   1    7.70    2.60
   0 -13   1    6.70    2.20
   0 -13   1   10.90    2.20
   0 -13  -1    7.60    2.20
   0 -13   1   11.50    2.40
   0 -13  -1    7.20    1.80
   0 -13  -1    6.70    1.70
   0 -13  -1   10.70    2.00
   0 -13   1    4.70    2.90
   0 -13  -1   11.30    3.00
   0 -13  -1   10.00    2.40
   0 -13   1    5.30    1.60
   0 -13   1    8.20    2.30
   0 -13   1   10.10    2.70
   0 -13  -1    7.50    2.30
   0 -13  -1   10.20    2.20
   0  13  -1    8.40    3.00
   0  13   1    9.40    1.90
   0  13   1    9.10    1.00
   0  13  -1    9.40    1.10
  -1 -13  -1  333.87   14.80
  -1 -13  -1  350.16   14.20
  -1 -13  -1  341.57   14.20
  -1 -13  -1  352.56   14.30
   1 -13   1  348.27   14.30
   1 -13   1  361.56   14.20
  -1 -13  -1  348.07   14.10
   1 -13   1  329.17   14.10
   1 -13   1  344.67   14.10
  -1 -13  -1  330.27   14.10
   1 -13   1  345.67   14.00
  -1 -13  -1  355.46   14.20
   1 -13   1  347.17   14.20
  -1 -13  -1  353.56   14.30
   1  13   1  336.87   13.40
   1  13   1  346.87   14.40
   1  13   1  377.16   13.50
  -1  13  -1  354.26   14.50
   2 -13   1  128.59    5.90
  -2 -13  -1  127.09    6.10
   2 -13   1  121.19    6.10
   2 -13   1  117.79    6.40
  -2 -13  -1  119.49    6.00
  -2 -13  -1  130.89    6.00
   2 -13   1  116.99    6.10
  -2 -13  -1  120.99    6.00
   2 -13   1  109.39    6.00
  -2 -13  -1  119.99    5.80
   2 -13   1  120.39    6.30
  -2 -13  -1  119.09    6.00
  -2 -13  -1  121.99    5.90
  -2 -13  -1  129.79    6.80
   2  13   1  127.29    5.30
   2  13   1  115.49    6.20
   2  13   1  121.29    5.60
  -3 -13  -1   67.39    3.90
   3 -13   1   60.39    4.50
  -3 -13  -1   63.89    4.00
  -3 -13  -1   63.09    4.00
   3 -13   1   65.79    4.10
  -3 -13  -1   59.79    3.80
  -3 -13  -1   60.79    4.80
  -3 -13  -1   59.69    4.40
   3 -13   1   53.89    4.30
   3 -13   1   66.09    4.20
  -3 -13  -1   62.89    3.90
   3  13   1   68.59    3.20
   3  13   1   63.09    3.30
   3  13   1   62.69    4.70
   3  13   1   66.29    3.40
   4 -13   1   28.30    3.20
  -4 -13  -1   32.50    2.80
  -4 -13  -1   31.90    2.70
   4 -13   1   19.80    3.50
   4 -13   1   24.10    3.80
  -4 -13  -1   23.60    2.90
  -4 -13  -1   28.90    2.70
  -4 -13  -1   28.70    2.80
   4 -13   1   33.70    3.40
  -4 -13  -1   22.90    5.00
   4  13   1   24.40    2.70
   4  13   1   24.60    4.60
   4  13   1   30.30    2.10
   4  13   1   29.50    2.10
   4  13   1   28.10    1.90
  -5 -13  -1   18.80    2.20
  -5 -13  -1   16.70    2.20
  -5 -13  -1   15.70    2.80
  -5 -13  -1   21.50    2.40
   5 -13   1   18.00    2.60
  -5 -13  -1   19.30    2.30
  -5 -13  -1   18.50    2.10
   5 -13   1   18.10    2.70
   5 -13   1   21.10    2.50
   5 -13   1   19.10    3.10
   5  13   1   13.80    2.30
   5  13   1   16.10    1.70
   5  13   1   16.40    1.50
   5  13   1   19.00    2.50
   5  13   1   19.70    2.10
   5  13   1   15.00    3.00
   6 -13   1   15.00    2.60
   6 -13   1   17.70    3.00
  -6 -13  -1   17.40    2.00
  -6 -13  -1   14.60    1.70
  -6 -13  -1   15.00    2.50
   6 -13   1   16.50    3.30
   6  13   1   14.40    1.50
   6  13   1   16.00    2.10
   6  13   1   13.50    1.90
   6  13   1   17.40    1.50
   7 -13   1    0.30    0.90
   7 -13   1    2.20    1.00
  -7 -13  -1    1.70    0.80
   7 -13   1    0.60    1.00
  -7 -13  -1    0.20    0.80
   7  13   1    0.10    0.80
   7  13   1    0.90    0.90
   7  13   1    0.40    0.80
  -8 -13  -1   10.10    1.20
  -8 -13  -1    9.40    1.20
   8 -13   1    8.30    1.60
   8 -13   1    8.50    1.40
   8 -13   1    8.20    1.20
   8  13   1   10.20    1.40
   8  13   1   10.40    1.40
   8  13   1    7.40    1.40
   8 -14  -1   30.80    1.90
   8 -14  -1   34.20    1.80
  -8 -14   1   34.80    1.90
  -8 -14   1   35.60    1.90
   8  14  -1   32.80    2.10
   8  14  -1   35.30    2.20
  -7 -14   1   68.99    3.30
   7 -14  -1   64.99    3.30
   7 -14  -1   67.19    3.40
   7 -14  -1   63.49    3.70
   7 -14  -1   72.19    3.30
  -7 -14   1   67.99    3.40
   7  14  -1   63.29    2.80
   7  14  -1   69.49    3.50
   7  14  -1   64.39    3.40
   7  14  -1   62.89    3.40
   6 -14  -1    6.60    1.70
   6 -14  -1    6.20    1.20
   6 -14  -1    5.40    1.60
  -6 -14   1    7.40    1.60
   6 -14  -1    8.20    2.10
  -6 -14   1    4.50    1.40
  -6 -14   1    6.30    1.40
  -6 -14   1    2.80    1.30
   6  14  -1    3.40    1.20
   6  14  -1    5.70    1.70
   6  14  -1    6.90    1.30
   6  14  -1    4.70    1.20
  -5 -14   1   -0.20    1.00
   5 -14  -1    0.50    1.10
  -5 -14   1   -0.10    1.30
   5 -14  -1    0.40    1.40
   5 -14  -1    0.50    1.30
  -5 -14   1   -0.50    1.00
   5 -14  -1    0.20    1.20
  -5 -14   1    0.80    1.20
  -5 -14   1    0.50    1.00
   5 -14  -1   -1.10    1.10
   5  14  -1   -2.00    1.20
   5  14  -1    1.20    1.40
   5  14  -1   -0.30    1.00
   5  14  -1    0.50    0.70
   5  14  -1   -0.80    0.90
   5  14  -1    1.10    0.80
   4 -14  -1  110.79    5.80
   4 -14  -1  120.39    5.80
   4 -14  -1  121.09    5.90
  -4 -14   1  117.89    5.70
  -4 -14   1  120.49    5.80
   4 -14  -1  120.89    5.80
  -4 -14   1  116.69    5.80
  -4 -14   1  113.19    5.70
  -4 -14   1  118.99    5.90
  -4 -14   1  117.39    5.80
   4  14  -1  128.09    5.70
   4  14  -1  108.29    5.20
   4  14  -1  118.39    5.40
   4  14  -1  110.69    5.30
   4  14  -1  118.39    6.10
   4  14  -1  125.39    5.70
  -3 -14   1   67.69    4.00
   3 -14  -1   68.09    4.20
   3 -14  -1   63.79    4.10
  -3 -14   1   69.29    4.00
   3 -14  -1   67.69    4.20
   3 -14  -1   63.79    3.90
   3 -14  -1   68.59    4.10
  -3 -14   1   65.89    4.00
  -3 -14   1   71.19    4.10
   3 -14  -1   68.09    4.20
  -3 -14   1   66.69    3.90
  -3 -14   1   66.19    4.00
  -3  14   1   55.79    5.30
   3  14  -1   65.09    3.50
   3  14  -1   72.39    3.60
   3  14  -1   64.39    3.30
   2 -14  -1  461.65   18.10
   2 -14  -1  454.05   18.10
  -2 -14   1  463.15   18.10
   2 -14  -1  467.95   18.00
   2 -14  -1  435.26   17.90
  -2 -14   1  446.16   18.10
  -2 -14   1  457.95   18.20
   2 -14  -1  445.16   17.90
   2 -14  -1  458.95   18.10
  -2 -14   1  444.36   18.00
  -2 -14   1  460.95   18.10
   2 -14  -1  442.76   18.90
  -2 -14   1  446.46   18.00
  -2  14   1  442.06   18.50
   2  14  -1  487.45   17.50
  -2  14   1  448.16   17.10
   2  14  -1  448.66   17.60
   2  14  -1  445.06   17.50
   1 -14  -1   16.40    2.50
   1 -14  -1   18.50    2.40
  -1 -14   1   11.80    3.70
  -1 -14   1   16.40    2.70
   1 -14  -1    9.50    2.50
  -1 -14   1   17.80    2.40
   1 -14  -1   10.50    3.70
  -1 -14   1   15.60    2.40
  -1 -14   1   15.30    2.30
  -1 -14   1   16.80    2.20
   1 -14  -1   11.70    2.80
   1 -14  -1   18.50    2.30
  -1 -14   1   14.20    2.50
   1 -14  -1   13.50    2.30
  -1  14   1   15.90    1.30
  -1  14   1   14.80    3.30
   1  14  -1   15.20    1.70
   1  14  -1   14.40    1.40
   0 -14   1   18.30    2.80
   0 -14  -1   20.10    2.50
   0 -14   1   14.70    2.50
   0 -14  -1   17.80    2.30
   0 -14  -1   12.10    3.40
   0 -14   1   17.30    2.50
   0 -14  -1   19.40    2.50
   0 -14  -1   16.80    2.90
   0 -14  -1   21.40    2.40
   0 -14   1   15.50    2.70
   0 -14   1   14.10    2.50
   0 -14   1   18.80    2.40
   0 -14  -1   20.20    2.30
   0 -14  -1   20.80    3.50
   0  14   1   17.50    3.50
   0  14   1   18.40    1.40
   0  14   1   18.20    2.10
   0  14  -1   20.20    1.40
   1 -14   1  525.15   20.80
   1 -14   1  534.85   20.80
  -1 -14  -1  540.85   20.70
  -1 -14  -1  522.95   20.70
  -1 -14  -1  509.95   20.80
  -1 -14  -1  525.55   20.80
   1 -14   1  527.25   20.80
  -1 -14  -1  535.45   20.80
  -1 -14  -1  522.15   21.60
  -1 -14  -1  527.25   20.80
   1 -14   1  517.55   20.80
   1 -14   1  536.95   20.80
   1 -14   1  539.35   20.60
  -1 -14  -1  540.55   20.80
   1  14   1  511.35   20.10
   1  14   1  563.14   20.20
  -1  14  -1  518.85   19.80
   1  14   1  509.75   21.10
  -2 -14  -1    3.20    1.30
   2 -14   1    6.50    2.00
  -2 -14  -1    4.60    1.30
  -2 -14  -1    0.30    1.90
   2 -14   1    2.80    1.50
  -2 -14  -1    3.80    1.30
  -2 -14  -1    1.20    1.30
   2 -14   1    4.30    1.60
   2 -14   1    4.80    1.50
   2 -14   1    4.50    1.70
  -2 -14  -1    2.60    1.30
   2 -14   1    2.50    1.50
  -2 -14  -1    3.00    1.20
   2  14   1    7.00    2.50
   2  14   1    3.90    1.00
   2  14   1    3.50    1.20
   2  14   1    4.50    1.10
  -3 -14  -1  184.88    8.20
  -3 -14  -1  175.48    8.10
  -3 -14  -1  180.78    8.20
   3 -14   1  184.78    8.20
  -3 -14  -1  190.88    8.20
  -3 -14  -1  185.78    8.20
   3 -14   1  180.28    8.10
   3 -14   1  192.08    8.30
   3 -14   1  183.28    8.30
  -3 -14  -1  177.38    9.50
  -3 -14  -1  185.18    8.30
   3  14   1  175.98    7.80
   3  14   1  181.38    7.60
   3  14   1  183.78    9.30
   3  14   1  167.78    8.20
   3  14   1  197.18    7.80
  -4 -14  -1   18.40    2.40
  -4 -14  -1   19.20    2.60
  -4 -14  -1   15.20    2.20
  -4 -14  -1   17.20    2.40
  -4 -14  -1   18.60    2.20
  -4 -14  -1   19.80    2.20
   4  14   1   19.30    2.40
   4  14   1   18.20    1.80
   4  14   1   17.80    2.50
   4  14   1   19.00    1.80
   4  14   1   16.20    1.50
  -5 -14  -1  136.49    6.30
  -5 -14  -1  147.69    6.30
  -5 -14  -1  133.29    6.40
  -5 -14  -1  142.79    6.40
  -5 -14  -1  134.29    6.30
   5  14   1  133.59    5.90
   5  14   1  140.99    6.10
   5  14   1  147.59    6.50
   5  14   1  133.09    6.40
   5  14   1  131.79    6.40
   6 -14   1    0.00    1.10
  -6 -14  -1   -1.50    1.20
  -6 -14  -1    0.40    0.80
  -6 -14  -1    1.50    1.10
   6 -14   1   -1.10    1.20
  -6 -14  -1    0.30    1.20
   6 -14   1    1.50    1.40
   6  14   1    0.40    0.90
   6  14   1   -0.20    0.90
   6  14   1   -0.40    0.60
   6  14   1    0.00    0.90
   7 -14   1    6.10    1.40
   7 -14   1    4.90    1.10
  -7 -14  -1    7.80    1.20
  -7 -14  -1    8.60    1.40
   7 -14   1    3.80    1.20
   7  14   1    5.70    1.30
   7  14   1    7.80    1.40
   7  14   1    6.40    1.50
  -8 -14  -1   79.09    3.50
  -8 -14  -1   79.29    3.60
   8  14   1   86.39    3.60
   8  14   1   87.99    3.60
   8  14   1   85.29    3.80
  -7 -15   1   24.40    1.70
   7 -15  -1   24.90    1.70
   7 -15  -1   24.90    2.30
   7 -15  -1   21.70    1.70
  -7 -15   1   23.80    1.70
   7  15  -1   25.80    1.70
   7  15  -1   25.50    2.00
   6 -15  -1   98.29    4.80
   6 -15  -1   97.29    4.40
  -6 -15   1   98.29    4.60
  -6 -15   1   96.29    4.40
   6 -15  -1   94.69    4.50
   6 -15  -1   99.89    4.50
  -6 -15   1   90.99    4.40
  -6 -15   1   98.19    4.50
   6  15  -1   93.39    4.60
   6  15  -1  100.69    6.40
   6  15  -1   98.89    4.10
   6  15  -1   96.79    4.30
   5 -15  -1   21.00    2.30
  -5 -15   1   15.50    2.00
  -5 -15   1   12.90    2.90
  -5 -15   1   17.90    2.10
  -5 -15   1   18.80    1.90
   5 -15  -1   15.20    2.30
   5 -15  -1   16.10    2.10
   5 -15  -1   22.50    2.50
  -5 -15   1   18.50    2.10
   5  15  -1   18.40    2.00
   5  15  -1   15.20    1.50
   5  15  -1   16.50    1.60
   5  15  -1   22.20    2.20
   5  15  -1   20.00    2.50
   5  15  -1   14.80    2.80
  -4 -15   1  110.89    5.40
  -4 -15   1  112.69    5.40
   4 -15  -1  108.69    5.30
   4 -15  -1  120.09    5.30
  -4 -15   1  110.19    5.50
  -4 -15   1  114.59    5.30
  -4 -15   1  109.59    5.40
  -4 -15   1  116.09    5.80
   4 -15  -1  112.09    5.50
   4 -15  -1  106.99    5.30
   4 -15  -1  115.29    5.40
   4  15  -1  107.49    5.30
   4  15  -1   99.19    4.90
   4  15  -1   99.09    5.00
   4  15  -1  103.49    5.50
   4  15  -1  111.69    5.20
   4  15  -1  102.89    5.00
   3 -15  -1   -0.90    1.40
   3 -15  -1    7.00    2.00
  -3 -15   1    3.50    1.10
  -3 -15   1    0.70    1.00
   3 -15  -1    1.00    1.20
   3 -15  -1    1.80    1.30
   3 -15  -1    1.70    1.10
  -3 -15   1    1.50    1.10
  -3 -15   1    1.00    1.20
  -3 -15   1    1.50    1.10
   3 -15  -1    2.40    1.60
  -3 -15   1    2.20    1.40
   3  15  -1    2.50    0.90
   3  15  -1    1.20    0.80
   2 -15  -1   89.79    4.80
  -2 -15   1   89.69    4.90
  -2 -15   1   89.19    4.70
   2 -15  -1   90.69    4.90
  -2 -15   1   85.89    4.80
   2 -15  -1   94.59    4.90
   2 -15  -1   83.29    4.80
  -2 -15   1   88.79    4.80
  -2 -15   1   85.89    4.80
   2 -15  -1   92.89    4.80
   2 -15  -1   96.19    4.80
  -2 -15   1   92.69    4.90
  -2  15   1   90.19    4.00
   2  15  -1   88.39    4.20
   2  15  -1   84.39    4.20
   2  15  -1   94.89    4.50
  -1 -15   1   42.60    3.30
  -1 -15   1   42.30    3.10
   1 -15  -1   48.50    3.30
  -1 -15   1   56.09    3.90
   1 -15  -1   40.60    5.50
   1 -15  -1   41.00    3.50
  -1 -15   1   48.00    3.40
   1 -15  -1   50.69    3.40
   1 -15  -1   52.19    3.40
  -1 -15   1   47.40    3.40
  -1 -15   1   49.10    3.40
   1 -15  -1   48.90    3.20
   1 -15  -1   48.60    3.20
   1  15  -1   46.10    2.60
  -1  15   1   47.70    2.50
   1  15  -1   47.40    2.60
  -1  15   1   40.50    5.70
   0 -15  -1   30.10    2.60
   0 -15  -1   27.20    2.70
   0 -15   1   25.00    2.60
   0 -15   1   30.80    2.70
   0 -15  -1   30.20    2.60
   0 -15   1   28.00    2.90
   0 -15  -1   35.50    3.20
   0 -15  -1   26.20    4.70
   0 -15   1   36.40    2.90
   0 -15   1   31.10    2.70
   0 -15  -1   31.30    3.00
   0 -15  -1   25.90    2.60
   0 -15   1   28.50    2.80
   0 -15  -1   26.30    2.70
   0  15   1   27.40    2.30
   0  15  -1   28.60    1.90
   0  15   1   28.10    1.80
   0  15   1   32.20    4.90
  -1 -15  -1   69.49    4.10
  -1 -15  -1   66.19    3.80
   1 -15   1   66.79    4.00
   1 -15   1   63.99    3.90
  -1 -15  -1   71.89    4.00
   1 -15   1   67.59    4.20
  -1 -15  -1   61.09    5.60
   1 -15   1   67.29    3.90
  -1 -15  -1   67.79    4.00
  -1 -15  -1   65.59    3.90
   1 -15   1   69.89    4.00
  -1 -15  -1   66.19    3.80
   1 -15   1   65.59    4.10
  -1 -15  -1   71.49    4.00
   1  15   1   64.29    3.30
   1  15   1   51.99    7.40
   1  15   1   65.89    3.20
   1  15   1   53.59    4.30
  -1  15  -1   64.69    3.10
   2 -15   1    2.10    1.30
  -2 -15  -1    1.30    1.10
  -2 -15  -1    2.70    1.20
   2 -15   1    0.50    1.40
   2 -15   1    0.30    1.40
  -2 -15  -1    3.60    1.20
   2 -15   1    0.20    1.70
   2 -15   1    4.10    1.60
   2 -15   1    1.20    1.90
  -2 -15  -1    2.60    1.20
  -2 -15  -1    2.30    1.20
  -2 -15  -1    2.00    1.30
   2  15   1    3.70    1.10
   2  15   1    3.40    1.10
   2  15   1    6.00    1.80
  -3 -15  -1   13.00    2.60
   3 -15   1   13.60    2.60
   3 -15   1   13.50    3.20
   3 -15   1   15.50    2.70
  -3 -15  -1   12.70    2.10
  -3 -15  -1   10.60    2.00
  -3 -15  -1   11.80    1.90
  -3 -15  -1   13.70    1.90
   3  15   1   11.20    1.30
   3  15   1   14.70    1.70
   3  15   1    8.20    1.40
   3  15   1   17.60    2.70
  -4 -15  -1   13.00    1.90
  -4 -15  -1   11.50    2.10
  -4 -15  -1   10.70    1.80
  -4 -15  -1   11.70    2.80
  -4 -15  -1   13.50    1.90
  -4 -15  -1    9.70    2.00
   4  15   1    7.40    1.40
   4  15   1    9.90    1.90
   4  15   1    9.30    1.30
   4  15   1    9.70    1.80
   4  15   1    8.30    1.80
  -5 -15  -1   54.09    3.10
  -5 -15  -1   58.29    3.20
  -5 -15  -1   50.59    3.20
  -5 -15  -1   57.59    3.80
  -5 -15  -1   48.50    3.00
   5  15   1   54.69    3.70
   5  15   1   53.69    2.80
   5  15   1   44.70    2.70
   5  15   1   50.79    3.10
  -6 -15  -1    0.00    0.70
  -6 -15  -1    0.60    1.20
  -6 -15  -1    0.60    1.10
  -6 -15  -1    2.20    1.10
   6  15   1    0.50    0.80
   6  15   1    0.40    0.50
   6  15   1    2.50    1.00
  -7 -15  -1  115.19    5.10
  -7 -15  -1  121.59    5.20
   7  15   1  124.19    5.30
   7  15   1  132.09    5.30
  -7 -16   1  498.35   18.70
  -7 -16   1  468.45   18.60
   7  16  -1  522.05   18.80
  -6 -16   1    1.30    0.70
  -6 -16   1   -0.20    1.20
   6 -16  -1   -0.80    1.10
  -6 -16   1    2.60    0.90
   6 -16  -1   -2.40    1.50
   6  16  -1    2.10    1.10
   6  16  -1    0.90    1.00
   6  16  -1    2.00    0.80
   6  16  -1    0.10    1.10
   5 -16  -1    3.70    1.20
   5 -16  -1    3.20    1.50
  -5 -16   1    2.10    1.00
   5 -16  -1    3.70    1.20
  -5 -16   1    3.60    1.00
  -5 -16   1    2.10    0.80
  -5 -16   1    2.60    1.00
  -5 -16   1    2.40    0.90
   5 -16  -1    3.50    1.10
   5  16  -1    3.50    1.10
   5  16  -1    2.70    1.10
   5  16  -1    4.20    1.40
   5  16  -1    3.60    1.10
   5  16  -1    5.30    1.60
   4 -16  -1   19.20    2.20
  -4 -16   1   22.40    2.00
  -4 -16   1   23.80    2.30
  -4 -16   1   24.00    2.20
  -4 -16   1   20.20    3.20
   4 -16  -1   14.80    2.40
   4 -16  -1   19.40    2.30
  -4 -16   1   20.90    2.00
   4 -16  -1   13.90    2.30
   4  16  -1   22.20    2.10
   4  16  -1   21.10    2.10
   4  16  -1   19.30    1.80
   4  16  -1   21.80    2.90
   4  16  -1   20.60    2.10
   4  16  -1   20.50    1.80
  -3 -16   1    8.80    1.60
   3 -16  -1    5.10    1.30
  -3 -16   1    8.70    1.80
   3 -16  -1    4.90    1.20
  -3 -16   1    6.90    2.20
   3 -16  -1   12.10    2.30
   3 -16  -1    8.50    2.10
  -3 -16   1    7.10    1.60
   3 -16  -1    7.50    2.20
  -3 -16   1    4.60    1.30
   3  16  -1    6.30    1.40
   3  16  -1    7.90    2.70
   3  16  -1    5.50    1.20
   3  16  -1    7.10    2.00
   3  16  -1    8.10    1.50
   2 -16  -1    6.40    2.00
  -2 -16   1    4.00    1.30
  -2 -16   1    7.00    1.90
   2 -16  -1    7.50    2.00
  -2 -16   1    9.10    1.80
   2 -16  -1    2.60    1.30
  -2 -16   1    5.40    1.70
   2 -16  -1    5.50    1.60
   2 -16  -1    7.90    1.90
  -2 -16   1    5.20    1.60
  -2 -16   1    4.50    1.60
   2 -16  -1    5.60    1.40
   2  16  -1    3.90    1.10
   2  16  -1    2.90    0.90
   2  16  -1    4.00    1.20
  -1 -16   1  620.94   23.40
   1 -16  -1  602.74   23.20
  -1 -16   1  608.34   23.30
  -1 -16   1  611.64   23.40
   1 -16  -1  584.34   23.10
   1 -16  -1  599.44   23.40
   1 -16  -1  590.14   23.30
  -1 -16   1  597.14   23.30
   1 -16  -1  586.54   23.20
   1 -16  -1  613.74   23.40
  -1 -16   1  612.94   23.50
  -1  16   1  592.04   22.60
   1  16  -1  593.44   22.80
   1  16  -1  577.64   22.70
   0 -16  -1   88.99    4.70
   0 -16  -1   91.89    4.70
   0 -16   1   91.19    4.70
   0 -16   1   90.49    4.70
   0 -16  -1   92.89    4.90
   0 -16  -1   83.79    4.70
   0 -16  -1   83.79    4.50
   0 -16  -1   91.29    4.70
   0 -16   1   89.49    4.70
   0 -16  -1   90.39    4.70
   0 -16   1   93.49    4.80
   0 -16   1   88.39    4.70
   0  16  -1   82.19    4.00
   0  16   1   81.69    4.00
   0  16   1   88.19    4.10
   1 -16   1  157.78    7.10
   1 -16   1  160.68    7.10
   1 -16   1  155.38    7.00
  -1 -16  -1  164.08    7.10
  -1 -16  -1  157.88    7.10
  -1 -16  -1  162.58    7.10
   1 -16   1  150.08    7.00
   1 -16   1  150.58    7.00
  -1 -16  -1  158.38    7.00
  -1 -16  -1  157.58    7.00
  -1 -16  -1  151.38    7.00
   1 -16   1  152.08    6.90
  -1  16  -1  147.09    6.30
   1  16   1  137.09    6.40
   1  16   1  150.68    6.50
   1  16   1  149.19    6.80
  -2 -16  -1   15.00    2.00
   2 -16   1    8.90    2.20
  -2 -16  -1    8.90    2.10
  -2 -16  -1   16.80    2.20
  -2 -16  -1   15.30    2.00
   2 -16   1    8.80    2.60
   2 -16   1   12.50    2.20
  -2 -16  -1    9.20    1.80
   2 -16   1   13.00    2.10
   2  16   1   11.10    1.30
   2  16   1    9.80    1.70
   2  16   1   13.20    1.50
  -3 -16  -1   62.59    3.60
  -3 -16  -1   60.59    3.50
  -3 -16  -1   67.79    3.50
   3 -16   1   45.20    4.60
  -3 -16  -1   63.49    3.90
  -3 -16  -1   61.99    3.50
   3  16   1   66.69    3.70
   3  16   1   58.89    3.10
   3  16   1   52.99    3.10
   3  16   1   56.79    3.20
  -4 -16  -1    9.10    1.60
  -4 -16  -1   11.80    1.80
  -4 -16  -1    8.80    2.00
   4  16   1    9.00    1.30
   4  16   1   11.40    2.10
   4  16   1    7.70    2.20
   4  16   1   10.30    1.60
   4  16   1    6.70    1.50
   4  16   1    8.80    1.20
  -5 -16  -1  235.78    9.40
  -5 -16  -1  237.28    9.50
  -5 -16  -1  229.48    9.40
  -5 -16  -1  225.58    9.60
   5  16   1  230.88    9.60
   5  16   1  229.58    9.30
   5  16   1  226.98    9.20
   5  16   1  241.68    9.50
   5  16   1  246.58    9.30
  -6 -16  -1   78.69    3.90
  -6 -16  -1   81.29    3.80
   6  16   1   85.19    3.90
   6  16   1   83.79    3.80
  -7 -16  -1    8.50    1.00
   7  16   1    8.40    1.20
  -6 -17   1  154.58    6.50
   6  17  -1  162.18    6.20
   6  17  -1  163.38    6.50
  -5 -17   1   35.40    2.10
  -5 -17   1   33.90    2.20
  -5 -17   1   35.60    2.20
  -5 -17   1   36.20    2.10
  -5 -17   1   36.20    2.70
   5  17  -1   33.90    2.00
   5  17  -1   33.20    2.60
   5  17  -1   35.70    2.10
   5  17  -1   30.00    2.80
  -4 -17   1   62.09    3.40
  -4 -17   1   64.99    3.30
   4 -17  -1   60.99    3.70
  -4 -17   1   63.29    3.50
  -4 -17   1   67.09    3.40
   4 -17  -1   64.79    3.40
  -4 -17   1   63.19    3.30
   4 -17  -1   62.49    3.40
   4 -17  -1   66.49    3.40
   4  17  -1   66.99    3.30
   4  17  -1   69.69    3.60
   4  17  -1   58.89    3.10
   4  17  -1   67.39    3.10
  -3 -17   1   68.69    3.80
  -3 -17   1   74.39    3.90
  -3 -17   1   78.99    4.00
   3 -17  -1   78.29    4.00
   3 -17  -1   79.89    4.00
  -3 -17   1   76.79    4.00
  -3 -17   1   72.19    4.10
   3 -17  -1   73.59    3.80
   3 -17  -1   74.49    3.90
  -3 -17   1   76.69    3.90
   3 -17  -1   75.09    4.00
   3  17  -1   76.79    3.70
   3  17  -1   75.19    3.80
   3  17  -1   74.39    3.60
   3  17  -1   78.69    4.10
   3  17  -1   78.39    4.00
  -2 -17   1  120.39    5.60
   2 -17  -1  110.69    5.20
  -2 -17   1  117.79    5.40
  -2 -17   1  115.19    5.20
   2 -17  -1  107.99    5.20
   2 -17  -1  115.59    5.30
   2 -17  -1  105.79    5.20
  -2 -17   1  110.69    5.30
  -2 -17   1  111.39    5.30
   2  17  -1  108.29    5.10
  -2  17   1   99.39    4.80
   2  17  -1  108.29    5.30
   2  17  -1  105.69    4.90
   2  17  -1  105.99    4.90
   1 -17  -1   52.39    3.20
   1 -17  -1   46.00    3.20
   1 -17  -1   54.19    3.20
   1 -17  -1   54.69    3.30
  -1 -17   1   51.09    3.20
  -1 -17   1   55.29    3.30
   1 -17  -1   50.49    3.20
  -1 -17   1   53.89    3.20
  -1 -17   1   52.39    3.30
  -1 -17   1   49.00    3.10
   1  17  -1   47.80    2.80
   1  17  -1   50.49    2.80
   0 -17   1   64.19    3.70
   0 -17   1   71.09    3.90
   0 -17  -1   65.09    3.70
   0 -17  -1   68.99    3.80
   0 -17  -1   62.39    3.80
   0 -17  -1   66.09    3.70
   0 -17  -1   71.39    3.80
   0 -17  -1   68.09    5.50
   0 -17  -1   64.99    3.70
   0 -17   1   67.59    3.70
   0 -17   1   68.49    3.80
   0 -17   1   69.59    3.80
   0  17  -1   66.79    3.30
   0  17   1   66.99    3.30
   0  17  -1   63.19    3.50
   0  17   1   65.09    3.30
  -1 -17  -1   21.10    2.30
  -1 -17  -1   25.30    2.20
  -1 -17  -1   24.10    2.20
   1 -17   1   22.50    2.80
  -1 -17  -1   25.60    2.20
  -1 -17  -1   30.70    2.50
   1 -17   1   29.50    2.40
   1 -17   1   28.80    2.30
   1 -17   1   21.90    2.20
   1  17   1   26.20    1.90
   1  17   1   22.90    2.30
   1  17   1   23.10    1.80
  -1  17  -1   24.30    2.10
  -2 -17  -1   28.40    2.30
  -2 -17  -1   29.50    2.40
   2 -17   1   28.10    2.30
  -2 -17  -1   28.50    2.20
   2 -17   1   28.70    2.50
  -2 -17  -1   31.90    2.40
   2 -17   1   28.90    2.70
   2 -17   1   27.50    2.40
   2  17   1   26.50    1.90
   2  17   1   30.50    2.10
   2  17   1   28.70    2.00
   3 -17   1    9.00    2.30
  -3 -17  -1   13.40    1.60
  -3 -17  -1   13.00    1.70
   3 -17   1   12.30    2.10
  -3 -17  -1   12.00    1.70
  -3 -17  -1   13.90    1.70
  -3 -17  -1   12.70    1.60
   3  17   1   12.60    1.40
   3  17   1   12.90    2.00
   3  17   1   13.50    1.40
   3  17   1   13.20    1.90
   3  17   1   12.00    1.80
  -4 -17  -1   39.00    2.40
  -4 -17  -1   38.60    2.40
  -4 -17  -1   34.90    2.30
  -4 -17  -1   36.70    2.40
  -4 -17  -1   39.50    2.50
   4  17   1   41.90    2.60
   4  17   1   35.20    2.60
   4  17   1   42.30    2.30
   4  17   1   39.30    2.20
   4  17   1   34.30    2.20
  -5 -17  -1   33.40    2.10
  -5 -17  -1   33.80    2.00
  -5 -17  -1   33.40    2.00
  -5 -17  -1   28.90    2.20
   5  17   1   33.80    2.20
   5  17   1   34.70    1.90
   5  17   1   36.10    2.30
   5  17   1   33.80    1.90
  -6 -17  -1   22.10    1.60
   6  17   1   21.70    1.80
   6  17   1   15.60    2.60
   6  17   1   20.50    1.60
  -5 -18   1   29.10    1.70
  -5 -18   1   28.50    1.70
  -5 -18   1   25.40    2.00
   5  18  -1   27.80    1.70
   5  18  -1   28.30    1.50
  -4 -18   1  109.89    4.80
  -4 -18   1  104.59    4.80
  -4 -18   1  120.49    5.00
  -4 -18   1  109.59    5.20
   4  18  -1  110.49    5.20
   4  18  -1  106.19    4.70
   4  18  -1  109.99    4.70
   4  18  -1  108.09    4.70
  -3 -18   1   94.99    4.60
   3 -18  -1  102.59    5.10
   3 -18  -1   99.89    4.50
  -3 -18   1  101.99    4.70
   3 -18  -1  101.59    4.50
  -3 -18   1   97.19    4.70
  -3 -18   1   96.99    4.60
   3 -18  -1   93.59    4.50
   3  18  -1   98.19    4.50
   3  18  -1  106.89    4.40
   3  18  -1   98.59    4.60
   3  18  -1  101.99    4.80
  -2 -18   1   48.20    2.90
  -2 -18   1   50.79    2.90
   2 -18  -1   49.00    2.90
   2 -18  -1   54.89    2.90
  -2 -18   1   51.29    2.90
   2 -18  -1   46.70    3.00
   2 -18  -1   60.49    3.60
   2 -18  -1   46.30    3.10
   2 -18  -1   52.39    3.00
  -2 -18   1   52.49    2.90
  -2 -18   1   57.29    3.00
   2  18  -1   49.40    2.80
   2  18  -1   45.20    2.80
   2  18  -1   51.99    2.70
  -1 -18   1    4.80    1.60
   1 -18  -1    6.30    2.10
  -1 -18   1    6.10    1.40
  -1 -18   1    6.90    1.40
   1 -18  -1    5.70    1.50
   1 -18  -1    4.80    1.60
   1 -18  -1    5.10    1.60
  -1 -18   1    5.50    1.40
   1 -18  -1    4.50    1.40
  -1  18   1    3.90    1.10
   1  18  -1    5.50    1.40
   1  18  -1    4.90    1.50
   1  18  -1    6.20    1.40
  -1  18   1    4.20    1.40
   0 -18   1   75.69    3.90
   0 -18   1   71.49    3.80
   0 -18   1   74.59    3.80
   0 -18   1   71.99    3.90
   0 -18  -1   78.39    4.10
   0 -18   1   72.89    3.80
   0 -18  -1   73.49    3.90
   0 -18  -1   75.59    3.80
   0 -18  -1   71.19    3.90
   0 -18  -1   75.49    3.80
   0 -18  -1   77.99    3.80
   0  18   1   72.99    3.50
   0  18  -1   74.89    3.60
   0  18   1   75.59    3.70
   1 -18   1  157.98    6.70
   1 -18   1  151.38    6.60
  -1 -18  -1  155.38    6.70
  -1 -18  -1  153.48    6.70
   1 -18   1  149.29    6.60
  -1 -18  -1  151.88    6.70
   1 -18   1  153.58    6.60
  -1 -18  -1  154.58    6.70
   1 -18   1  153.18    6.70
  -1 -18  -1  161.68    6.80
  -1  18  -1  140.59    6.40
   1  18   1  164.98    6.60
   1  18   1  149.88    6.50
  -2 -18  -1  125.69    5.60
  -2 -18  -1  125.59    5.60
  -2 -18  -1  119.89    5.60
   2 -18   1  125.19    5.50
   2 -18   1  125.69    5.50
  -2 -18  -1  123.49    5.60
  -2 -18  -1  121.99    5.60
   2 -18   1  129.39    5.60
   2  18   1  129.29    5.40
   2  18   1  125.99    5.80
   2  18   1  126.39    5.30
   2  18   1  123.49    5.50
  -3 -18  -1   67.69    3.40
  -3 -18  -1   70.89    3.40
  -3 -18  -1   63.79    3.50
  -3 -18  -1   68.19    3.40
  -3 -18  -1   67.69    3.60
   3  18   1   72.29    3.50
   3  18   1   66.29    3.20
   3  18   1   66.79    3.50
   3  18   1   66.29    3.30
   3  18   1   57.19    3.20
  -4 -18  -1   72.19    3.40
  -4 -18  -1   75.69    3.60
  -4 -18  -1   65.69    3.30
  -4 -18  -1   73.19    3.40
   4  18   1   83.69    3.60
   4  18   1   70.99    4.00
   4  18   1   73.09    3.60
   4  18   1   68.49    3.30
   4  18   1   71.79    3.40
  -5 -18  -1   27.70    1.60
  -5 -18  -1   22.80    1.70
  -5 -18  -1   25.40    1.70
   5  18   1   27.70    1.40
   5  18   1   27.90    2.30
  -4 -19   1    3.40    1.00
  -4 -19   1    3.10    1.00
  -4 -19   1    3.70    1.00
  -4 -19   1    4.50    1.10
   4  19  -1    3.50    0.90
   4  19  -1    5.50    1.10
  -3 -19   1   -0.20    0.60
   3 -19  -1   -0.70    1.00
  -3 -19   1   -1.10    0.60
  -3 -19   1    0.70    0.60
   3 -19  -1    1.10    0.90
  -3 -19   1   -0.20    0.70
   3  19  -1   -0.20    0.90
   3  19  -1    0.10    0.90
   3  19  -1    0.60    0.70
  -2 -19   1   13.30    1.30
   2 -19  -1   10.00    1.40
  -2 -19   1   13.70    1.40
  -2 -19   1   13.00    1.50
  -2 -19   1   12.00    1.30
   2 -19  -1   13.40    1.60
   2 -19  -1   12.20    1.50
   2  19  -1    7.20    2.50
   2  19  -1   12.90    1.40
   2  19  -1   10.50    1.60
  -1 -19   1    2.70    0.80
  -1 -19   1    6.10    1.10
   1 -19  -1    4.20    1.40
   1 -19  -1    4.70    1.30
  -1 -19   1    4.20    1.20
  -1 -19   1    7.40    1.40
  -1 -19   1    4.20    1.20
   1 -19  -1    4.30    1.20
   1 -19  -1    6.00    1.50
  -1  19   1    5.80    2.10
   1  19  -1    6.00    1.40
   0 -19  -1   79.79    3.90
   0 -19   1   82.79    3.80
   0 -19  -1   78.69    3.80
   0 -19   1   77.49    3.70
   0 -19  -1   79.89    3.80
   0 -19   1   77.39    3.70
   0 -19  -1   80.79    3.80
   0 -19   1   82.19    3.80
   0 -19   1   79.19    3.80
   0  19  -1   78.29    3.80
   0  19   1   75.69    4.10
  -1 -19  -1   64.49    3.20
  -1 -19  -1   61.19    3.10
  -1 -19  -1   61.59    3.20
   1 -19   1   65.79    3.10
   1 -19   1   54.39    4.50
  -1 -19  -1   65.29    3.30
   1 -19   1   61.79    3.10
   1 -19   1   61.19    3.10
  -1 -19  -1   59.69    3.10
   1  19   1   66.29    3.10
   1  19   1   63.19    3.20
   2 -19   1    3.80    1.20
  -2 -19  -1    0.90    0.60
  -2 -19  -1    1.60    0.80
  -2 -19  -1    2.80    0.80
  -2 -19  -1    4.40    1.40
   2 -19   1    2.30    1.20
  -2 -19  -1    2.10    0.70
   2  19   1    3.50    1.20
   2  19   1    2.30    1.10
   2  19   1    0.70    1.90
   2  19   1    1.10    0.80
  -3 -19  -1   74.79    3.50
  -3 -19  -1   75.09    3.40
  -3 -19  -1   73.99    3.40
  -3 -19  -1   78.49    3.60
   3  19   1   67.99    3.60
   3  19   1   78.79    3.40
   3  19   1   76.69    3.70
  -4 -19  -1   72.99    3.20
  -4 -19  -1   81.59    3.30
  -4 -19  -1   72.79    3.30
  -4 -19  -1   75.49    3.20
   4  19   1   67.29    3.30
   4  19   1   75.39    3.20
  -3 -20   1   14.30    1.10
  -3 -20   1   10.90    1.10
  -3 -20   1   12.40    1.20
   3  20  -1   13.10    1.30
   2 -20  -1   37.30    2.40
  -2 -20   1   33.40    1.90
  -2 -20   1   36.10    1.90
   2 -20  -1   32.80    1.90
  -2 -20   1   31.70    1.80
  -2 -20   1   34.00    1.90
   2  20  -1   29.40    2.20
   2  20  -1   34.90    2.10
  -1 -20   1   45.50    2.40
  -1 -20   1   44.80    2.40
  -1 -20   1   43.70    2.30
  -1 -20   1   42.10    2.20
   1 -20  -1   42.70    2.50
   1 -20  -1   43.80    2.40
   1 -20  -1   46.60    2.40
   1 -20  -1   42.60    2.50
   0 -20  -1    6.20    1.90
   0 -20   1    5.70    1.10
   0 -20  -1    5.00    1.10
   0 -20  -1    4.70    1.00
   0 -20   1    5.50    1.40
   0 -20  -1    5.40    1.00
  -1 -20  -1   41.40    2.50
   1 -20   1   40.70    2.10
  -1 -20  -1   38.60    2.10
   1 -20   1   37.50    2.10
   1 -20   1   41.90    2.20
  -1 -20  -1   41.50    2.10
  -1 -20  -1   38.80    2.10
  -2 -20  -1    1.20    0.60
  -2 -20  -1    0.90    0.90
  -2 -20  -1    1.60    0.80
   2  20   1    1.60    0.90
   2  20   1    0.90    0.80
  -3 -20  -1   20.80    1.30
  -3 -20  -1   18.60    1.30
   3  20   1   22.00    1.40
  11   0  -2   42.70    2.30
 -11   0   2   40.40    2.20
  11   0  -2   41.90    2.50
  10   0  -2  272.37   11.40
 -10   0   2  285.67   11.20
  10   0  -2  293.57   11.70
  10   0  -2  293.77   11.60
  10   0  -2  293.37   11.50
 -10   0   2  289.97   11.40
   9   0  -2  104.09    5.30
   9   0  -2  106.89    5.30
  -9   0   2  103.09    4.90
   9   0  -2  101.19    5.20
  -9   0   2  101.69    5.00
   9   0  -2  103.59    5.20
  -9   0   2   97.99    4.60
  -9   0   2   98.59    4.60
   9   0  -2  103.79    5.20
   9   0  -2  106.59    5.10
   8   0  -2  597.64   23.30
   8   0  -2  626.44   23.50
   8   0  -2  598.74   23.40
   8   0  -2  612.44   23.60
  -8   0   2  579.34   22.80
  -8   0   2  606.74   23.20
  -8   0   2  586.54   23.20
  -8   0   2  571.84   22.90
   8   0  -2  546.65   24.10
   8   0  -2  607.64   23.50
   8   0  -2  582.94   23.40
  -8   0   2  630.44   23.20
   8   0  -2  634.74   23.60
   7   0  -2   29.10    2.60
   7   0  -2   23.80    3.50
  -7   0   2   33.50    2.20
  -7   0   2   32.60    2.00
  -7   0   2   28.70    2.10
   7   0  -2   38.00    3.30
   7   0  -2   30.80    2.80
   7   0  -2   22.30    3.80
   7   0  -2   30.10    3.30
   7   0  -2   33.60    3.30
   7   0  -2   34.20    3.10
  -7   0   2   30.40    3.10
   6   0  -2  322.27   13.20
   6   0  -2  309.47   13.40
   6   0  -2  312.17   13.20
  -6   0   2  328.77   15.80
  -6   0   2  356.26   12.90
  -6   0   2  344.67   12.70
  -6   0   2  324.07   12.70
   6   0  -2  308.17   13.30
   6   0  -2  326.77   13.40
  -5   0   2  832.72   31.90
  -5   0   2  917.61   33.80
  -5   0   2  900.41   32.20
  -5   0   2  847.62   32.00
   5   0  -2  847.22   32.50
   5   0  -2  802.92   32.40
   4   0  -2  396.66   14.60
  -4   0   2  350.66   14.20
   4   0  -2  369.96   15.70
  -4   0   2  384.86   14.30
  -4   0   2  381.06   15.40
   3   0  -2  293.87   11.80
  -3   0   2  314.97   12.00
   3   0  -2  320.17   12.90
  -3   0   2  329.47   12.70
   3   0  -2  331.87   12.20
   2   0  -2 1765.02   63.69
   2   0  -2 1854.31   64.19
  -2   0   2 1616.54   63.19
  -2   0   2 1689.83   63.59
   2   0  -2 1682.13   63.59
  -1   0   2 1529.65   53.59
   1   0  -2 1418.96   53.89
   1   0  -2 1475.85   53.89
   1   0  -2 1387.26   53.49
   0   0   2  925.11   34.10
   0   0  -2  992.80   34.30
   0   0  -2  854.31   34.10
  -1   0  -2 2910.51  108.59
  -1   0  -2 2826.92  107.59
   1   0   2 2908.61  107.69
   1   0   2 2982.20  108.29
   2   0   2   14.90    1.60
  -2   0  -2   14.90    0.90
  -2   0  -2   15.10    0.80
   2   0   2   15.30    1.00
  -2   0  -2   14.20    1.40
  -3   0  -2    3.10    0.60
  -3   0  -2    2.70    0.50
  -3   0  -2    3.80    1.40
   3   0   2    4.50    0.70
   4   0   2  716.53   27.00
  -4   0  -2  705.63   26.40
  -4   0  -2  730.23   28.20
  -4   0  -2  683.83   26.50
  -4   0  -2  729.13   26.60
  -5   0  -2   64.09    2.90
   5   0   2   59.49    3.60
  -5   0  -2   66.99    5.60
  -5   0  -2   59.59    3.10
  -5   0  -2   59.89    2.90
   5   0   2   61.49    3.50
  -6   0  -2  408.66   15.40
   6   0   2  411.76   15.90
   6   0   2  363.26   16.20
  -6   0  -2  425.36   15.50
   6   0   2  373.56   16.10
   6   0   2  416.26   16.20
   6   0   2  411.36   16.10
  -6   0  -2  408.26   15.70
   6   0   2  391.86   16.00
   6   0   2  391.16   16.10
   6   0   2  408.86   16.20
  -7   0  -2  129.89    6.80
  -7   0  -2  152.78    6.10
   7   0   2  135.39    6.70
   7   0   2  142.59    7.20
  -7   0  -2  138.99    6.10
   7   0   2  143.79    6.80
   7   0   2  147.69    6.70
   7   0   2  143.29    6.80
   7   0   2  133.79    6.50
   7   0   2  138.29    6.70
  -7   0  -2  135.09    6.50
   7   0   2  138.19    6.80
  -7   0  -2  138.79    6.10
  -8   0  -2   52.19    2.90
  -8   0  -2   57.09    3.10
   8   0   2   54.99    3.80
   8   0   2   53.79    3.90
   8   0   2   51.39    3.70
  -8   0  -2   59.09    3.40
   8   0   2   54.39    5.50
   8   0   2   55.89    3.70
  -8   0  -2   53.69    3.20
   8   0   2   60.29    3.60
   8   0   2   57.29    3.80
   9   0   2  329.57   12.80
   9   0   2  319.27   13.10
   9   0   2  333.77   13.00
   9   0   2  313.47   12.90
  -9   0  -2  293.27   12.40
  10   0   2   27.40    2.80
  10   0   2   31.20    2.10
 -10   0  -2   30.30    1.80
 -10   0  -2   31.20    2.00
  10   0   2   30.20    2.20
  10   0   2   29.60    2.90
  11  -1  -2   60.39    2.90
  11  -1  -2   60.79    3.10
 -11  -1   2   52.69    2.70
 -11   1   2   58.79    2.70
 -11   1   2   57.09    2.40
  11   1  -2   58.89    2.80
  11   1  -2   59.59    3.10
  10  -1  -2    8.40    1.70
 -10  -1   2    6.50    1.20
  10  -1  -2    6.70    1.50
  10  -1  -2    9.60    1.70
  10  -1  -2    7.30    2.20
  10  -1  -2   10.90    1.80
 -10  -1   2    5.60    1.60
  10   1  -2   10.80    1.80
  10   1  -2    7.30    1.90
 -10   1   2    7.40    1.20
  10   1  -2    7.90    1.60
 -10   1   2    9.10    1.20
  10   1  -2   10.20    2.00
  -9  -1   2   38.70    2.80
  -9  -1   2   40.10    2.50
   9  -1  -2   38.30    2.90
   9  -1  -2   41.60    2.90
  -9  -1   2   38.00    2.50
   9  -1  -2   39.20    3.20
   9  -1  -2   38.20    2.90
  -9  -1   2   38.40    2.30
   9  -1  -2   48.80    3.30
   9  -1  -2   43.50    3.10
  -9   1   2   38.00    2.40
  -9   1   2   38.30    2.40
   9   1  -2   38.40    2.90
   9   1  -2   42.80    3.10
   9   1  -2   38.00    3.20
  -9   1   2   42.80    2.90
   9   1  -2   39.40    3.10
  -9   1   2   40.90    2.80
  -9   1   2   41.40    2.90
   9   1  -2   36.00    3.10
   8  -1  -2    8.20    1.90
  -8  -1   2    5.50    1.50
   8  -1  -2    7.00    1.80
  -8  -1   2    8.70    1.40
   8  -1  -2   10.40    2.20
   8  -1  -2    6.90    2.00
   8  -1  -2    8.00    2.50
  -8  -1   2    7.90    1.90
   8  -1  -2    5.50    1.50
  -8  -1   2    8.80    1.40
   8  -1  -2    9.30    2.40
   8  -1  -2   13.40    3.90
  -8  -1   2    8.70    1.90
   8   1  -2    6.50    1.50
   8   1  -2   10.00    2.40
   8   1  -2   10.30    2.70
  -8   1   2    9.80    1.40
   8   1  -2   10.10    2.20
  -8   1   2    9.20    2.50
  -8   1   2    7.80    1.50
  -8   1   2    8.20    2.40
   8   1  -2    8.40    2.60
   8   1  -2    9.30    2.40
   8   1  -2    9.50    2.60
  -8   1   2    9.60    1.30
  -7  -1   2   39.00    2.30
   7  -1  -2   37.20    3.30
   7  -1  -2   41.40    3.40
  -7  -1   2   37.90    2.40
   7  -1  -2   38.00    3.50
  -7  -1   2   39.90    2.40
   7  -1  -2   38.20    3.10
   7  -1  -2   34.90    3.60
   7  -1  -2   34.00    3.40
  -7  -1   2   38.50    3.20
   7  -1  -2   41.00    3.10
   7  -1  -2   32.00    3.40
  -7  -1   2   45.10    3.20
   7   1  -2   39.90    2.90
  -7   1   2   38.50    2.40
   7   1  -2   37.30    3.10
   7   1  -2   42.50    3.60
   7   1  -2   40.60    3.40
   7   1  -2   40.20    3.40
   7   1  -2   41.90    3.70
  -7   1   2   39.90    2.50
   6  -1  -2   15.20    3.10
   6  -1  -2   17.80    2.00
   6  -1  -2   11.70    3.20
   6  -1  -2   16.20    2.50
  -6  -1   2   18.90    1.60
  -6  -1   2   18.20    1.50
   6  -1  -2   15.30    2.10
  -6  -1   2   16.30    1.40
  -6  -1   2   11.90    2.90
  -6   1   2   13.50    2.80
  -6   1   2   19.40    1.40
   6   1  -2   20.90    2.10
  -6   1   2   19.80    2.00
   6   1  -2   16.20    2.00
  -6   1   2   18.50    1.40
   6   1  -2   19.10    2.60
   6   1  -2   14.90    2.90
   6   1  -2   17.30    3.10
   5  -1  -2    0.80    0.90
  -5  -1   2    3.70    1.30
  -5  -1   2    0.70    1.40
  -5  -1   2    0.20    0.50
   5  -1  -2    0.70    0.70
   5   1  -2   -0.30    0.90
  -5   1   2    0.60    0.60
  -5   1   2   -0.20    1.30
  -5   1   2    0.90    0.40
   5   1  -2    0.50    0.60
  -5   1   2    0.80    1.10
   4  -1  -2   62.69    4.60
  -4  -1   2   65.49    2.90
  -4  -1   2   64.89    2.90
   4  -1  -2   69.29    3.30
  -4  -1   2   67.89    4.10
   4   1  -2   56.19    4.70
  -4   1   2   65.09    2.80
  -4   1   2   63.59    2.90
   4   1  -2   68.09    3.20
  -4   1   2   69.39    3.90
   3  -1  -2  381.56   13.50
  -3  -1   2  354.26   13.10
  -3  -1   2  347.27   14.10
   3  -1  -2  333.47   13.80
   3   1  -2  347.27   13.40
   3   1  -2  356.66   13.10
   3   1  -2  340.97   14.10
  -3   1   2  341.27   13.10
  -3   1   2  340.17   13.70
   2  -1  -2   47.20    1.90
  -2  -1   2   40.90    1.90
   2  -1  -2   45.80    2.30
   2  -1  -2   44.50    2.10
  -2  -1   2   43.10    2.40
  -2   1   2   43.60    1.90
   2   1  -2   48.10    2.00
   2   1  -2   46.70    2.00
  -1  -1   2    0.40    0.30
   1  -1  -2    1.20    0.40
  -1  -1   2    0.50    0.20
   1  -1  -2    1.40    0.40
   1  -1  -2    0.60    0.20
   1   1  -2    0.90    0.30
   1   1  -2    1.70    0.60
  -1   1   2    1.10    0.30
   1   1  -2    0.50    0.20
   0  -1   2  132.89    5.00
   0  -1   2  128.09    5.00
   0  -1  -2  145.09    5.30
   0  -1  -2  147.29    5.30
   0  -1   2  125.49    5.50
   0   1   2  134.29    5.20
   0   1  -2  135.69    5.30
   0   1  -2  134.49    5.50
  -1  -1  -2 1736.73   62.49
  -1  -1  -2 1568.24   61.99
   1  -1   2 1637.44   62.19
  -1   1  -2 1618.04   62.19
   1   1   2 1711.63   62.09
  -1   1  -2 1698.43   62.19
   1   1   2 1770.92   62.09
  -2  -1  -2 4032.00  150.58
  -2  -1  -2 4249.27  151.58
   2  -1   2 4236.18  150.88
   2  -1   2 4256.17  151.78
  -2  -1  -2 4095.29  152.68
  -2   1  -2 3828.52  150.68
  -2   1  -2 4222.48  151.08
  -2   1  -2 3867.01  150.28
   2   1   2 4114.69  151.28
   2   1   2 4000.50  150.78
  -3  -1  -2 1435.46   54.79
  -3  -1  -2 1529.95   56.09
   3  -1   2 1474.65   55.09
   3  -1   2 1483.85   56.29
   3   1   2 1450.15   56.29
  -3   1  -2 1437.26   54.69
   3   1   2 1589.64   55.19
  -3   1  -2 1425.16   54.79
  -3   1  -2 1572.84   56.19
   4  -1   2   45.10    2.40
  -4  -1  -2   45.30    2.10
  -4  -1  -2   44.80    2.10
  -4  -1  -2   42.20    2.10
  -4  -1  -2   37.90    3.40
  -4   1  -2   47.40    2.10
  -4   1  -2   42.10    2.10
  -4   1  -2   38.20    3.60
   4   1   2   45.40    2.60
  -5  -1  -2   49.40    2.40
   5  -1   2   53.39    3.00
  -5  -1  -2   57.79    5.30
  -5  -1  -2   52.39    2.50
   5  -1   2   47.90    3.30
  -5  -1  -2   47.70    2.60
   5   1   2   47.80    3.00
  -5   1  -2   45.00    2.90
  -5   1  -2   48.10    5.20
  -5   1  -2   58.69    2.60
   5   1   2   48.30    3.20
  -5   1  -2   53.59    3.10
   6  -1   2  146.09    6.70
   6  -1   2  149.59    7.00
   6  -1   2  145.59    7.00
   6  -1   2  148.99    7.00
   6  -1   2  151.88    7.10
  -6  -1  -2  133.69    6.80
   6  -1   2  150.78    6.80
  -6  -1  -2  150.68    6.20
  -6  -1  -2  161.38    6.30
  -6  -1  -2  145.79    6.20
   6  -1   2  148.09    7.20
   6  -1   2  149.99    7.20
   6   1   2  131.49    7.10
   6   1   2  147.09    7.00
  -6   1  -2  150.18    6.30
   6   1   2  141.99    6.80
  -6   1  -2  160.98    6.20
   6   1   2  143.19    7.00
   6   1   2  148.89    7.00
   6   1   2  137.99    7.10
  -6   1  -2  158.98    6.20
   6   1   2  151.68    7.00
  -7  -1  -2    1.00    1.10
   7  -1   2    1.90    1.60
   7  -1   2    1.70    1.30
   7  -1   2    3.10    1.50
  -7  -1  -2    0.50    0.90
   7  -1   2   -0.40    1.20
  -7  -1  -2   -0.20    0.70
   7  -1   2    1.80    1.40
   7  -1   2    1.10    1.50
   7  -1   2    2.10    1.60
  -7  -1  -2    1.70    1.70
   7  -1   2    4.60    1.60
   7   1   2   -1.40    2.00
  -7   1  -2    1.80    0.70
  -7   1  -2    2.00    1.50
   7   1   2    1.70    1.20
   7   1   2    1.40    1.40
   7   1   2    0.50    1.30
   7   1   2    1.10    1.30
  -7   1  -2    1.50    0.80
   7   1   2   -0.20    1.40
   7   1   2    0.90    1.70
  -7   1  -2    0.90    0.80
   8  -1   2    5.10    2.90
  -8  -1  -2    5.00    1.30
   8  -1   2    2.80    1.60
  -8  -1  -2    5.60    2.00
   8  -1   2    4.10    1.40
  -8  -1  -2    7.70    1.60
   8  -1   2    9.00    2.40
   8  -1   2    3.70    1.30
   8  -1   2    4.80    1.50
   8  -1   2    4.60    1.30
  -8   1  -2    7.40    1.40
  -8   1  -2    8.40    2.00
   8   1   2   13.20    2.90
  -8   1  -2    4.90    1.20
   8   1   2    7.00    2.40
  -8   1  -2    7.10    1.40
   8   1   2    7.10    3.00
   8   1   2    6.30    2.00
   8   1   2    9.10    2.70
   8   1   2    4.40    1.30
   8   1   2    7.30    2.20
   9  -1   2   21.20    2.30
  -9  -1  -2   20.00    1.90
   9  -1   2   19.40    2.00
   9  -1   2   22.80    2.30
   9  -1   2   19.30    2.50
  -9  -1  -2   17.00    1.50
   9  -1   2   17.80    2.30
  -9  -1  -2   18.30    1.90
   9  -1   2   16.40    2.20
   9   1   2   18.20    2.40
  -9   1  -2   20.10    2.60
   9   1   2   17.90    2.00
  -9   1  -2   16.70    1.60
   9   1   2   18.30    2.10
   9   1   2   26.80    4.10
  -9   1  -2   18.40    1.80
   9   1   2   19.20    3.00
  -9   1  -2   17.70    1.60
   9   1   2   18.90    2.30
  10  -1   2   43.00    2.50
  10  -1   2   46.60    3.40
  10  -1   2   48.30    2.70
  10  -1   2   45.90    2.80
  10  -1   2   45.30    2.60
 -10  -1  -2   41.20    2.40
 -10   1  -2   46.20    2.50
  10   1   2   46.90    3.00
  10   1   2   43.00    2.70
  10   1   2   44.70    2.60
 -10   1  -2   43.30    2.50
 -10   1  -2   36.70    2.30
  11  -2  -2   90.09    3.90
  11  -2  -2   86.79    4.20
  11  -2  -2   90.79    4.40
 -11  -2   2   95.29    3.90
 -11   2   2   97.09    4.10
 -11   2   2   91.49    4.10
  11   2  -2   95.29    4.20
  10  -2  -2    3.60    1.00
 -10  -2   2    4.90    1.50
 -10  -2   2    3.20    0.90
  10  -2  -2    3.10    1.10
  10  -2  -2    4.80    1.50
  10  -2  -2    6.60    1.60
  10  -2  -2    3.00    1.10
  10  -2  -2    8.60    2.00
  10   2  -2    5.70    1.80
 -10   2   2    4.00    1.10
 -10   2   2    4.80    1.60
 -10   2   2    3.80    1.10
  10   2  -2    2.60    0.90
  10   2  -2    3.50    1.10
   9  -2  -2   87.99    4.90
  -9  -2   2   87.99    4.00
   9  -2  -2   87.19    4.70
   9  -2  -2   84.99    4.40
  -9  -2   2   87.19    4.30
   9  -2  -2   79.19    4.40
  -9  -2   2   78.49    3.70
   9  -2  -2   84.59    4.40
   9  -2  -2   72.19    4.40
   9  -2  -2   87.19    4.40
   9   2  -2   85.59    4.50
  -9   2   2   78.99    3.90
   9   2  -2   84.09    4.60
  -9   2   2   75.39    3.90
  -9   2   2   86.39    4.40
   9   2  -2   77.89    4.40
  -9   2   2   79.29    4.40
   9   2  -2   83.29    4.50
  -9   2   2   78.79    4.20
   8  -2  -2   53.29    3.40
   8  -2  -2   46.30    3.60
   8  -2  -2   46.30    3.40
  -8  -2   2   47.60    3.20
  -8  -2   2   49.90    2.70
   8  -2  -2   48.00    3.30
   8  -2  -2   46.10    3.40
  -8  -2   2   46.20    3.10
   8  -2  -2   49.10    3.70
   8  -2  -2   39.80    4.60
   8  -2  -2   50.59    3.50
  -8  -2   2   44.30    2.60
   8   2  -2   51.89    4.80
  -8   2   2   45.10    3.50
   8   2  -2   47.40    3.30
  -8   2   2   48.50    2.80
  -8   2   2   46.00    3.60
  -8   2   2   45.70    2.60
   8   2  -2   53.39    3.60
  -8   2   2   45.20    2.80
   8   2  -2   43.60    3.70
   8   2  -2   46.30    3.80
   8   2  -2   44.80    3.50
  -7  -2   2   46.20    2.60
   7  -2  -2   51.09    3.50
   7  -2  -2   46.30    3.60
   7  -2  -2   55.79    3.70
  -7  -2   2   48.30    3.20
   7  -2  -2   49.40    3.60
  -7  -2   2   50.29    2.60
   7  -2  -2   47.00    3.70
   7  -2  -2   44.70    4.00
   7  -2  -2   43.20    3.20
   7  -2  -2   47.10    3.40
  -7  -2   2   48.50    3.30
  -7   2   2   42.20    2.60
  -7   2   2   49.40    2.70
   7   2  -2   45.00    3.70
   7   2  -2   43.40    3.90
   7   2  -2   46.00    3.20
  -7   2   2   47.60    2.90
   7   2  -2   53.39    3.50
   7   2  -2   50.69    3.70
   7   2  -2   50.99    4.10
   7   2  -2   45.90    3.90
   6  -2  -2  292.67   12.60
  -6  -2   2  320.37   12.00
   6  -2  -2  304.17   12.60
   6  -2  -2  294.07   12.70
  -6  -2   2  322.57   11.90
   6  -2  -2  283.27   12.60
   6  -2  -2  304.77   12.70
   6  -2  -2  290.17   12.60
  -6  -2   2  290.87   12.50
  -6  -2   2  290.67   12.30
  -6  -2   2  317.17   15.50
  -6  -2   2  335.57   12.00
   6  -2  -2  309.17   12.50
   6  -2  -2  301.37   12.60
  -6   2   2  332.57   12.00
   6   2  -2  297.17   12.60
   6   2  -2  300.37   12.60
  -6   2   2  306.37   12.10
   6   2  -2  311.07   12.50
   6   2  -2  292.57   12.60
  -6   2   2  318.27   11.90
  -6   2   2  288.47   15.00
   6   2  -2  317.87   12.60
  -5  -2   2  351.06   15.00
  -5  -2   2  332.27   12.90
  -5  -2   2  347.67   13.10
   5  -2  -2  321.67   13.40
   5  -2  -2  337.47   13.60
  -5  -2   2  368.56   13.00
  -5   2   2  331.67   12.90
   5   2  -2  322.47   13.40
  -5   2   2  349.07   12.90
   5   2  -2  318.67   13.40
   4  -2  -2  173.98    8.40
   4  -2  -2  173.58    7.40
  -4  -2   2  173.68    7.00
  -4  -2   2  184.48    7.00
  -4  -2   2  178.08    8.30
  -4   2   2  176.48    7.90
  -4   2   2  177.38    6.90
   4   2  -2  173.68    6.90
  -4   2   2  172.58    7.00
   4   2  -2  192.38    7.30
   3  -2  -2 1338.87   45.40
  -3  -2   2 1187.18   46.10
  -3  -2   2 1104.49   45.00
   3  -2  -2 1236.58   45.70
   3  -2  -2 1209.28   44.90
  -3   2   2 1205.18   45.00
   3   2  -2 1216.98   45.00
   3   2  -2 1273.47   45.30
   3   2  -2 1246.38   46.20
   3   2  -2 1187.08   45.10
  -3   2   2 1225.08   45.60
   2  -2  -2    8.60    0.80
   2  -2  -2    7.20    0.60
   2  -2  -2    7.80    0.90
  -2  -2   2    6.90    1.10
   2   2  -2    7.60    0.70
   2   2  -2    9.40    1.30
   2   2  -2    6.80    0.60
  -2   2   2    7.00    0.60
   1  -2  -2   61.99    2.60
   1  -2  -2   65.89    2.60
  -1  -2   2   57.79    2.40
  -1  -2   2   57.19    2.90
   1   2  -2   65.99    3.00
   1   2  -2   55.39    2.40
   1   2  -2   61.49    2.40
   0  -2   2  260.37   10.30
   0  -2  -2  260.37   10.00
   0  -2  -2  288.37    9.90
   0   2   2  248.58    9.90
   0   2  -2  253.07   10.00
   0   2   2  265.67    9.90
  -1  -2  -2 4442.56  168.18
  -1  -2  -2 4714.43  168.78
   1  -2   2 4639.74  167.58
   1   2   2 4807.92  169.28
  -1   2  -2 4531.15  168.38
   1   2   2 4682.03  168.38
   1   2   2 4100.39  167.08
  -1   2  -2 4471.05  170.38
  -2  -2  -2 9615.04  353.26
   2  -2   2 9338.67  349.96
  -2  -2  -2 8953.20  349.77
  -2  -2  -2 9518.05  349.07
   2   2   2 9939.21  350.76
   2   2   2 9999.00  352.16
   2   2   2 9079.89  348.67
  -2   2  -2 9665.73  353.26
  -2   2  -2 9377.96  349.57
  -3  -2  -2  505.25   18.70
  -3  -2  -2  497.25   19.80
   3  -2   2  543.25   18.90
  -3  -2  -2  494.15   18.60
  -3  -2  -2  446.96   18.60
   3  -2   2  491.15   20.10
   3   2   2  533.15   19.00
   3   2   2  479.45   20.10
  -3   2  -2  507.05   18.60
  -3   2  -2  491.75   19.90
  -3   2  -2  486.65   18.50
  -4  -2  -2   85.99    3.60
   4  -2   2   80.99    3.90
  -4  -2  -2   84.79    3.60
  -4  -2  -2   82.99    5.10
  -4  -2  -2   85.19    3.60
   4   2   2   86.89    4.00
  -4   2  -2   83.69    5.30
  -4   2  -2   75.89    3.60
  -4   2  -2   85.99    3.50
  -5  -2  -2  323.17   12.20
  -5  -2  -2  322.37   12.10
   5  -2   2  299.47   12.60
  -5  -2  -2  322.67   12.10
  -5  -2  -2  319.77   14.60
   5  -2   2  288.77   12.50
   5   2   2  323.77   12.70
  -5   2  -2  310.37   14.50
   5   2   2  301.47   12.50
  -5   2  -2  311.27   12.00
   6  -2   2  671.83   26.20
  -6  -2  -2  637.74   25.70
   6  -2   2  672.33   26.00
   6  -2   2  700.93   26.00
  -6  -2  -2  651.23   25.70
   6  -2   2  679.03   26.20
  -6  -2  -2  737.83   25.50
  -6  -2  -2  716.83   25.60
   6  -2   2  709.33   26.50
   6  -2   2  669.63   26.30
   6  -2   2  675.33   26.10
   6  -2   2  664.33   26.10
  -6  -2  -2  622.24   25.90
   6   2   2  655.93   26.10
   6   2   2  649.34   26.10
  -6   2  -2  691.03   25.50
  -6   2  -2  657.63   25.60
   6   2   2  670.03   26.10
   6   2   2  661.63   26.00
  -6   2  -2  715.43   25.50
   6   2   2  638.84   26.10
   6   2   2  695.63   26.00
   6   2   2  689.73   26.60
   7  -2   2    1.30    1.40
   7  -2   2   -0.20    1.40
  -7  -2  -2   -0.60    0.70
  -7  -2  -2    0.00    0.80
  -7  -2  -2    0.10    1.60
   7  -2   2    2.30    1.70
   7  -2   2    3.00    1.40
  -7  -2  -2    0.10    0.90
   7  -2   2   -1.50    1.40
   7  -2   2   -0.50    1.30
   7  -2   2    0.00    1.20
   7  -2   2    4.80    1.60
  -7  -2  -2   -0.10    0.90
  -7   2  -2    0.00    0.70
  -7   2  -2   -0.10    0.70
   7   2   2    1.50    1.50
   7   2   2    0.30    1.60
   7   2   2    1.30    1.90
  -7   2  -2   -1.00    0.80
   7   2   2   -0.40    1.40
   7   2   2   -0.40    1.30
   7   2   2    0.00    1.20
  -8  -2  -2   92.89    5.00
   8  -2   2   95.89    5.00
   8  -2   2   97.19    5.10
   8  -2   2   99.39    5.00
   8  -2   2   99.59    5.00
  -8  -2  -2   86.59    4.30
  -8  -2  -2   93.29    4.50
   8  -2   2   87.49    5.00
   8  -2   2   97.79    5.00
  -8  -2  -2   95.29    4.40
  -8   2  -2   87.19    4.40
   8   2   2   93.19    4.90
  -8   2  -2   92.99    4.50
  -8   2  -2   90.69    4.90
   8   2   2  103.19    5.00
   8   2   2   91.99    5.10
   8   2   2   94.29    5.20
   8   2   2   94.49    5.00
   9  -2   2   -0.30    1.00
  -9  -2  -2    0.90    0.80
   9  -2   2   -2.30    1.20
   9  -2   2   -0.20    1.40
   9  -2   2    1.40    1.20
  -9  -2  -2    0.20    0.80
   9  -2   2   -1.00    0.90
   9  -2   2    0.50    1.10
  -9  -2  -2   -0.30    0.80
   9   2   2   -0.60    1.20
   9   2   2   -1.30    1.00
  -9   2  -2   -0.10    0.80
  -9   2  -2    2.70    1.40
  -9   2  -2    1.70    0.90
   9   2   2   -0.40    1.10
  -9   2  -2   -0.20    0.90
   9   2   2    0.20    1.00
  10  -2   2    7.90    1.30
  10  -2   2    9.40    1.50
 -10  -2  -2    8.50    1.40
  10  -2   2    9.90    1.60
  10  -2   2    9.10    1.60
  10  -2   2    9.10    1.40
 -10  -2  -2    9.30    1.00
 -10   2  -2    8.20    1.30
  10   2   2    7.90    1.40
  10   2   2    7.20    2.20
 -10   2  -2    9.80    1.20
 -10   2  -2    9.40    1.20
  10   2   2    7.40    1.50
 -10   2  -2    7.00    1.80
  11  -3  -2    5.40    1.20
 -11  -3   2    4.40    1.10
  11  -3  -2    5.30    1.30
  11   3  -2    9.10    1.60
 -11   3   2    4.20    0.90
  11   3  -2    7.10    1.10
 -11   3   2    5.00    0.80
  10  -3  -2    0.70    0.80
 -10  -3   2    1.30    0.70
  10  -3  -2    0.60    1.00
  10  -3  -2    1.20    0.90
  10  -3  -2    1.10    1.20
  10  -3  -2    0.20    1.00
 -10  -3   2    0.10    0.80
  10  -3  -2    0.70    0.80
  10   3  -2    1.50    0.90
 -10   3   2    0.60    1.00
 -10   3   2    0.80    0.70
 -10   3   2    1.10    0.80
  10   3  -2    0.30    0.90
  10   3  -2    0.60    0.90
   9  -3  -2   13.50    2.70
   9  -3  -2   15.10    2.10
   9  -3  -2   12.60    2.10
   9  -3  -2   14.60    2.10
   9  -3  -2   13.80    2.00
   9  -3  -2   13.40    2.20
  -9  -3   2   15.50    1.50
  -9  -3   2   14.20    1.90
   9  -3  -2   18.00    2.10
  -9   3   2   15.50    2.30
   9   3  -2   17.20    2.40
  -9   3   2   15.00    1.70
   9   3  -2   17.20    2.20
   9   3  -2   13.40    2.20
  -9   3   2   16.40    1.90
   9   3  -2   15.40    2.80
  -9   3   2   13.00    1.50
   8  -3  -2  157.08    7.50
   8  -3  -2  159.58    7.50
   8  -3  -2  161.98    7.40
   8  -3  -2  154.88    7.30
  -8  -3   2  160.38    7.10
   8  -3  -2  160.88    7.40
  -8  -3   2  168.28    6.50
   8  -3  -2  158.58    7.30
   8  -3  -2  155.18    7.30
  -8  -3   2  155.38    6.80
   8  -3  -2  152.38    8.30
  -8   3   2  163.18    6.90
  -8   3   2  142.89    7.50
   8   3  -2  167.68    7.50
   8   3  -2  159.78    7.40
   8   3  -2  157.38    7.50
   8   3  -2  151.28    8.40
   8   3  -2  156.28    7.40
  -8   3   2  150.28    7.00
  -8   3   2  152.28    6.70
  -7  -3   2  390.46   15.70
   7  -3  -2  394.66   15.90
   7  -3  -2  393.06   15.80
   7  -3  -2  412.96   15.90
   7  -3  -2  385.06   16.30
   7  -3  -2  398.26   15.80
  -7  -3   2  409.56   15.10
  -7  -3   2  394.66   15.40
   7  -3  -2  381.06   15.80
   7  -3  -2  383.56   15.90
  -7  -3   2  410.16   15.10
   7  -3  -2  398.96   15.80
  -7   3   2  405.16   15.20
   7   3  -2  367.16   15.80
  -7   3   2  375.16   15.20
   7   3  -2  393.76   15.80
   7   3  -2  375.76   15.80
   7   3  -2  363.56   15.80
   7   3  -2  368.16   16.20
  -7   3   2  411.66   15.40
   6  -3  -2   95.79    5.10
   6  -3  -2   91.49    5.30
  -6  -3   2  102.09    4.30
  -6  -3   2   96.89    4.20
   6  -3  -2   90.39    5.40
   6  -3  -2   89.29    5.10
   6  -3  -2   86.29    5.00
   6  -3  -2   90.79    5.00
  -6  -3   2   99.99    4.70
  -6  -3   2   91.09    4.90
   6  -3  -2   96.09    5.00
   6  -3  -2   84.39    5.10
   6   3  -2   94.19    5.20
  -6   3   2  101.79    4.20
  -6   3   2   92.49    4.60
  -6   3   2   94.59    4.20
   6   3  -2   95.69    4.90
   6   3  -2   90.79    5.20
   6   3  -2   99.49    5.00
   6   3  -2   95.49    5.20
  -5  -3   2   24.80    1.60
  -5  -3   2   22.30    1.70
  -5  -3   2   22.80    1.50
  -5  -3   2   20.70    4.10
   5  -3  -2   22.20    2.20
   5  -3  -2   22.40    1.90
  -5   3   2   24.60    3.60
   5   3  -2   23.80    2.20
  -5   3   2   22.50    1.60
  -5   3   2   24.00    1.40
   5   3  -2   22.10    1.80
  -4  -3   2    4.30    0.90
   4  -3  -2    2.10    1.30
   4  -3  -2    2.40    0.70
  -4  -3   2    3.50    0.90
   4   3  -2    3.70    1.00
   4   3  -2    4.50    1.10
  -4   3   2    2.70    0.80
   4   3  -2    3.60    1.00
  -4   3   2    3.80    0.60
   4   3  -2    3.60    0.90
  -3  -3   2 1175.68   47.40
  -3  -3   2 1308.37   48.70
   3  -3  -2 1308.27   47.40
   3  -3  -2 1374.36   47.90
  -3   3   2 1283.37   48.00
  -3   3   2 1226.58   47.30
   3   3  -2 1342.97   47.70
   3   3  -2 1236.98   47.50
   3   3  -2 1326.97   47.50
   3   3  -2 1292.87   48.90
   2  -3  -2  565.44   21.20
  -2  -3   2  545.35   21.90
   2  -3  -2  581.34   21.50
  -2   3   2  519.65   20.90
   2   3  -2  567.64   21.20
   2   3  -2  575.94   21.10
  -2   3   2  625.34   21.30
   2   3  -2  569.84   22.10
  -1  -3   2  636.04   26.10
   1  -3  -2  721.63   25.60
   1  -3  -2  714.33   25.70
   1   3  -2  648.34   25.40
   1   3  -2  674.13   25.40
   1   3  -2  740.33   26.20
   0  -3  -2   96.29    4.10
   0  -3  -2  108.89    4.10
   0  -3   2   97.69    4.60
   0   3  -2   95.89    3.90
   0   3   2  109.59    4.10
   0   3   2  101.09    4.10
   0   3   2   98.99    3.90
   0   3  -2  108.89    3.90
   1  -3   2 3872.21  135.19
  -1  -3  -2 3601.84  136.19
  -1  -3  -2 3752.12  136.29
   1   3   2 3565.74  135.89
   1   3   2 3546.75  135.29
   1   3   2 3621.44  135.09
  -1   3  -2 3685.93  135.09
  -2  -3  -2  469.35   18.30
  -2  -3  -2  475.75   19.10
  -2  -3  -2  514.15   18.60
   2  -3   2  492.75   18.40
  -2   3  -2  469.15   19.20
   2   3   2  526.75   18.50
   2   3   2  504.95   18.30
   2   3   2  494.05   19.30
  -2   3  -2  469.25   18.40
  -3  -3  -2    1.50    0.60
  -3  -3  -2    2.70    0.70
  -3  -3  -2    1.10    0.80
   3  -3   2    1.70    0.50
  -3   3  -2    1.00    0.70
  -3   3  -2    1.90    0.50
   3   3   2    1.70    1.10
   3   3   2    1.30    0.60
   3   3   2    1.40    0.50
  -3   3  -2    2.70    0.70
  -4  -3  -2    7.90    2.60
  -4  -3  -2    4.60    0.90
   4  -3   2    5.90    1.10
  -4  -3  -2    5.00    1.00
  -4  -3  -2    7.30    1.00
  -4  -3  -2    4.90    1.10
   4   3   2    5.50    1.10
  -4   3  -2    6.00    0.70
  -4   3  -2    4.00    1.30
   4   3   2    5.10    1.20
  -5  -3  -2   21.50    1.50
   5  -3   2   12.90    2.70
  -5  -3  -2   19.80    1.50
  -5  -3  -2   20.00    1.50
  -5  -3  -2   19.20    4.50
   5  -3   2   21.60    2.00
  -5   3  -2   21.00    1.50
  -5   3  -2   21.50    1.30
  -5   3  -2   21.10    4.70
   5   3   2   20.40    2.30
   5   3   2   19.20    1.90
  -6  -3  -2  347.37   13.30
   6  -3   2  347.87   14.00
   6  -3   2  342.57   13.90
   6  -3   2  319.57   14.10
   6  -3   2  337.07   14.10
   6  -3   2  338.07   14.00
   6  -3   2  350.56   13.90
  -6  -3  -2  336.57   13.50
   6  -3   2  329.07   14.00
   6  -3   2  322.67   14.00
  -6  -3  -2  365.36   13.30
  -6  -3  -2  318.47   13.70
  -6  -3  -2  367.46   13.40
   6   3   2  339.87   14.10
  -6   3  -2  319.07   13.40
   6   3   2  341.17   13.90
   6   3   2  334.17   13.90
  -6   3  -2  359.36   13.20
  -6   3  -2  362.16   13.30
   6   3   2  332.27   13.70
   6   3   2  340.77   13.90
  -7  -3  -2    3.90    1.30
  -7  -3  -2    2.60    1.50
   7  -3   2    2.60    1.80
   7  -3   2    3.60    1.30
  -7  -3  -2    6.70    2.30
   7  -3   2    3.50    1.20
   7  -3   2    2.50    1.40
   7  -3   2    4.60    2.20
  -7  -3  -2    5.90    1.40
  -7  -3  -2    3.90    1.60
   7  -3   2    3.70    2.40
   7   3   2    2.90    1.50
  -7   3  -2    3.90    1.10
   7   3   2    3.60    1.60
   7   3   2    5.10    1.80
   7   3   2    3.30    1.20
  -7   3  -2    4.50    1.10
   7   3   2    1.40    2.50
   8  -3   2   32.70    2.90
   8  -3   2   25.80    2.60
  -8  -3  -2   30.90    2.00
   8  -3   2   30.50    2.80
   8  -3   2   31.80    3.10
  -8  -3  -2   23.20    3.00
   8  -3   2   30.20    2.70
  -8  -3  -2   27.60    2.20
   8  -3   2   27.20    2.60
  -8   3  -2   27.00    2.00
   8   3   2   26.90    2.80
   8   3   2   27.10    2.80
  -8   3  -2   24.10    3.10
   8   3   2   23.90    2.70
   8   3   2   32.10    2.70
  -8   3  -2   28.30    2.10
  -9  -3  -2   11.70    1.60
   9  -3   2    8.80    1.80
   9  -3   2    9.60    2.00
   9  -3   2   16.10    2.70
  -9  -3  -2    8.50    1.40
   9  -3   2   15.70    2.00
   9  -3   2   12.50    1.80
   9   3   2   12.30    2.10
   9   3   2   13.10    1.90
  -9   3  -2   11.50    1.40
  -9   3  -2    6.70    2.00
  -9   3  -2   15.60    2.00
  -9   3  -2   10.10    1.50
   9   3   2   12.40    2.00
  10  -3   2  144.09    6.50
  10  -3   2  155.88    6.50
  10  -3   2  160.78    6.50
  10  -3   2  153.08    6.60
  10  -3   2  156.68    6.50
 -10  -3  -2  144.89    6.50
 -10   3  -2  154.98    6.40
 -10   3  -2  156.38    6.30
  10   3   2  153.68    6.70
  10   3   2  164.38    6.70
  10   3   2  158.98    6.50
 -10   3  -2  156.38    6.40
 -10   3  -2  158.08    6.40
  11  -4  -2    0.30    0.60
  11  -4  -2    1.60    0.70
  11   4  -2    1.20    0.70
 -11   4   2    0.40    0.40
 -11   4   2    0.50    0.50
  10  -4  -2    9.60    1.70
  10  -4  -2    5.40    1.30
  10  -4  -2    8.80    1.60
  10  -4  -2    5.50    1.30
  10  -4  -2    5.00    1.00
  10  -4  -2    5.20    1.40
 -10  -4   2    8.00    1.30
 -10  -4   2    6.20    1.30
  10   4  -2    5.40    1.60
 -10   4   2    5.90    1.30
 -10   4   2    9.00    1.30
 -10   4   2    8.90    1.30
  10   4  -2    8.70    1.80
  10   4  -2    6.90    1.50
   9  -4  -2   -0.20    1.10
   9  -4  -2    1.80    1.10
  -9  -4   2    0.30    0.60
   9  -4  -2    0.60    1.00
   9  -4  -2    0.70    1.30
   9  -4  -2    1.00    1.10
   9  -4  -2    1.10    1.10
  -9  -4   2   -0.30    0.90
   9  -4  -2    0.30    1.10
   9   4  -2    1.10    1.00
  -9   4   2    0.90    0.80
  -9   4   2    1.90    1.10
   9   4  -2   -0.40    1.00
  -9   4   2    0.80    1.30
  -9   4   2    0.70    0.80
   9   4  -2    0.00    1.00
   8  -4  -2  393.36   15.60
  -8  -4   2  378.06   15.50
   8  -4  -2  400.06   16.40
  -8  -4   2  393.76   14.90
   8  -4  -2  393.86   15.70
   8  -4  -2  388.56   15.60
   8  -4  -2  396.86   15.70
   8  -4  -2  397.96   15.80
   8  -4  -2  404.66   15.70
   8  -4  -2  353.36   16.40
   8   4  -2  378.26   15.70
   8   4  -2  375.86   15.60
  -8   4   2  380.06   15.10
  -8   4   2  351.46   15.00
   8   4  -2  355.06   16.50
  -8   4   2  387.66   15.90
  -8   4   2  407.96   15.20
   7  -4  -2   21.40    2.80
  -7  -4   2   24.70    2.50
   7  -4  -2   28.80    2.80
  -7  -4   2   26.90    2.20
   7  -4  -2   29.50    2.80
   7  -4  -2   24.90    3.10
   7  -4  -2   24.20    2.60
   7  -4  -2   26.50    2.80
  -7  -4   2   28.50    1.90
   7  -4  -2   25.20    3.10
   7  -4  -2   26.10    3.20
   7   4  -2   23.40    2.40
   7   4  -2   24.20    2.90
  -7   4   2   26.00    1.90
   7   4  -2   31.40    3.20
  -7   4   2   25.50    1.80
   7   4  -2   22.20    2.90
  -7   4   2   25.40    2.50
   6  -4  -2  316.07   13.50
   6  -4  -2  321.27   13.40
  -6  -4   2  340.47   12.70
   6  -4  -2  334.37   13.80
  -6  -4   2  327.07   13.00
  -6  -4   2  362.56   13.60
   6  -4  -2  322.07   13.60
   6  -4  -2  343.07   13.50
   6  -4  -2  349.37   13.40
   6  -4  -2  335.47   13.60
   6  -4  -2  316.17   13.50
  -6  -4   2  335.87   13.30
  -6   4   2  303.07   13.00
   6   4  -2  322.37   13.50
   6   4  -2  321.37   13.50
   6   4  -2  301.27   13.50
  -6   4   2  334.67   12.80
   6   4  -2  298.07   12.60
  -6   4   2  357.06   12.80
   6   4  -2  321.37   13.30
   5  -4  -2   14.10    1.70
  -5  -4   2   14.60    1.40
  -5  -4   2   12.80    4.20
  -5  -4   2   11.60    1.40
   5  -4  -2   10.90    2.00
  -5   4   2   11.00    1.50
  -5   4   2   12.30    4.00
   5   4  -2   13.60    1.50
   5   4  -2   10.20    1.60
   5   4  -2   10.40    2.00
  -5   4   2   13.10    1.00
   5   4  -2    8.90    1.60
  -4  -4   2  218.58    9.80
   4  -4  -2  211.68    8.60
  -4  -4   2  184.28    8.00
   4  -4  -2  192.88    8.50
   4   4  -2  181.08    8.50
   4   4  -2  197.68    8.20
  -4   4   2  216.08    9.00
   4   4  -2  214.88    8.10
   4   4  -2  229.68    8.50
  -4   4   2  216.58    7.90
   3  -4  -2  570.54   21.60
   3  -4  -2  588.64   21.20
  -3  -4   2  559.04   22.50
   3   4  -2  620.14   21.50
  -3   4   2  544.35   21.00
   3   4  -2  498.75   22.70
   3   4  -2  572.44   21.20
  -3   4   2  586.14   21.70
   3   4  -2  573.74   21.30
  -2  -4   2   41.90    2.70
   2  -4  -2   44.20    2.00
   2  -4  -2   40.50    2.30
  -2   4   2   42.70    2.00
   2   4  -2   38.90    1.90
  -2   4   2   43.90    2.00
   2   4  -2   41.20    1.90
   2   4  -2   41.60    3.10
  -1  -4   2  284.67   11.80
   1  -4  -2  285.27   11.20
   1  -4  -2  294.67   11.20
  -1  -4   2  312.67   11.40
   1   4  -2  289.57   11.90
   1   4  -2  287.17   10.90
   1   4  -2  290.17   10.90
   0  -4  -2   62.39    2.70
   0  -4  -2   61.99    2.80
   0  -4   2   59.89    3.30
   0   4   2   60.69    2.80
   0   4  -2   71.89    3.50
   0   4   2   64.79    2.80
   0   4   2   58.29    2.50
  -1  -4  -2 2755.82   97.49
   1  -4   2 2596.74   96.19
  -1  -4  -2 2470.85   96.29
   1   4   2 2749.32   97.39
  -1   4  -2 2590.84   96.79
   1   4   2 2502.35   96.09
   2  -4   2  634.34   24.90
  -2  -4  -2  682.83   25.70
  -2  -4  -2  728.83   25.10
  -2   4  -2  654.13   24.90
  -2   4  -2  643.44   26.00
   2   4   2  668.33   25.10
   2   4   2  675.33   24.80
   2   4   2  649.64   25.90
  -2   4  -2  673.43   26.00
   3  -4   2   96.29    4.10
  -3  -4  -2  104.99    4.00
  -3  -4  -2   93.09    4.00
  -3  -4  -2   77.89    3.80
  -3  -4  -2   85.79    5.00
  -3   4  -2   91.49    5.20
   3   4   2   90.29    3.90
   3   4   2   87.79    3.80
  -3   4  -2   92.19    3.90
   3   4   2   99.79    4.20
  -4  -4  -2   34.30    2.10
  -4  -4  -2   30.70    3.70
  -4  -4  -2   32.00    1.80
  -4  -4  -2   32.10    1.90
   4  -4   2   34.30    2.20
   4   4   2   29.50    2.10
   4   4   2   34.40    2.50
   4   4   2   29.60    1.80
  -4   4  -2   32.40    1.50
  -4   4  -2   31.00    3.70
   4   4   2   30.70    2.00
  -5  -4  -2  187.18   10.50
  -5  -4  -2  194.48    7.70
  -5  -4  -2  196.78    7.60
   5  -4   2  190.38    8.20
  -5  -4  -2  194.58    7.60
   5  -4   2  172.18    8.20
  -5   4  -2  201.98    7.50
   5   4   2  196.78    8.10
   5   4   2  181.58    8.30
  -5   4  -2  181.88    7.60
  -5   4  -2  186.68   10.60
  -6  -4  -2   68.79    3.60
  -6  -4  -2   66.49    4.10
  -6  -4  -2   75.39    3.40
   6  -4   2   71.39    4.30
   6  -4   2   75.69    4.40
  -6  -4  -2   76.59    3.50
   6  -4   2   68.39    4.20
   6  -4   2   73.99    4.30
   6  -4   2   71.59    4.30
   6  -4   2   70.69    4.30
   6  -4   2   76.49    4.30
   6  -4   2   63.99    4.90
   6   4   2   57.99    5.20
  -6   4  -2   77.29    3.40
   6   4   2   71.29    4.00
   6   4   2   66.89    4.30
  -6   4  -2   72.59    3.40
   6   4   2   66.99    4.20
   6   4   2   66.09    4.30
   6   4   2   59.89    4.60
  -7  -4  -2    2.70    1.70
   7  -4   2    2.00    1.60
   7  -4   2   -0.30    1.40
  -7  -4  -2    0.10    0.80
   7  -4   2    3.00    1.90
   7  -4   2    0.60    1.40
   7  -4   2   -0.10    1.30
  -7  -4  -2   -0.20    1.10
   7  -4   2    0.70    1.50
   7  -4   2    1.80    1.30
  -7  -4  -2    0.50    0.80
   7  -4   2    0.40    1.30
   7   4   2   -3.00    1.90
   7   4   2    1.30    1.70
   7   4   2   -2.20    1.50
  -7   4  -2    0.10    1.10
  -7   4  -2    0.10    0.70
   7   4   2   -0.20    1.30
   7   4   2    1.90    1.20
   8  -4   2    9.60    2.00
   8  -4   2    6.40    1.90
   8  -4   2    4.40    1.20
   8  -4   2    7.70    2.10
  -8  -4  -2    4.60    1.40
   8  -4   2    6.90    1.90
  -8  -4  -2    4.00    1.10
  -8  -4  -2    8.20    1.40
  -8  -4  -2    1.70    1.10
   8  -4   2   10.00    2.60
   8  -4   2    4.00    1.30
  -8   4  -2    5.40    1.50
   8   4   2    7.70    2.20
  -8   4  -2    3.90    1.30
   8   4   2    3.30    1.40
  -8   4  -2    6.00    1.30
   8   4   2    4.40    1.50
   9  -4   2   30.00    2.60
  -9  -4  -2   21.90    2.20
   9  -4   2   29.80    2.60
   9  -4   2   31.90    2.50
   9  -4   2   26.00    3.10
  -9  -4  -2   34.00    2.30
   9  -4   2   36.90    3.90
   9  -4   2   29.80    2.40
   9   4   2   30.70    2.40
  -9   4  -2   27.70    2.10
   9   4   2   26.10    2.40
  -9   4  -2   27.70    2.40
  -9   4  -2   27.30    1.90
   9   4   2   30.10    2.50
  10  -4   2    1.10    0.90
 -10  -4  -2    1.10    0.60
  10  -4   2    0.50    0.60
  10  -4   2    0.90    0.80
  10  -4   2    0.20    0.80
  10  -4   2    0.60    0.70
  10   4   2    0.50    1.20
 -10   4  -2    2.00    0.90
 -10   4  -2    1.10    0.80
 -10   4  -2    1.70    0.70
  10   4   2    0.00    0.90
 -10   4  -2    1.60    1.00
  10  -5  -2  157.98    7.10
  10  -5  -2  178.68    7.20
  10  -5  -2  165.68    7.10
 -10  -5   2  164.58    7.00
 -10  -5   2  169.08    6.90
  10  -5  -2  172.48    7.00
  10   5  -2  176.18    7.30
  10   5  -2  168.78    7.20
 -10   5   2  171.38    6.90
 -10   5   2  167.88    7.00
  10   5  -2  169.98    7.10
   9  -5  -2  226.98    9.20
   9  -5  -2  223.08    9.20
   9  -5  -2  215.88    9.50
   9  -5  -2  207.48    9.20
   9  -5  -2  215.68    9.10
   9  -5  -2  222.08    9.30
   9  -5  -2  218.38    9.20
  -9  -5   2  222.38    9.10
  -9  -5   2  208.48    9.90
   9   5  -2  226.78    9.20
  -9   5   2  208.48    9.20
   9   5  -2  215.18    9.20
  -9   5   2  202.88    8.80
  -9   5   2  203.88    8.80
  -9   5   2  212.48    8.90
   9   5  -2  205.88    9.20
   8  -5  -2   34.50    3.10
  -8  -5   2   32.30    1.90
   8  -5  -2   29.50    2.70
   8  -5  -2   30.80    2.70
   8  -5  -2   30.10    2.70
  -8  -5   2   27.70    2.50
   8  -5  -2   31.80    2.90
   8  -5  -2   29.00    2.70
  -8   5   2   27.30    2.00
  -8   5   2   35.00    2.40
   8   5  -2   31.30    2.60
   8   5  -2   30.10    3.00
   8   5  -2   30.20    3.00
  -8   5   2   29.60    2.20
  -7  -5   2   60.89    4.10
   7  -5  -2   63.89    4.20
   7  -5  -2   74.39    4.10
   7  -5  -2   59.09    4.60
   7  -5  -2   67.49    4.20
  -7  -5   2   67.09    3.30
   7  -5  -2   66.29    4.10
   7  -5  -2   71.09    4.10
   7  -5  -2   64.99    4.10
   7   5  -2   69.39    4.50
   7   5  -2   66.79    4.70
  -7   5   2   70.79    3.40
  -7   5   2   63.39    3.60
   7   5  -2   65.99    4.20
  -7   5   2   67.89    4.00
   6  -5  -2   -0.30    1.60
  -6  -5   2   -0.40    1.10
  -6  -5   2    0.40    1.20
   6  -5  -2   -0.40    1.70
   6  -5  -2    2.90    1.10
   6  -5  -2   -2.20    1.50
   6  -5  -2    1.10    1.50
   6  -5  -2   -1.00    1.60
   6  -5  -2    0.40    1.00
   6  -5  -2   -0.10    1.50
   6   5  -2    0.00    0.90
   6   5  -2   -1.10    1.40
  -6   5   2    0.70    0.90
   6   5  -2   -0.30    1.00
  -6   5   2    1.00    0.60
   6   5  -2    2.20    1.20
   6   5  -2    0.10    1.70
  -5  -5   2   27.30    2.20
   5  -5  -2   32.20    3.10
   5  -5  -2   35.70    2.70
  -5  -5   2   40.60    5.80
   5   5  -2   34.40    2.00
   5   5  -2   38.20    2.70
   5   5  -2   35.00    2.10
  -5   5   2   36.40    1.90
  -5   5   2   33.40    5.00
  -5   5   2   35.00    2.20
   5   5  -2   33.50    2.50
  -4  -5   2    2.10    1.40
   4  -5  -2    2.80    1.10
   4  -5  -2    1.40    1.10
  -4   5   2    1.30    0.40
   4   5  -2    1.90    0.60
   4   5  -2    3.90    1.00
   4   5  -2    1.20    0.60
   4   5  -2    1.90    0.90
  -4   5   2    2.70    1.00
   4   5  -2    1.70    0.70
  -3  -5   2   43.00    3.40
   3  -5  -2   38.90    2.50
   3  -5  -2   43.50    2.20
  -3   5   2   42.60    2.60
   3   5  -2   42.60    2.20
  -3   5   2   42.30    3.60
   3   5  -2   40.30    2.10
   3   5  -2   45.20    2.10
   2  -5  -2  364.16   14.90
  -2  -5   2  368.46   15.70
   2  -5  -2  396.26   14.80
  -2  -5   2  401.56   14.90
  -2   5   2  408.26   14.70
  -2   5   2  403.96   14.70
   2   5  -2  382.46   14.50
   2   5  -2  366.96   15.90
   2   5  -2  394.36   14.60
  -1  -5   2 1354.66   48.50
   1  -5  -2 1353.56   48.40
  -1  -5   2 1236.08   49.10
   1   5  -2 1204.28   48.00
   1   5  -2 1247.98   48.10
  -1   5   2 1308.47   48.10
  -1   5   2 1402.36   48.20
   1   5  -2 1339.17   49.30
   0  -5   2  335.37   12.10
   0  -5  -2  314.87   12.10
   0  -5   2  318.97   12.80
   0  -5  -2  309.67   12.00
   0   5   2  304.47   12.10
   0   5   2  333.27   12.00
   0   5   2  291.17   11.60
   0   5  -2  289.37   12.70
   0   5  -2  315.77   11.70
  -1  -5  -2    6.00    1.10
   1  -5   2    4.80    0.60
   1   5   2    5.90    0.70
   1   5   2    5.70    0.50
   2  -5   2  169.68    6.50
  -2  -5  -2  165.68    6.70
  -2  -5  -2  169.58    7.40
   2   5   2  152.38    6.40
  -2   5  -2  159.38    7.60
   2   5   2  170.58    6.70
   2   5   2  158.78    6.40
   2   5   2  161.08    7.80
  -2   5  -2  160.38    8.00
   3  -5   2   83.89    3.80
  -3  -5  -2   79.09    4.90
  -3  -5  -2   83.39    3.80
   3   5   2   86.99    3.50
   3   5   2   80.99    3.80
  -3   5  -2   74.39    4.90
   3   5   2   78.39    3.50
  -3   5  -2   78.29    3.50
  -4  -5  -2   53.19    2.50
  -4  -5  -2   51.79    2.70
  -4  -5  -2   42.20    2.50
  -4  -5  -2   51.49    4.70
   4  -5   2   41.50    2.60
   4   5   2   47.30    2.40
   4   5   2   40.80    2.70
   4   5   2   44.50    2.30
   4   5   2   46.30    3.10
  -4   5  -2   46.80    2.70
   4   5   2   46.30    2.40
  -4   5  -2   52.49    4.70
  -4   5  -2   41.50    2.00
   5  -5   2  749.33   29.60
  -5  -5  -2  721.63   29.30
   5  -5   2  784.72   29.60
   5  -5   2  758.32   29.30
  -5  -5  -2  710.53   28.80
   5  -5   2  758.92   29.50
   5  -5   2  779.52   29.50
   5  -5   2  789.72   29.60
   5   5   2  811.12   29.80
   5   5   2  732.03   28.80
   5   5   2  735.23   29.40
  -5   5  -2  866.01   28.70
  -5   5  -2  797.72   32.10
   5   5   2  751.22   28.60
   5   5   2  786.42   29.30
   6  -5   2   22.30    4.00
   6  -5   2   22.70    2.80
   6  -5   2   23.00    2.70
   6  -5   2   23.50    2.90
  -6  -5  -2   22.10    1.90
   6  -5   2   22.20    2.90
  -6  -5  -2   19.70    1.80
   6  -5   2   17.30    2.80
   6  -5   2   15.80    2.80
  -6  -5  -2   25.00    2.60
   6  -5   2   24.90    2.60
   6   5   2   18.20    2.50
   6   5   2   22.90    2.30
   6   5   2   20.10    1.80
  -6   5  -2   20.00    1.80
  -6   5  -2   24.60    1.90
   6   5   2   19.70    3.00
   6   5   2   22.00    2.80
   7  -5   2   28.10    4.10
   7  -5   2   25.00    2.80
   7  -5   2   29.30    2.80
  -7  -5  -2   30.10    2.20
   7  -5   2   29.40    3.40
   7  -5   2   31.20    2.80
  -7  -5  -2   30.00    2.60
   7  -5   2   26.20    3.20
   7  -5   2   30.90    2.80
  -7  -5  -2   32.00    2.80
   7  -5   2   31.00    2.90
  -7   5  -2   30.00    2.00
   7   5   2   28.30    3.00
   7   5   2   36.60    3.60
   7   5   2   29.30    3.00
   7   5   2   27.00    3.70
   7   5   2   28.30    2.60
  -7   5  -2   28.80    2.10
  -7   5  -2   27.30    2.70
   7   5   2   27.20    3.70
   8  -5   2    3.00    1.40
  -8  -5  -2    2.50    0.90
   8  -5   2    2.20    1.40
   8  -5   2    0.10    1.60
  -8  -5  -2    2.20    1.30
   8  -5   2    0.30    1.20
   8  -5   2    1.40    1.20
   8  -5   2    1.80    1.20
   8   5   2    1.90    1.10
  -8   5  -2    0.70    0.90
  -8   5  -2    2.00    0.90
   8   5   2   -2.20    1.60
   8   5   2    1.70    1.20
  -8   5  -2    0.40    0.90
   9  -5   2   24.50    2.00
  -9  -5  -2   24.90    2.50
  -9  -5  -2   22.60    1.90
   9  -5   2   21.40    2.00
   9  -5   2   23.30    2.10
   9  -5   2   19.40    1.90
   9  -5   2   23.30    2.30
   9   5   2   19.60    2.10
   9   5   2   22.50    2.20
  -9   5  -2   21.10    1.70
  -9   5  -2   26.40    2.10
  -9   5  -2   19.60    1.90
   9   5   2   25.40    2.30
  -9   5  -2   21.00    2.30
  10  -5   2   42.20    2.90
 -10  -5  -2   37.00    2.10
  10  -5   2   37.50    2.20
  10  -5   2   35.10    2.20
  10  -5   2   35.80    2.10
  10  -5   2   32.20    2.10
 -10   5  -2   39.90    2.20
  10   5   2   37.80    2.30
 -10   5  -2   42.60    2.30
  10   5   2   38.50    2.70
 -10   5  -2   37.70    2.10
 -10   5  -2   40.70    2.20
  10   5   2   35.10    2.30
  10  -6  -2    0.10    0.80
  10  -6  -2    0.50    0.70
  10  -6  -2    0.60    1.00
  10  -6  -2    0.00    0.70
 -10  -6   2    0.20    1.10
 -10  -6   2    0.60    0.70
  10  -6  -2    0.50    0.70
  10   6  -2    1.40    1.20
  10   6  -2   -0.20    1.20
  10   6  -2    1.50    0.80
 -10   6   2    0.20    0.80
 -10   6   2    0.80    0.70
 -10   6   2    0.20    0.70
  -9  -6   2  167.38    7.90
   9  -6  -2  132.39    7.40
   9  -6  -2  146.99    6.80
  -9  -6   2  152.78    6.60
   9  -6  -2  174.18    7.90
   9  -6  -2  153.18    7.40
   9  -6  -2  161.18    7.90
   9  -6  -2  147.19    6.80
   9  -6  -2  154.28    6.80
  -9   6   2  142.29    6.40
   9   6  -2  146.19    6.80
  -9   6   2  144.59    6.70
  -9   6   2  148.09    6.90
   9   6  -2  148.09    7.30
  -9   6   2  150.18    6.50
   8  -6  -2    0.50    1.10
  -8  -6   2    0.90    1.10
   8  -6  -2    0.90    1.40
   8  -6  -2    1.50    1.10
  -8  -6   2    0.40    1.00
   8  -6  -2   -0.90    1.10
   8  -6  -2    1.30    1.10
   8  -6  -2   -1.50    2.10
  -8   6   2    0.20    0.90
   8   6  -2   -0.10    1.40
   8   6  -2    0.60    1.10
  -8   6   2    0.50    0.90
   8   6  -2    0.80    1.20
   7  -6  -2   40.00    3.10
  -7  -6   2   40.40    2.90
   7  -6  -2   33.10    3.90
   7  -6  -2   39.40    3.00
   7  -6  -2   37.40    3.30
  -7  -6   2   38.40    2.20
   7  -6  -2   38.80    3.60
   7  -6  -2   43.60    3.30
   7  -6  -2   40.80    3.20
   7  -6  -2   40.70    3.10
   7   6  -2   35.80    3.30
  -7   6   2   40.50    2.30
  -7   6   2   38.40    2.40
   7   6  -2   30.00    4.10
  -7   6   2   35.50    3.30
   7   6  -2   39.90    2.20
   7   6  -2   38.90    3.00
   7   6  -2   38.70    3.30
  -6  -6   2   50.69    3.30
  -6  -6   2   48.30    2.60
   6  -6  -2   48.00    3.40
   6  -6  -2   43.50    4.00
   6  -6  -2   46.70    3.60
   6  -6  -2   48.70    3.40
   6  -6  -2   53.79    3.90
   6  -6  -2   51.09    3.50
   6  -6  -2   47.80    3.70
   6  -6  -2   44.90    3.20
  -6  -6   2   42.00    3.90
   6   6  -2   50.69    2.60
   6   6  -2   44.80    3.10
  -6   6   2   42.00    2.70
   6   6  -2   52.79    2.80
  -6   6   2   47.60    2.70
   6   6  -2   45.40    3.80
   6   6  -2   45.20    3.50
   5  -6  -2   61.89    4.10
   5  -6  -2   64.79    4.20
   5  -6  -2   67.29    4.50
   5  -6  -2   68.99    7.10
   5  -6  -2   70.59    4.00
   5  -6  -2   74.89    4.10
  -5  -6   2   76.99    4.10
   5  -6  -2   71.39    4.30
   5   6  -2   65.89    3.80
   5   6  -2   64.99    3.80
   5   6  -2   73.19    3.90
   5   6  -2   78.79    3.40
   5   6  -2   71.89    3.90
   5   6  -2   68.99    3.40
   5   6  -2   72.39    3.50
  -5   6   2   79.49    3.20
   4  -6  -2  158.08    7.50
  -4  -6   2  187.28    9.30
   4  -6  -2  175.98    7.50
   4   6  -2  178.68    7.00
   4   6  -2  176.18    7.30
  -4   6   2  172.38    6.70
  -4   6   2  175.48    8.00
   4   6  -2  177.08    7.10
   4   6  -2  174.58    7.10
   4   6  -2  153.88    7.30
   3  -6  -2  114.09    5.20
   3  -6  -2  120.09    5.00
  -3  -6   2  129.39    6.50
   3  -6  -2   98.39    5.30
   3   6  -2  117.59    4.80
  -3   6   2  112.69    5.20
   3   6  -2  115.19    4.80
   3   6  -2  125.69    5.00
  -2  -6   2   60.09    4.00
   2  -6  -2   68.39    3.10
   2  -6  -2   65.29    3.20
  -2  -6   2   65.09    3.20
  -2   6   2   63.49    3.10
   2   6  -2   67.79    2.90
  -2   6   2   64.19    3.00
   2   6  -2   69.59    2.80
   2   6  -2   57.39    2.80
   1  -6  -2   29.70    1.80
  -1  -6   2   27.20    2.50
  -1  -6   2   30.90    1.90
   1   6  -2   32.80    1.50
   1   6  -2   29.40    1.30
   1   6  -2   23.70    3.00
  -1   6   2   27.80    1.80
   0  -6   2  237.58   11.00
   0  -6  -2  268.27   10.30
   0  -6  -2  269.27   10.30
   0  -6   2  278.67   10.30
   0   6   2  277.27   10.20
   0   6   2  257.87    9.80
   0   6   2  259.37   10.40
   0   6  -2  265.67    9.90
   0   6  -2  228.58   11.00
  -1  -6  -2   76.69    4.10
  -1  -6  -2   89.59    3.90
  -1   6  -2   87.69    5.10
   1   6   2   82.69    4.50
   1   6   2   84.19    3.40
   1   6   2   79.99    3.70
  -2  -6  -2   48.10    2.50
   2  -6   2   47.70    2.30
  -2  -6  -2   44.80    3.20
  -2   6  -2   41.70    3.30
   2   6   2   43.20    2.10
   2   6   2   44.70    3.20
  -2   6  -2   51.29    5.50
   2   6   2   43.50    2.10
   2   6   2   44.90    4.10
  -3  -6  -2  815.72   32.80
   3  -6   2  948.61   31.70
  -3  -6  -2  817.52   32.00
   3   6   2  834.32   31.30
   3   6   2  839.32   31.20
   3   6   2  817.22   31.30
   3   6   2  841.82   31.70
  -3   6  -2  824.62   33.00
  -3   6  -2  815.82   31.40
   4  -6   2   54.39    4.10
   4  -6   2   57.39    3.30
  -4  -6  -2   61.99    3.30
  -4  -6  -2   55.39    5.50
   4   6   2   66.59    2.90
   4   6   2   59.19    3.30
  -4   6  -2   52.89    5.50
   4   6   2   59.69    3.00
   4   6   2   56.69    2.80
  -5  -6  -2    7.10    2.30
   5  -6   2    5.20    1.70
   5  -6   2    5.90    1.90
   5  -6   2    5.50    1.80
   5  -6   2    5.30    1.70
  -5  -6  -2    3.40    0.90
  -5  -6  -2    6.00    2.20
   5  -6   2    6.90    1.70
   5  -6   2    4.10    1.70
   5  -6   2    3.00    1.20
  -5   6  -2    5.50    0.90
   5   6   2    4.30    1.30
   5   6   2    5.90    1.40
   5   6   2    5.80    1.90
   5   6   2   12.00    3.00
   6  -6   2  312.67   12.90
   6  -6   2  303.97   12.70
   6  -6   2  307.47   12.90
   6  -6   2  294.07   12.60
   6  -6   2  289.77   12.80
   6  -6   2  308.47   12.80
   6  -6   2  328.27   14.90
  -6  -6  -2  303.07   12.00
  -6  -6  -2  310.37   12.60
   6  -6   2  303.47   12.70
  -6  -6  -2  311.67   12.60
  -6   6  -2  302.67   12.00
   6   6   2  312.37   11.90
   6   6   2  309.87   12.60
  -6   6  -2  314.37   11.90
   6   6   2  310.87   12.80
   6   6   2  308.37   12.70
   6   6   2  284.27   13.00
   7  -6   2  143.99    6.90
   7  -6   2  148.39    7.10
  -7  -6  -2  161.28    6.30
  -7  -6  -2  164.58    7.00
   7  -6   2  148.29    7.20
   7  -6   2  150.18    7.10
   7  -6   2  147.69    7.10
   7  -6   2  137.49    7.90
  -7  -6  -2  156.18    7.00
   7  -6   2  156.68    7.20
   7  -6   2  148.99    7.20
   7   6   2  146.39    7.00
  -7   6  -2  148.19    6.50
   7   6   2  147.39    7.90
   7   6   2  148.59    7.30
   7   6   2  149.29    7.10
   7   6   2  150.48    7.10
   8  -6   2   -1.00    1.80
   8  -6   2    6.20    2.10
   8  -6   2    0.10    1.10
   8  -6   2    0.10    1.30
  -8  -6  -2    0.10    1.20
   8  -6   2   -1.00    1.00
   8  -6   2    0.80    1.20
   8  -6   2   -1.50    1.10
  -8  -6  -2    1.70    1.00
  -8   6  -2    0.00    1.00
  -8   6  -2    0.80    0.90
   8   6   2    3.90    1.40
   8   6   2    1.30    1.10
   8   6   2    0.70    1.10
   8   6   2    1.00    1.50
  -8   6  -2   -1.30    1.00
  -9  -6  -2   81.99    4.00
   9  -6   2   79.99    4.10
  -9  -6  -2   83.19    4.10
   9  -6   2   82.59    4.00
   9  -6   2   86.99    4.20
   9  -6   2   79.59    4.10
   9  -6   2   78.29    4.00
  -9   6  -2   67.59    3.80
   9   6   2   73.99    4.00
  -9   6  -2   85.89    4.00
   9   6   2   77.89    4.10
  -9   6  -2   78.69    3.70
  -9   6  -2   81.29    4.30
   9   6   2   80.29    4.10
  10  -6   2    6.20    1.00
  10  -6   2    6.80    1.10
  10  -6   2   10.70    2.10
  10  -6   2    6.20    1.10
  10  -6   2    5.90    1.10
 -10  -6  -2    7.20    1.00
 -10   6  -2    7.10    1.90
  10   6   2    7.30    2.00
  10   6   2    8.30    1.40
 -10   6  -2    9.70    1.20
  10  -7  -2  202.08    7.90
  10  -7  -2  205.18    8.00
  10  -7  -2  186.08    7.80
 -10  -7   2  196.38    7.80
  10  -7  -2  178.28    7.70
  10  -7  -2  173.88    7.80
  10   7  -2  209.28    8.00
  10   7  -2  193.18    7.80
 -10   7   2  195.58    7.80
  10   7  -2  188.38    7.80
 -10   7   2  193.68    7.70
   9  -7  -2   28.40    2.10
   9  -7  -2   26.20    2.30
   9  -7  -2   29.20    2.80
   9  -7  -2   27.80    2.20
   9  -7  -2   29.40    2.30
  -9  -7   2   30.00    2.30
   9  -7  -2   26.40    2.10
   9  -7  -2   25.40    2.30
  -9  -7   2   24.90    2.00
  -9   7   2   27.80    2.20
   9   7  -2   28.10    2.30
  -9   7   2   26.70    1.90
  -9   7   2   27.40    2.10
   9   7  -2   26.30    2.40
  -9   7   2   25.50    3.00
   9   7  -2   26.40    2.30
   8  -7  -2   24.60    3.00
   8  -7  -2   21.70    2.20
  -8  -7   2   22.50    2.40
   8  -7  -2   17.20    2.30
   8  -7  -2   20.70    2.30
   8  -7  -2   21.30    2.30
  -8  -7   2   22.10    2.10
   8  -7  -2   15.60    2.20
   8  -7  -2   23.10    2.60
   8   7  -2   18.10    2.30
  -8   7   2   20.20    2.20
   8   7  -2   19.90    2.50
   8   7  -2   22.70    2.60
  -8   7   2   22.60    1.80
  -8   7   2   22.70    1.90
   7  -7  -2   26.30    2.80
   7  -7  -2   25.40    2.90
  -7  -7   2   27.40    2.80
   7  -7  -2   28.70    2.70
   7  -7  -2   23.70    2.50
  -7  -7   2   27.70    3.20
   7  -7  -2   25.90    2.60
   7  -7  -2   28.40    3.30
  -7  -7   2   27.00    2.40
   7  -7  -2   27.20    4.00
   7  -7  -2   27.70    2.60
  -7   7   2   23.90    1.90
  -7   7   2   25.80    2.70
   7   7  -2   25.40    2.50
   7   7  -2   22.80    2.80
   7   7  -2   23.60    2.80
   7   7  -2   24.30    1.90
   7   7  -2   23.20    4.30
  -6  -7   2    2.10    1.70
  -6  -7   2    4.90    1.80
   6  -7  -2    1.90    1.20
   6  -7  -2    2.10    1.60
   6  -7  -2   -0.30    1.30
   6  -7  -2    2.00    1.80
  -6  -7   2   -0.50    1.60
   6  -7  -2    0.90    1.40
   6  -7  -2    0.70    1.60
  -6  -7   2    1.50    1.20
   6  -7  -2    1.90    1.20
   6   7  -2    1.90    0.90
  -6   7   2    0.40    0.60
   6   7  -2    2.60    1.60
  -6   7   2   -0.40    1.10
   6   7  -2    2.00    0.90
   6   7  -2   -1.50    1.50
   6   7  -2    0.80    1.10
   5  -7  -2   74.19    4.30
   5  -7  -2   68.29    4.70
   5  -7  -2   75.59    4.10
   5  -7  -2   74.49    4.40
   5  -7  -2   71.69    4.30
   5  -7  -2   78.89    4.50
  -5  -7   2   63.99    4.40
   5  -7  -2   74.99    4.50
  -5  -7   2   68.39    4.50
   5  -7  -2   62.09    4.80
  -5  -7   2   71.79    4.10
  -5  -7   2   72.59    5.00
   5   7  -2   62.29    4.80
   5   7  -2   70.29    3.50
   5   7  -2   76.59    3.40
   5   7  -2   72.89    4.00
  -5   7   2   77.19    3.20
   5   7  -2   74.89    3.50
   5   7  -2   60.89    3.80
   4  -7  -2    1.40    0.90
  -4  -7   2    3.50    2.00
   4  -7  -2    0.70    0.80
   4   7  -2    2.40    0.90
   4   7  -2    3.20    0.80
  -4   7   2    1.90    0.60
   4   7  -2    1.40    0.60
   4   7  -2    2.10    1.00
   4   7  -2    2.40    0.90
   3  -7  -2  485.35   20.20
  -3  -7   2  503.85   21.50
   3  -7  -2  514.05   20.10
   3  -7  -2  548.45   19.90
  -3  -7   2  506.45   20.10
   3   7  -2  520.95   19.60
   3   7  -2  574.84   19.90
  -3   7   2  537.15   20.20
   3   7  -2  533.75   19.70
   3   7  -2  484.85   19.70
  -2  -7   2 1236.08   47.70
  -2  -7   2 1156.88   46.50
   2  -7  -2 1326.77   46.40
   2   7  -2 1299.77   46.20
  -2   7   2 1265.77   46.30
   2   7  -2 1247.08   46.00
   2   7  -2 1186.08   46.00
  -2   7   2 1237.08   46.20
   1  -7  -2  644.34   22.20
  -1  -7   2  546.45   23.10
  -1  -7   2  527.95   23.30
  -1   7   2  585.14   22.00
   1   7  -2  565.84   21.50
   1   7  -2  612.34   21.80
   0  -7   2  273.77   12.50
   0  -7  -2  313.47   11.70
   0  -7   2  316.47   11.80
   0  -7  -2  289.97   11.80
   0   7   2  292.87   11.90
   0   7   2  274.57   11.00
   0   7  -2  270.17   12.90
   0   7  -2  302.67   11.30
   0   7   2  317.37   11.60
  -1  -7  -2   60.59    3.60
  -1  -7  -2   55.99    3.30
   1   7   2   66.39    4.40
   1   7   2   65.19    2.60
   1   7   2   54.89    2.70
  -2  -7  -2   94.49    5.20
  -2  -7  -2   95.79    4.40
   2  -7   2   98.39    4.10
  -2  -7  -2   83.89    4.40
   2   7   2   94.39    3.90
  -2   7  -2   91.49    5.50
   2   7   2   94.69    3.90
   2   7   2   83.99    6.30
   2   7   2   87.79    4.20
  -3  -7  -2    9.50    1.40
  -3  -7  -2    8.90    3.30
   3  -7   2    7.90    1.40
   3   7   2    9.70    0.90
   3   7   2    5.70    1.30
   3   7   2    9.70    1.00
   3   7   2    6.50    1.30
  -3   7  -2   14.40    3.80
  -3   7  -2    7.60    1.30
  -4  -7  -2    2.30    1.00
  -4  -7  -2   13.60    5.10
   4  -7   2    0.60    0.90
   4   7   2    1.90    0.70
   4   7   2    2.00    0.90
  -4   7  -2   -0.30    2.20
   4   7   2    4.40    0.90
   4   7   2    2.40    0.70
   5  -7   2  140.49    6.90
  -5  -7  -2  148.29    6.80
   5  -7   2  143.89    6.90
   5  -7   2  138.59    7.50
   5  -7   2  142.69    7.10
  -5  -7  -2  129.39    7.20
  -5  -7  -2  148.49    6.80
   5  -7   2  159.88    7.20
   5  -7   2  146.49    6.90
   5  -7   2  139.79    7.00
  -5  -7  -2  134.69    7.00
   5  -7   2  152.78    7.00
  -5  -7  -2  148.09    6.90
   5   7   2  139.69    6.30
   5   7   2  153.88    6.70
   5   7   2  152.38    6.10
   5   7   2  163.58    6.30
   5   7   2  143.79    7.10
  -5   7  -2  157.78    5.80
   5   7   2  136.69    6.90
   6  -7   2  137.39    6.60
   6  -7   2  134.59    6.70
   6  -7   2  152.08    6.80
   6  -7   2  139.89    6.70
   6  -7   2  128.79    6.90
   6  -7   2  143.19    6.80
   6  -7   2  141.79    7.20
  -6  -7  -2  140.39    6.60
  -6  -7  -2  131.49    6.40
   6  -7   2  139.79    6.80
   6   7   2  135.29    7.00
   6   7   2  138.39    6.50
   6   7   2  136.69    6.70
   6   7   2  141.99    5.90
   6   7   2  135.99    6.80
   7  -7   2   -1.80    1.50
   7  -7   2    3.90    1.60
   7  -7   2   -0.60    1.20
  -7  -7  -2    1.30    1.20
   7  -7   2    0.00    1.90
   7  -7   2   -2.80    3.10
   7  -7   2   -0.10    1.20
  -7  -7  -2    0.70    1.10
   7  -7   2    1.00    1.20
  -7   7  -2    1.40    0.90
   7   7   2    0.60    1.10
   7   7   2    1.60    1.50
   7   7   2    1.10    1.00
   7   7   2   -0.30    1.50
   7   7   2   12.10    4.30
  -7   7  -2    1.60    0.80
   8  -7   2    0.20    1.10
   8  -7   2    1.50    1.40
   8  -7   2    1.40    1.00
   8  -7   2   -1.50    1.30
   8  -7   2   -0.20    1.10
  -8  -7  -2   -0.50    0.80
  -8  -7  -2   -1.20    1.10
   8  -7   2    0.50    1.00
   8   7   2   -1.20    0.90
  -8   7  -2   -0.70    1.20
   8   7   2    0.20    1.40
   8   7   2   -1.70    1.00
  -8   7  -2    1.00    1.00
  -8   7  -2    0.70    0.90
   8   7   2    1.40    1.30
   9  -7   2   -0.30    0.70
  -9  -7  -2   -0.80    1.00
   9  -7   2   -0.30    0.70
  -9  -7  -2    0.10    0.70
   9  -7   2    0.00    0.70
   9  -7   2    0.20    1.20
   9  -7   2   -0.50    1.00
   9   7   2   -0.20    0.90
  -9   7  -2    1.00    0.90
  -9   7  -2    1.50    1.00
   9   7   2    0.20    0.80
  -9   7  -2    3.00    1.30
   9   7   2    1.60    1.30
  10  -7   2   79.29    3.70
 -10  -7  -2   88.49    3.80
  10  -7   2   84.89    3.80
  10  -7   2   84.49    3.80
  10  -7   2   87.29    3.90
  10   7   2   87.49    3.90
  10   7   2   88.79    4.20
 -10   7  -2   88.79    3.70
  10  -8  -2   18.80    1.50
  10  -8  -2   22.30    1.60
  10  -8  -2   22.30    1.50
 -10  -8   2   21.90    1.50
  10  -8  -2   20.20    1.50
  10   8  -2   23.90    2.10
 -10   8   2   22.80    1.60
  10   8  -2   21.80    1.80
  10   8  -2   23.50    1.90
 -10   8   2   22.40    1.80
   9  -8  -2  132.19    6.00
   9  -8  -2  134.99    6.00
  -9  -8   2  129.99    5.90
   9  -8  -2  126.29    6.00
   9  -8  -2  129.59    6.00
   9  -8  -2  136.19    6.10
   9  -8  -2  138.59    6.10
   9   8  -2  135.79    6.00
   9   8  -2  136.09    6.10
  -9   8   2  137.19    5.80
  -9   8   2  133.29    5.70
  -9   8   2  134.19    5.80
   9   8  -2  137.49    6.00
  -8  -8   2   27.80    3.60
   8  -8  -2   23.60    2.30
   8  -8  -2   23.10    2.30
  -8  -8   2   22.40    2.60
  -8  -8   2   20.60    2.10
   8  -8  -2   24.50    2.50
   8  -8  -2   20.70    2.30
   8  -8  -2   26.00    2.90
   8  -8  -2   21.10    2.30
   8  -8  -2   22.90    2.30
   8   8  -2   23.40    2.40
  -8   8   2   25.10    1.90
   8   8  -2   21.40    2.20
  -8   8   2   22.90    1.90
   8   8  -2   24.40    2.60
  -8   8   2   26.70    2.40
   7  -8  -2   -1.10    2.00
  -7  -8   2    2.00    1.10
   7  -8  -2    2.20    1.30
   7  -8  -2    4.50    1.50
   7  -8  -2    1.90    1.30
   7  -8  -2    1.10    1.50
   7  -8  -2    6.60    2.00
   7  -8  -2    1.60    1.30
   7  -8  -2    0.40    1.20
  -7  -8   2    3.70    1.60
  -7  -8   2    3.20    1.50
   7   8  -2    2.00    1.10
   7   8  -2   -3.60    3.70
  -7   8   2    2.40    1.10
   7   8  -2    1.80    0.80
   7   8  -2    3.30    1.20
  -7   8   2    2.40    0.90
   7   8  -2    0.20    1.20
  -6  -8   2   49.20    5.00
  -6  -8   2   58.69    3.90
   6  -8  -2   60.59    3.70
   6  -8  -2   47.10    4.90
  -6  -8   2   55.49    4.00
   6  -8  -2   58.89    4.20
   6  -8  -2   58.29    4.10
  -6  -8   2   48.30    4.10
   6  -8  -2   58.09    4.20
   6  -8  -2   53.19    4.30
   6   8  -2   62.19    3.70
   6   8  -2   57.49    3.10
  -6   8   2   60.59    2.80
   6   8  -2   58.79    2.90
   6   8  -2   55.09    4.10
   6   8  -2   53.49    4.40
  -6   8   2   53.39    3.20
   5  -8  -2  408.86   16.30
  -5  -8   2  391.16   16.20
   5  -8  -2  404.16   16.50
  -5  -8   2  431.86   16.30
   5  -8  -2  386.56   16.40
   5  -8  -2  426.66   16.30
   5  -8  -2  400.06   16.20
   5  -8  -2  401.36   16.30
   5  -8  -2  376.76   16.60
  -5  -8   2  410.46   16.20
   5  -8  -2  385.46   16.30
   5   8  -2  411.16   15.60
  -5   8   2  434.66   15.40
   5   8  -2  403.66   16.10
   5   8  -2  404.26   15.90
   5   8  -2  401.16   16.30
   5   8  -2  355.56   16.20
   5   8  -2  440.66   15.80
   5   8  -2  421.66   15.70
  -4  -8   2   71.39    4.40
   4  -8  -2   69.19    4.20
   4  -8  -2   68.09    4.00
  -4  -8   2   66.69    4.10
   4  -8  -2   71.19    4.30
   4  -8  -2   64.39    4.60
   4  -8  -2   69.29    3.90
  -4   8   2   68.99    3.00
   4   8  -2   75.99    3.60
   4   8  -2   73.09    3.30
   4   8  -2   70.99    3.80
   4   8  -2   75.99    3.40
   4   8  -2   76.49    3.90
  -3  -8   2    2.00    0.80
  -3  -8   2    0.90    1.80
   3  -8  -2    2.20    0.80
   3  -8  -2    1.90    0.90
   3  -8  -2    1.70    1.10
   3   8  -2    2.30    0.80
   3   8  -2    4.60    1.50
   3   8  -2    4.30    1.30
   3   8  -2    3.40    0.70
  -2  -8   2  177.78    8.90
  -2  -8   2  171.78    7.50
   2  -8  -2  168.28    7.30
   2  -8  -2  162.78    7.40
  -2   8   2  183.68    7.40
   2   8  -2  177.48    7.10
   2   8  -2  169.18    6.90
   2   8  -2  175.28    6.80
   1  -8  -2  825.62   33.30
  -1  -8   2  889.31   33.50
   1  -8  -2  884.31   33.40
  -1  -8   2  905.11   34.70
   1   8  -2  872.91   32.70
  -1   8   2  850.21   33.40
   1   8  -2  969.00   33.00
   0  -8  -2  438.06   16.40
   0  -8   2  400.46   16.30
   0  -8   2  399.86   17.40
   0  -8  -2  444.76   16.50
   0   8   2  408.86   16.70
   0   8   2  380.06   15.60
   0   8  -2  445.56   15.90
   0   8   2  418.56   16.10
  -1  -8  -2    0.70    0.60
  -1  -8  -2   -0.50    1.00
  -1  -8  -2    1.70    1.00
   1   8   2    0.60    0.30
   1   8   2   -0.50    0.50
   1   8   2   -0.30    0.60
   1   8   2   -1.70    1.80
  -2  -8  -2  124.19    5.70
  -2  -8  -2  129.99    5.60
  -2   8  -2  125.09    7.10
   2   8   2  123.29    5.10
   2   8   2  113.09    5.50
   2   8   2  127.99    5.10
  -3  -8  -2  143.09    8.40
   3  -8   2  140.39    6.40
  -3  -8  -2  147.19    6.60
   3   8   2  156.68    6.60
   3   8   2  144.99    6.20
   3   8   2  151.38    6.10
  -3   8  -2  141.69    8.70
   3   8   2  153.38    6.10
  -4  -8  -2   38.90    3.00
  -4  -8  -2   35.30    9.90
  -4  -8  -2   31.60    3.00
   4  -8   2   36.40    3.60
  -4  -8  -2   32.70    3.50
   4  -8   2   39.00    3.50
   4  -8   2   35.90    3.60
  -4  -8  -2   35.20    3.20
  -4  -8  -2   41.90    3.60
   4  -8   2   39.10    2.90
  -4   8  -2   32.30    7.30
   4   8   2   40.00    2.20
   4   8   2   33.00    3.00
   4   8   2   38.90    2.80
   4   8   2   36.00    2.10
   4   8   2   39.00    2.50
   5  -8   2    4.60    1.70
   5  -8   2    4.60    1.60
  -5  -8  -2    5.10    1.40
  -5  -8  -2    4.80    1.70
  -5  -8  -2    4.60    1.40
  -5  -8  -2    6.20    1.70
   5  -8   2    3.30    2.40
  -5  -8  -2    4.90    2.00
   5  -8   2   10.60    2.50
   5  -8   2    2.30    2.80
   5  -8   2    5.80    1.60
   5  -8   2    5.70    2.00
   5   8   2    9.60    1.80
   5   8   2    7.40    2.10
   5   8   2   10.90    3.30
   5   8   2    6.00    1.30
   5   8   2    5.20    1.40
  -5   8  -2    7.50    1.10
  -6  -8  -2   38.90    3.00
   6  -8   2   42.40    3.30
   6  -8   2   43.60    4.60
   6  -8   2   41.10    3.20
   6  -8   2   37.10    3.20
   6  -8   2   42.50    3.40
   6  -8   2   41.70    3.50
  -6  -8  -2   38.60    3.10
   6  -8   2   33.70    4.00
   6   8   2   42.20    3.00
   6   8   2   38.30    3.80
   6   8   2   39.40    3.30
   6   8   2   39.60    2.40
   7  -8   2   19.50    3.30
   7  -8   2   20.40    2.50
   7  -8   2   18.40    2.30
   7  -8   2   20.20    2.50
   7  -8   2   20.20    2.60
  -7  -8  -2   17.70    2.10
   7  -8   2   19.20    2.30
  -7  -8  -2   19.10    2.30
   7   8   2   22.20    2.90
  -7   8  -2   18.60    1.90
   7   8   2   18.60    2.20
   7   8   2   19.70    2.50
   7   8   2   16.50    2.80
  -7   8  -2   18.70    1.70
   8  -8   2   41.10    2.80
   8  -8   2   34.50    3.20
   8  -8   2   39.00    2.80
  -8  -8  -2   36.00    2.60
   8  -8   2   40.40    2.80
  -8  -8  -2   42.20    2.70
   8  -8   2   43.40    2.80
  -8   8  -2   38.40    2.50
   8   8   2   38.70    2.80
   8   8   2   38.10    2.80
   8   8   2   41.90    3.10
  -8   8  -2   34.60    2.90
  -8   8  -2   36.90    2.40
   8   8   2   42.00    3.10
   9  -8   2   13.40    1.50
   9  -8   2   10.70    1.40
  -9  -8  -2   12.50    1.60
  -9  -8  -2   11.60    1.40
   9  -8   2   13.30    2.30
   9  -8   2   11.20    1.40
   9  -8   2   11.00    1.40
  -9   8  -2   12.50    1.50
   9   8   2   12.50    1.60
   9   8   2   13.00    1.80
  -9   8  -2   13.70    1.80
 -10  -8  -2    3.50    0.80
  10  -8   2    3.10    1.00
  10  -8   2    3.00    0.80
 -10   8  -2    1.20    1.00
  10   8   2    4.00    1.00
  10  -9  -2    2.70    0.80
  10  -9  -2    3.80    1.20
 -10  -9   2    4.90    0.90
  10  -9  -2    2.80    0.90
 -10   9   2    2.60    1.20
  10   9  -2    3.10    1.20
 -10   9   2    4.40    1.30
  10   9  -2    4.00    1.30
 -10   9   2    5.00    1.40
  10   9  -2    4.50    1.50
   9  -9  -2    6.70    1.60
   9  -9  -2    4.10    1.30
   9  -9  -2    2.80    0.80
  -9  -9   2    6.40    1.10
   9  -9  -2    2.90    0.80
   9   9  -2    4.00    1.60
   9   9  -2    6.30    1.40
   9   9  -2    2.90    1.00
  -9   9   2    3.80    1.40
   8  -9  -2    4.60    1.60
   8  -9  -2    4.70    1.60
  -8  -9   2    4.70    1.50
   8  -9  -2    8.20    2.60
   8  -9  -2    4.90    1.60
  -8  -9   2    7.60    1.50
   8  -9  -2    6.80    1.70
   8  -9  -2    4.10    1.20
   8  -9  -2    6.10    2.00
  -8   9   2    7.90    1.50
   8   9  -2    3.00    1.00
   8   9  -2    6.70    1.90
  -8   9   2    6.90    1.50
  -8   9   2    4.80    1.40
   8   9  -2    3.60    1.20
  -7  -9   2  231.78   10.20
   7  -9  -2  224.18   10.00
   7  -9  -2  230.88    9.90
   7  -9  -2  233.38   10.10
  -7  -9   2  233.18    9.90
   7  -9  -2  224.28   10.00
   7  -9  -2  239.18   10.00
   7  -9  -2  234.78   10.00
   7  -9  -2  229.28   10.10
   7   9  -2  239.58   10.00
   7   9  -2  238.68    9.30
   7   9  -2  238.18   10.10
  -7   9   2  227.98    9.40
  -7   9   2  219.88    9.40
   7   9  -2  242.28   10.00
  -6  -9   2   12.80    2.50
  -6  -9   2   18.10    2.50
   6  -9  -2   18.30    2.30
   6  -9  -2   13.70    2.30
  -6  -9   2   14.40    2.10
   6  -9  -2   10.00    3.00
   6  -9  -2   10.60    3.10
   6  -9  -2   19.10    2.70
   6  -9  -2   12.40    2.40
   6  -9  -2   17.30    2.40
   6  -9  -2   11.70    3.30
   6   9  -2   11.70    4.40
   6   9  -2   16.60    2.20
   6   9  -2   15.40    1.60
   6   9  -2   15.80    1.80
  -6   9   2   14.00    1.40
   6   9  -2   14.20    1.80
   6   9  -2   16.20    2.90
   5  -9  -2  219.68    9.50
   5  -9  -2  219.48    9.50
   5  -9  -2  218.28    9.90
  -5  -9   2  226.18    9.50
  -5  -9   2  194.18    9.70
  -5  -9   2  228.68    9.50
  -5  -9   2  219.88    9.50
   5  -9  -2  210.08    9.70
   5  -9  -2  230.88    9.50
   5  -9  -2  225.78    9.60
  -5  -9   2  202.28    9.70
   5  -9  -2  221.08    9.70
   5   9  -2  222.28    9.00
  -5   9   2  237.88    8.60
   5   9  -2  213.48    9.70
   5   9  -2  221.68    9.70
   5   9  -2  216.68    9.20
   5   9  -2  212.88    9.30
   5   9  -2  206.68    8.90
   5   9  -2  210.98    8.80
  -4  -9   2   -2.40    1.30
   4  -9  -2   -1.50    1.60
   4  -9  -2    0.20    1.60
  -4  -9   2    2.00    2.10
   4  -9  -2   -0.30    1.00
   4  -9  -2   -1.80    1.60
   4  -9  -2    2.30    2.20
   4  -9  -2    3.10    2.00
  -4  -9   2   -0.40    2.00
  -4  -9   2   -0.60    1.30
   4  -9  -2   -0.90    1.50
   4  -9  -2    0.20    1.10
  -4  -9   2    1.50    1.60
  -4  -9   2   -0.40    1.50
   4   9  -2    1.20    0.70
   4   9  -2    1.90    1.00
   4   9  -2    0.40    0.60
   4   9  -2    0.60    1.00
   4   9  -2    1.20    1.20
   4   9  -2   -1.20    1.70
   3  -9  -2  339.07   13.90
   3  -9  -2  329.47   13.90
  -3  -9   2  357.36   16.40
   3   9  -2  360.96   13.80
   3   9  -2  327.77   13.60
   3   9  -2  353.86   13.50
   3   9  -2  371.66   13.50
  -2  -9   2  572.24   24.70
   2  -9  -2  568.44   22.90
  -2  -9   2  577.54   23.10
   2  -9  -2  583.74   22.80
   2   9  -2  634.84   22.40
   2   9  -2  651.63   22.60
   2   9  -2  572.24   22.30
   1  -9  -2  451.95   17.70
  -1  -9   2  469.45   19.30
   1  -9  -2  422.96   17.50
  -1  -9   2  426.96   17.80
   1   9  -2  466.15   16.90
  -1   9   2  436.46   17.60
   1   9  -2  492.65   17.30
   0  -9  -2  282.47   12.20
   0  -9  -2  276.17   11.60
   0  -9  -2  259.77   11.70
   0  -9   2  281.87   11.80
   0  -9   2  312.67   13.50
   0   9   2  301.87   11.00
   0   9   2  288.57   11.60
   0   9  -2  318.77   11.40
  -1  -9  -2    2.10    1.40
  -1  -9  -2    4.10    1.30
  -1  -9  -2    2.00    1.00
   1   9   2    3.40    1.00
   1   9   2    3.90    1.10
  -1   9  -2    4.70    1.20
   1   9   2    3.00    0.60
  -2  -9  -2  139.19    6.30
  -2  -9  -2  146.49    8.00
  -2  -9  -2  140.89    6.10
   2   9   2  138.39    5.60
   2   9   2  125.39    5.80
   2   9   2  140.49    5.60
   2   9   2  128.69    6.70
  -2   9  -2  132.89    8.20
  -3  -9  -2   23.60    3.20
  -3  -9  -2   32.20    3.20
  -3  -9  -2   23.50    6.00
  -3  -9  -2   24.80    3.30
  -3  -9  -2   25.80    2.40
  -3  -9  -2   22.70    2.70
   3   9   2   26.40    1.60
   3   9   2   22.70    1.90
   3   9   2   25.30    2.20
  -3   9  -2   18.80    6.50
   3   9   2   23.50    1.60
   4  -9   2  232.78   10.70
  -4  -9  -2  228.88   10.60
   4  -9   2  265.87   10.60
  -4  -9  -2  263.07   10.50
   4  -9   2  246.48   10.70
  -4  -9  -2  242.08   10.60
  -4  -9  -2  243.58   10.40
  -4  -9  -2  253.07   10.50
   4  -9   2  254.77   10.70
  -4  -9  -2  238.38   10.60
   4  -9   2  249.88   10.80
  -4  -9  -2  227.08   10.80
   4  -9   2  246.78   10.70
   4   9   2  258.47   10.70
   4   9   2  263.97    9.90
   4   9   2  273.67   10.00
   4   9   2  232.48   10.20
   4   9   2  230.28   10.60
   4   9   2  254.57    9.90
   5  -9   2  112.69    5.80
   5  -9   2  112.69    6.00
  -5  -9  -2  119.09    5.90
  -5  -9  -2  104.79    6.60
   5  -9   2  118.09    6.00
  -5  -9  -2  111.49    5.60
   5  -9   2  109.59    5.90
  -5  -9  -2  113.19    5.80
   5  -9   2  126.09    6.10
  -5  -9  -2  113.39    5.60
   5   9   2  115.39    6.10
   5   9   2  116.99    5.10
   5   9   2  119.49    5.00
   5   9   2  121.69    5.40
   5   9   2   99.19    6.00
   5   9   2  117.79    5.60
   6  -9   2   43.60    3.60
   6  -9   2   39.10    3.30
  -6  -9  -2   39.50    3.70
   6  -9   2   41.20    4.20
  -6  -9  -2   37.60    3.00
   6  -9   2   51.19    5.00
   6  -9   2   45.00    3.20
  -6  -9  -2   43.50    3.10
   6  -9   2   44.40    3.30
   6  -9   2   45.50    3.30
   6   9   2   43.40    2.40
   6   9   2   40.60    3.30
   6   9   2   38.50    4.20
   6   9   2   43.00    3.10
   6   9   2   44.80    3.70
   7  -9   2    2.80    1.70
   7  -9   2   -1.50    1.10
   7  -9   2   -1.20    1.10
  -7  -9  -2    1.00    1.00
   7  -9   2    0.00    1.20
   7  -9   2    3.30    1.60
  -7  -9  -2    0.80    1.00
   7  -9   2    1.60    1.20
   7   9   2    1.20    1.10
   7   9   2    3.00    1.70
   7   9   2    0.30    1.00
  -7   9  -2    1.30    0.90
   7   9   2   -0.30    1.20
  -7   9  -2    1.10    1.30
   8  -9   2    8.20    2.30
   8  -9   2    9.40    2.10
  -8  -9  -2    9.20    1.50
  -8  -9  -2   10.60    1.60
   8  -9   2   10.30    1.80
   8  -9   2    7.60    1.70
   8  -9   2   12.50    2.60
   8   9   2   11.30    1.80
  -8   9  -2   10.00    1.70
   8   9   2    8.50    2.20
  -8   9  -2   10.90    1.70
  -9  -9  -2    0.30    0.90
   9  -9   2    0.60    0.70
   9  -9   2    0.80    0.80
  -9  -9  -2    0.60    0.70
   9  -9   2    0.70    0.70
   9  -9   2   -0.20    0.70
  -9   9  -2    0.70    1.10
   9   9   2    1.90    1.20
   9   9   2    0.20    0.90
  -9   9  -2    0.10    1.10
   9 -10  -2    0.40    0.60
  -9 -10   2    0.80    0.60
   9 -10  -2    0.10    1.10
   9 -10  -2    2.50    0.90
   9 -10  -2   -0.40    0.70
   9 -10  -2    0.30    0.70
   9  10  -2   -0.40    1.00
   9  10  -2    0.50    0.60
  -9  10   2    2.20    1.00
  -9  10   2    0.10    1.00
   9  10  -2    2.40    0.90
   8 -10  -2    1.60    1.20
   8 -10  -2    1.80    1.00
  -8 -10   2    3.50    1.30
  -8 -10   2    2.60    1.10
   8 -10  -2    1.30    0.90
   8 -10  -2    0.10    1.30
   8 -10  -2    1.80    1.00
   8 -10  -2    2.30    1.20
   8 -10  -2    2.60    1.10
   8  10  -2    1.80    1.10
   8  10  -2    2.40    0.90
  -8  10   2    1.70    1.40
  -8  10   2    0.20    1.00
  -8  10   2    5.50    1.50
   8  10  -2    2.10    1.00
   7 -10  -2   77.99    4.30
   7 -10  -2   74.59    4.50
   7 -10  -2   78.29    4.30
   7 -10  -2   76.09    4.10
  -7 -10   2   73.99    4.10
   7 -10  -2   74.69    4.40
   7 -10  -2   73.49    4.20
  -7 -10   2   84.29    4.30
   7 -10  -2   79.09    4.20
   7  10  -2   72.49    4.20
  -7  10   2   68.39    3.80
  -7  10   2   71.39    3.60
   7  10  -2   73.69    3.50
   7  10  -2   69.39    4.10
   7  10  -2   75.39    4.30
  -6 -10   2   25.40    2.40
   6 -10  -2   23.30    2.40
  -6 -10   2   23.60    2.50
   6 -10  -2   20.00    4.20
   6 -10  -2   13.20    3.40
   6 -10  -2   17.50    2.80
   6 -10  -2   24.80    2.60
   6 -10  -2   23.90    3.10
   6 -10  -2   19.50    2.60
  -6 -10   2   17.60    2.70
   6 -10  -2   21.00    2.50
   6  10  -2   22.50    1.90
  -6  10   2   23.90    1.70
   6  10  -2   22.30    2.00
   6  10  -2   20.00    1.90
   6  10  -2   20.40    3.10
   6  10  -2   23.40    2.50
   5 -10  -2   72.69    4.20
  -5 -10   2   67.39    4.50
   5 -10  -2   69.39    4.80
   5 -10  -2   67.49    4.10
   5 -10  -2   66.29    4.40
   5 -10  -2   67.89    4.60
  -5 -10   2   66.19    4.10
  -5 -10   2   67.29    4.60
  -5 -10   2   82.99    4.30
  -5 -10   2   57.09    4.60
   5 -10  -2   71.59    4.80
   5 -10  -2   67.79    4.40
  -5  10   2   71.79    3.20
   5  10  -2   72.69    4.80
   5  10  -2   73.99    3.50
   5  10  -2   76.99    4.10
   5  10  -2   67.99    3.90
   5  10  -2   64.29    3.90
   5  10  -2   69.09    3.60
  -4 -10   2   81.09    4.30
   4 -10  -2   72.29    4.70
   4 -10  -2   73.29    4.40
  -4 -10   2   72.79    4.50
   4 -10  -2   67.99    5.00
  -4 -10   2   80.49    4.60
  -4 -10   2   77.09    4.40
   4 -10  -2   75.89    4.70
   4 -10  -2   71.49    4.20
  -4 -10   2   76.69    4.70
   4 -10  -2   74.79    4.80
  -4 -10   2   78.59    4.40
   4 -10  -2   75.89    4.40
   4  10  -2   77.19    4.10
   4  10  -2   83.89    3.80
   4  10  -2   66.19    4.60
   4  10  -2   75.49    4.40
  -4  10   2   73.29    3.30
   4  10  -2   78.89    3.90
   4  10  -2   76.49    3.70
   3 -10  -2   -1.40    1.60
   3 -10  -2    0.50    1.60
  -3 -10   2   -0.50    1.50
   3 -10  -2    1.80    1.20
   3 -10  -2   -0.70    1.60
   3 -10  -2   10.90    3.00
  -3 -10   2    2.10    1.40
   3 -10  -2   -1.70    1.70
  -3 -10   2    2.10    1.70
  -3 -10   2    8.10    2.60
   3 -10  -2    0.50    1.70
  -3 -10   2   -0.90    1.30
  -3 -10   2    1.00    1.40
   3  10  -2    0.70    0.60
   3  10  -2    0.50    1.20
   3  10  -2    0.80    0.50
   3  10  -2    2.70    1.00
  -2 -10   2   13.60    2.00
  -2 -10   2   13.40    2.60
   2 -10  -2   12.40    2.00
   2 -10  -2   18.90    2.00
  -2 -10   2    8.10    3.00
  -2 -10   2   10.00    2.60
   2  10  -2   10.90    1.70
   2  10  -2   16.50    1.20
   2  10  -2   15.50    1.30
   1 -10  -2  206.58    8.70
  -1 -10   2  195.58   10.90
   1 -10  -2  203.28    8.50
  -1 -10   2  196.58    8.80
  -1 -10   2  181.68    8.40
  -1  10   2  201.98    7.60
   1  10  -2  222.38    7.80
  -1  10   2  192.48    8.50
   0 -10   2  244.68   10.90
   0 -10  -2  262.57   11.20
   0 -10  -2  265.57   10.90
   0 -10   2  256.87   11.20
   0  10  -2  296.57   10.70
   0  10   2  275.67   10.20
   0  10   2  270.07   11.00
  -1 -10  -2  263.57   10.80
  -1 -10  -2  251.67   12.40
  -1 -10  -2  266.17   12.50
  -1  10  -2  263.87   10.50
   1  10   2  261.47   10.20
   1  10   2  258.77   10.90
   1  10   2  278.47   10.20
  -2 -10  -2  111.39    5.10
  -2 -10  -2  102.59    7.20
  -2 -10  -2  106.49    8.10
  -2 -10  -2  107.19    6.00
  -2 -10  -2   95.09    5.40
  -2 -10  -2  108.09    5.40
  -2 -10  -2  100.79    5.30
  -2 -10  -2  101.69    5.50
  -2 -10  -2  102.79    5.50
  -2  10  -2  113.79    8.40
   2  10   2  113.19    4.60
   2  10   2  108.29    4.90
   2  10   2  109.99    5.80
   2  10   2  115.59    4.60
  -3 -10  -2  328.27   13.00
  -3 -10  -2  302.27   13.10
   3 -10   2  298.37   13.30
  -3 -10  -2  316.67   12.90
  -3 -10  -2  312.67   12.90
   3 -10   2  299.57   13.30
   3 -10   2  312.27   13.30
  -3 -10  -2  303.57   13.00
  -3 -10  -2  319.57   13.20
  -3 -10  -2  308.67   12.80
   3 -10   2  309.57   13.20
  -3 -10  -2  317.77   13.00
   3  10   2  339.57   12.40
   3  10   2  328.57   12.30
   3  10   2  311.97   13.00
   3  10   2  336.67   12.50
  -4 -10  -2  824.92   31.40
  -4 -10  -2  839.12   31.50
  -4 -10  -2  831.32   32.00
   4 -10   2  813.62   31.60
  -4 -10  -2  802.82   31.50
   4 -10   2  853.61   31.80
  -4 -10  -2  840.22   31.50
  -4 -10  -2  838.32   31.40
  -4 -10  -2  864.41   31.60
   4 -10   2  817.42   31.60
   4 -10   2  802.02   31.50
   4 -10   2  810.42   31.50
   4  10   2  871.41   31.00
   4  10   2  811.02   31.00
   4  10   2  801.72   31.00
   4  10   2  751.12   31.40
   4  10   2  827.92   31.30
   4  10   2  814.62   31.90
  -5 -10  -2  255.07   13.20
   5 -10   2  264.27   11.10
   5 -10   2  266.27   11.10
  -5 -10  -2  257.57   10.80
  -5 -10  -2  250.47   10.90
   5 -10   2  249.48   10.80
  -5 -10  -2  259.27   11.00
  -5 -10  -2  246.68   11.00
   5 -10   2  265.17   11.10
   5  10   2  250.87   10.50
   5  10   2  261.97   10.90
   5  10   2  258.67   10.50
   5  10   2  246.18   10.90
   5  10   2  266.47   10.30
   5  10   2  258.17   11.50
   5  10   2  255.57   10.40
   6 -10   2   15.70    2.40
   6 -10   2   20.00    2.40
   6 -10   2   20.50    3.80
   6 -10   2   10.40    3.00
  -6 -10  -2   17.80    2.80
  -6 -10  -2   16.90    2.20
   6 -10   2   16.00    2.40
  -6 -10  -2   17.20    2.20
   6 -10   2   13.80    2.40
   6  10   2   21.20    3.20
   6  10   2   14.80    1.70
   6  10   2   15.10    1.70
   6  10   2   17.50    3.10
   6  10   2   23.20    4.20
   6  10   2   14.80    2.00
  -7 -10  -2   41.20    2.90
   7 -10   2   44.40    3.10
   7 -10   2   41.20    4.20
   7 -10   2   49.40    3.20
   7 -10   2   43.00    3.00
   7 -10   2   44.90    3.20
  -7 -10  -2   42.80    2.90
  -7  10  -2   49.10    2.70
   7  10   2   47.00    3.10
   7  10   2   48.80    3.30
   7  10   2   42.20    3.20
   8 -10   2   12.60    1.70
   8 -10   2   12.60    1.60
  -8 -10  -2   14.60    1.60
   8 -10   2   11.90    1.60
  -8 -10  -2   13.10    1.60
   8 -10   2   11.00    1.70
  -8  10  -2   10.60    1.80
   8  10   2   12.40    2.00
  -8  10  -2   15.30    1.90
   8  10   2   13.70    2.10
   8  10   2   11.80    1.60
   9 -10   2    8.30    1.10
  -9 -10  -2    5.90    1.30
   9 -10   2    8.00    1.20
   9 -10   2    8.40    1.00
  -9 -10  -2    6.10    1.00
   9 -10   2    6.80    1.20
   9  10   2   10.40    2.10
   9  10   2    8.70    1.50
  -9  10  -2    8.40    1.90
   9 -11  -2   15.80    1.40
  -9 -11   2   17.30    1.40
   9 -11  -2   18.50    1.40
   9 -11  -2   14.80    1.50
   9 -11  -2   17.70    1.60
  -9  11   2   16.20    1.90
   9  11  -2   15.70    1.80
   9  11  -2   17.60    1.80
   9  11  -2   18.00    1.50
   8 -11  -2   38.50    3.00
  -8 -11   2   38.40    2.40
   8 -11  -2   38.00    2.50
  -8 -11   2   42.60    2.70
   8 -11  -2   41.30    2.50
   8 -11  -2   44.70    2.60
   8 -11  -2   38.30    2.70
   8 -11  -2   39.00    2.60
   8  11  -2   40.80    2.70
  -8  11   2   41.40    2.60
   8  11  -2   36.30    2.60
   8  11  -2   41.90    2.70
  -8  11   2   40.70    2.50
  -7 -11   2   15.00    1.90
  -7 -11   2   15.10    2.10
   7 -11  -2   21.60    2.30
   7 -11  -2   16.90    2.00
   7 -11  -2   15.00    2.00
   7 -11  -2   13.00    2.60
   7 -11  -2   15.40    2.00
   7 -11  -2   15.90    2.20
  -7  11   2   13.10    2.10
  -7  11   2   16.80    1.80
   7  11  -2   17.80    2.10
   7  11  -2   15.40    2.10
   7  11  -2   15.20    2.40
   7  11  -2   15.60    1.40
   6 -11  -2  186.08    8.60
   6 -11  -2  200.48    8.70
   6 -11  -2  195.08    8.70
   6 -11  -2  199.08    8.60
  -6 -11   2  186.78    8.50
   6 -11  -2  195.48    8.50
   6 -11  -2  192.18    8.50
  -6 -11   2  184.78    8.50
  -6 -11   2  190.48    8.50
   6  11  -2  189.78    8.10
   6  11  -2  201.88    8.00
   6  11  -2  181.78    7.80
  -6  11   2  186.78    7.80
   6  11  -2  206.58    8.50
   6  11  -2  184.28    8.50
  -5 -11   2  187.28    8.10
  -5 -11   2  183.38    8.20
   5 -11  -2  187.48    8.30
   5 -11  -2  181.88    8.20
   5 -11  -2  170.58    8.10
  -5 -11   2  173.48    8.20
   5 -11  -2  185.98    8.20
   5 -11  -2  189.98    8.40
   5 -11  -2  173.48    8.00
  -5 -11   2  178.08    8.10
  -5 -11   2  180.78    8.20
   5 -11  -2  175.18    8.20
   5  11  -2  192.38    7.70
   5  11  -2  189.48    7.60
   5  11  -2  176.48    8.30
   5  11  -2  178.58    7.90
  -5  11   2  175.58    7.20
   5  11  -2  175.58    7.70
   5  11  -2  185.58    8.10
  -4 -11   2  315.57   13.00
   4 -11  -2  310.17   12.90
   4 -11  -2  306.47   13.10
  -4 -11   2  303.37   13.00
  -4 -11   2  320.17   13.00
   4 -11  -2  312.87   13.00
   4 -11  -2  309.77   13.20
  -4 -11   2  320.27   13.00
  -4 -11   2  314.87   13.00
  -4 -11   2  338.07   13.10
   4 -11  -2  323.47   13.00
   4 -11  -2  322.07   13.00
   4  11  -2  309.87   12.50
   4  11  -2  322.87   12.90
   4  11  -2  283.37   13.20
   4  11  -2  332.17   12.70
   4  11  -2  299.57   12.90
   4  11  -2  318.97   12.50
  -3 -11   2  148.49    7.00
  -3 -11   2  145.49    6.90
   3 -11  -2  142.89    7.20
  -3 -11   2  152.88    7.00
   3 -11  -2  155.18    7.10
  -3 -11   2  151.28    6.90
  -3 -11   2  149.19    7.00
   3 -11  -2  151.58    6.80
  -3 -11   2  147.79    7.00
   3 -11  -2  151.88    7.20
   3 -11  -2  154.48    7.10
   3 -11  -2  156.18    7.10
   3 -11  -2  144.79    7.00
   3 -11  -2  150.48    7.20
   3  11  -2  155.58    6.30
   3  11  -2  140.59    6.40
   3  11  -2  148.39    6.40
   3  11  -2  133.59    7.20
   2 -11  -2   88.49    4.60
   2 -11  -2  100.29    7.90
   2 -11  -2   87.19    5.20
  -2 -11   2   90.19    4.80
  -2 -11   2   85.59    4.80
  -2 -11   2   90.49    4.90
   2 -11  -2   94.59    5.10
   2 -11  -2   95.89    5.00
  -2 -11   2   82.09    5.00
  -2 -11   2   86.09    4.90
  -2 -11   2   83.19    4.80
   2 -11  -2   87.79    5.00
   2 -11  -2   95.89    5.10
   2 -11  -2   85.19    4.90
   2  11  -2   90.69    4.60
  -2  11   2   93.09    3.70
   2  11  -2   94.19    4.10
   2  11  -2   94.69    4.00
  -2  11   2   95.69    4.80
  -1 -11   2    3.80    1.50
  -1 -11   2    5.00    1.50
   1 -11  -2    4.80    1.50
   1 -11  -2    5.40    1.60
  -1 -11   2    3.50    1.70
   1 -11  -2    5.00    1.40
  -1 -11   2    3.20    1.10
  -1 -11   2    5.80    1.60
   1 -11  -2    5.80    1.90
   1 -11  -2    3.90    1.40
   1 -11  -2   11.10    2.80
  -1 -11   2    3.70    1.70
  -1 -11   2    2.10    1.90
  -1 -11   2    6.30    1.50
   1 -11  -2    1.90    1.50
   1  11  -2    3.90    1.30
  -1  11   2    2.50    1.00
  -1  11   2    3.30    0.90
   0 -11   2  431.46   17.70
   0 -11  -2  445.36   17.80
   0 -11   2  447.16   17.60
   0 -11  -2  454.25   17.80
   0 -11   2  465.45   17.80
   0 -11  -2  392.86   19.50
   0 -11   2  453.05   17.90
   0 -11  -2  443.26   17.80
   0 -11  -2  481.15   17.70
   0 -11  -2  444.66   17.80
   0 -11   2  440.96   17.90
   0 -11  -2  438.76   17.80
   0  11  -2  461.75   17.40
   0  11  -2  467.85   16.80
   0  11   2  488.55   17.00
   0  11   2  430.26   17.80
   1 -11   2  282.47   12.30
   1 -11   2  288.57   12.30
  -1 -11  -2  299.77   12.30
  -1 -11  -2  276.37   12.20
  -1 -11  -2  295.37   12.20
   1 -11   2  284.57   12.20
   1 -11   2  294.17   12.20
  -1 -11  -2  291.77   12.20
  -1 -11  -2  290.17   12.10
  -1 -11  -2  298.37   12.50
  -1 -11  -2  302.97   12.20
  -1  11  -2  301.37   11.90
   1  11   2  324.67   11.50
   1  11   2  300.27   12.20
   1  11   2  299.47   11.50
  -2 -11  -2   25.10    3.00
  -2 -11  -2   27.10    2.90
   2 -11   2   18.10    3.90
  -2 -11  -2   30.00    2.70
  -2 -11  -2   31.70    2.40
  -2 -11  -2   28.50    2.80
   2 -11   2   38.10    3.40
  -2 -11  -2   27.60    2.90
   2 -11   2   25.20    3.60
   2 -11   2   29.20    3.60
  -2 -11  -2   33.50    2.90
   2 -11   2   26.00    3.80
  -2 -11  -2   26.40    3.00
   2  11   2   29.90    2.30
   2  11   2   28.80    1.90
   2  11   2   30.10    2.50
  -2  11  -2   33.50    2.70
   2  11   2   32.90    1.80
  -3 -11  -2  401.76   16.10
  -3 -11  -2  412.86   16.00
  -3 -11  -2  402.46   16.50
   3 -11   2  382.36   16.20
  -3 -11  -2  400.66   16.00
  -3 -11  -2  409.26   16.00
  -3 -11  -2  409.26   16.10
   3 -11   2  382.36   16.20
  -3 -11  -2  392.26   15.90
   3 -11   2  377.86   16.20
   3  11   2  401.16   16.20
   3  11   2  389.96   15.50
   3  11   2  429.36   16.00
   3  11   2  399.96   15.50
   4 -11   2   50.89    4.00
  -4 -11  -2   47.60    3.70
  -4 -11  -2   52.09    3.50
   4 -11   2   53.89    4.30
  -4 -11  -2   50.29    3.70
   4 -11   2   44.30    4.10
  -4 -11  -2   49.80    4.20
  -4 -11  -2   50.29    3.40
  -4 -11  -2   47.20    3.60
  -4 -11  -2   52.49    3.90
   4 -11   2   45.00    3.90
   4 -11   2   44.20    4.20
   4  11   2   49.99    3.30
   4  11   2   49.00    3.90
   4  11   2   50.09    2.80
   4  11   2   49.00    2.80
   4  11   2   52.99    2.70
  -5 -11  -2  118.59    6.00
   5 -11   2  118.99    5.90
  -5 -11  -2  123.39    6.20
   5 -11   2  123.59    6.10
  -5 -11  -2  115.39    5.90
  -5 -11  -2  123.69    5.90
  -5 -11  -2  118.29    5.90
   5 -11   2  123.29    6.20
   5 -11   2  120.99    6.10
   5  11   2  114.99    5.50
   5  11   2  123.09    5.40
   5  11   2  123.49    5.60
   5  11   2  119.19    5.30
   5  11   2  121.19    5.90
   5  11   2  116.19    6.80
   6 -11   2    3.60    1.40
  -6 -11  -2    4.30    1.60
   6 -11   2    5.30    1.50
  -6 -11  -2    2.30    1.60
   6 -11   2    5.80    1.90
  -6 -11  -2    8.20    2.00
   6 -11   2    2.20    1.40
   6  11   2    3.90    1.60
   6  11   2    7.30    2.10
   6  11   2    3.10    0.90
   6  11   2    4.60    1.50
  -6  11  -2    2.40    1.30
   7 -11   2  187.78    8.10
   7 -11   2  162.08    8.60
  -7 -11  -2  199.58    8.20
   7 -11   2  187.98    8.00
  -7 -11  -2  196.78    8.10
   7  11   2  196.68    8.10
   7  11   2  180.08    8.10
  -7  11  -2  178.88    7.60
   8 -11   2    2.00    0.80
  -8 -11  -2    1.40    0.80
   8 -11   2    3.20    0.90
   8 -11   2    0.80    0.80
  -8 -11  -2    0.80    0.70
   8  11   2    2.20    0.70
   8  11   2    2.30    0.90
  -8  11  -2    2.60    1.50
   8  11   2    1.20    1.00
   9 -11   2   14.10    1.30
   9 -11   2   14.30    1.30
   9 -11   2   11.80    1.10
  -9 -11  -2   13.40    1.40
  -9 -11  -2   12.30    1.10
   9 -11   2   11.60    1.20
   9  11   2   11.50    1.70
   9 -12  -2  156.28    5.80
  -9 -12   2  128.49    5.80
   9 -12  -2  142.69    5.80
   9 -12  -2  136.39    5.80
   9  12  -2  151.68    5.90
   8 -12  -2   -0.80    0.90
   8 -12  -2    1.10    0.80
   8 -12  -2   -0.30    0.70
   8 -12  -2    1.30    1.20
   8 -12  -2   -0.40    0.80
  -8 -12   2    0.00    0.90
  -8 -12   2    1.00    0.70
   8  12  -2    5.40    1.80
  -8  12   2    0.90    1.30
   8  12  -2    0.40    0.70
   8  12  -2    1.40    1.00
   7 -12  -2    3.10    1.20
   7 -12  -2    3.60    1.10
   7 -12  -2    7.70    2.30
  -7 -12   2    8.40    1.60
   7 -12  -2    2.60    1.30
  -7 -12   2    5.80    1.70
   7 -12  -2    6.50    1.90
   7  12  -2    4.30    1.20
  -7  12   2    4.30    1.10
   7  12  -2    4.00    1.20
   7  12  -2    7.80    1.70
  -7  12   2    2.90    1.60
   6 -12  -2   -0.40    1.10
  -6 -12   2   -2.60    1.70
  -6 -12   2    2.30    1.20
   6 -12  -2    1.40    1.20
  -6 -12   2    1.10    1.00
   6 -12  -2    2.00    1.10
  -6 -12   2    2.00    1.10
   6 -12  -2    0.40    1.40
   6 -12  -2    1.00    1.30
   6 -12  -2   -0.60    1.00
  -6  12   2    2.30    1.10
   6  12  -2    1.10    0.80
   6  12  -2    0.80    1.10
   6  12  -2    3.70    1.30
   6  12  -2    0.60    1.10
   6  12  -2    0.60    1.40
  -5 -12   2  699.83   26.50
   5 -12  -2  677.23   26.60
   5 -12  -2  699.33   26.70
  -5 -12   2  710.63   26.60
  -5 -12   2  689.63   26.60
   5 -12  -2  704.43   26.70
   5 -12  -2  669.73   26.50
   5 -12  -2  682.83   26.40
  -5 -12   2  695.23   26.50
  -5 -12   2  683.43   26.70
   5 -12  -2  698.23   26.50
   5 -12  -2  696.03   26.70
   5  12  -2  691.53   26.20
   5  12  -2  669.23   26.10
   5  12  -2  697.73   26.60
   5  12  -2  666.03   26.20
  -5  12   2  644.84   25.70
   5  12  -2  675.63   26.50
   5  12  -2  701.93   26.30
  -4 -12   2   54.59    3.50
   4 -12  -2   46.20    3.70
   4 -12  -2   50.19    4.00
  -4 -12   2   52.99    3.60
   4 -12  -2   51.49    3.80
   4 -12  -2   54.59    3.80
   4 -12  -2   56.09    3.60
  -4 -12   2   54.99    3.60
  -4 -12   2   56.39    3.60
   4 -12  -2   56.39    3.50
  -4 -12   2   51.29    3.70
  -4 -12   2   51.59    3.60
   4  12  -2   51.29    3.40
   4  12  -2   51.59    2.90
   4  12  -2   52.79    3.40
  -4  12   2   51.59    2.70
   4  12  -2   55.09    2.80
   3 -12  -2   86.19    5.00
   3 -12  -2   85.59    5.10
  -3 -12   2   84.69    4.80
  -3 -12   2   92.09    5.00
  -3 -12   2   93.99    4.90
  -3 -12   2   85.79    4.70
   3 -12  -2   87.79    5.60
   3 -12  -2   89.29    5.00
   3 -12  -2   90.29    4.90
   3 -12  -2   92.69    5.10
  -3 -12   2   90.59    4.90
   3 -12  -2   87.29    4.90
  -3 -12   2   89.09    4.90
   3 -12  -2   87.49    4.70
   3  12  -2   85.59    4.10
   3  12  -2   93.29    4.10
   3  12  -2   88.19    4.30
  -3  12   2   80.79    5.00
   2 -12  -2   37.50    3.50
   2 -12  -2   37.10    3.40
   2 -12  -2   43.60    2.90
  -2 -12   2   36.70    3.20
  -2 -12   2   36.60    3.30
   2 -12  -2   43.70    3.40
   2 -12  -2   44.20    3.40
  -2 -12   2   35.30    3.40
  -2 -12   2   39.50    3.10
  -2 -12   2   38.60    3.20
   2 -12  -2   36.50    3.80
  -2 -12   2   41.40    3.20
   2 -12  -2   38.00    3.40
   2 -12  -2   41.30    3.30
  -2  12   2   42.50    2.00
   2  12  -2   39.70    2.20
  -2  12   2   38.00    3.10
   2  12  -2   40.10    2.30
  -1 -12   2  111.89    5.80
  -1 -12   2  106.69    5.60
  -1 -12   2  104.49    5.70
   1 -12  -2  108.99    5.60
   1 -12  -2  108.59    5.80
   1 -12  -2  109.09    5.70
  -1 -12   2  111.99    5.60
   1 -12  -2  110.79    5.70
  -1 -12   2  113.89    5.60
   1 -12  -2  112.59    5.90
   1 -12  -2  110.59    5.70
   1 -12  -2  106.29    5.50
   1 -12  -2  109.19    5.40
  -1 -12   2  109.49    5.50
  -1  12   2  107.99    5.50
   1  12  -2  119.79    4.70
   1  12  -2  104.89    4.80
  -1  12   2  119.09    4.60
   0 -12  -2  234.18    9.40
   0 -12   2  221.38    9.50
   0 -12   2  223.78    9.60
   0 -12   2  225.48    9.60
   0 -12  -2  224.78    9.40
   0 -12  -2  213.18    9.60
   0 -12  -2  218.68    9.50
   0 -12  -2  225.68   10.00
   0 -12   2  208.08    9.60
   0 -12   2  209.38    9.30
   0 -12  -2  217.78    9.50
   0 -12   2  224.78    9.60
   0 -12   2  213.98    9.60
   0 -12  -2  222.98    9.60
   0 -12  -2  214.58    9.50
   0 -12  -2  210.18    9.70
   0  12  -2  228.18    8.50
   0  12   2  210.48    9.50
   0  12   2  209.48    8.70
   0  12   2  236.68    8.70
   1 -12   2   21.90    2.80
  -1 -12  -2   19.60    2.60
   1 -12   2   20.70    2.90
  -1 -12  -2   22.80    2.90
   1 -12   2   28.50    4.00
  -1 -12  -2   22.40    2.50
   1 -12   2   19.90    3.20
  -1 -12  -2   22.90    2.60
  -1 -12  -2   25.50    2.70
   1 -12   2   25.70    3.00
  -1 -12  -2   20.70    2.20
  -1 -12  -2   19.20    2.90
  -1 -12  -2   19.70    2.60
   1 -12   2   18.40    3.70
   1  12   2   22.30    2.00
   1  12   2   21.00    2.40
   1  12   2   23.80    1.70
   2 -12   2   -0.50    2.20
  -2 -12  -2    0.30    1.30
   2 -12   2   -1.10    1.80
  -2 -12  -2    1.00    0.90
   2 -12   2   -2.10    1.80
  -2 -12  -2   -1.70    1.40
   2 -12   2    1.20    1.90
   2 -12   2   -0.50    1.80
  -2 -12  -2   -0.20    1.20
  -2 -12  -2    2.30    1.30
  -2 -12  -2   -0.90    1.30
  -2 -12  -2    0.30    1.30
   2  12   2    1.40    1.00
   2  12   2   -0.50    1.30
   2  12   2    0.20    0.50
   3 -12   2    1.40    3.30
  -3 -12  -2    2.70    1.30
  -3 -12  -2    3.10    1.30
  -3 -12  -2    0.00    1.20
  -3 -12  -2    4.20    1.40
  -3 -12  -2    3.00    1.40
   3 -12   2    3.80    2.20
  -3 -12  -2    2.40    1.40
   3 -12   2    3.50    2.00
  -3 -12  -2    3.60    1.60
   3  12   2    4.90    1.10
   3  12   2    3.70    1.60
   3  12   2    3.70    1.00
   3  12   2    4.50    1.40
   3  12   2    2.70    1.90
  -3  12  -2   -0.20    3.20
   4 -12   2  383.26   15.20
  -4 -12  -2  380.36   15.20
  -4 -12  -2  370.66   15.00
   4 -12   2  360.36   15.10
  -4 -12  -2  381.86   15.10
  -4 -12  -2  367.86   16.00
   4 -12   2  360.66   15.00
  -4 -12  -2  364.26   15.10
  -4 -12  -2  377.56   15.00
  -4 -12  -2  366.96   15.00
   4  12   2  348.87   14.60
   4  12   2  386.66   14.60
   4  12   2  378.26   14.80
   4  12   2  387.26   14.70
   4  12   2  363.56   15.60
  -5 -12  -2   92.29    4.80
   5 -12   2   92.79    4.90
  -5 -12  -2   89.09    4.80
  -5 -12  -2   91.19    4.90
   5 -12   2   95.39    5.10
   5 -12   2   97.09    5.10
  -5 -12  -2   94.79    5.40
  -5 -12  -2   93.79    4.90
  -5 -12  -2   91.59    5.00
   5 -12   2   95.59    5.00
   5  12   2   89.89    4.30
   5  12   2   92.49    4.40
   5  12   2   95.99    4.60
   5  12   2   92.19    4.80
   6 -12   2    5.80    1.50
   6 -12   2   12.90    2.10
   6 -12   2    8.80    1.90
  -6 -12  -2   12.70    1.80
  -6 -12  -2    8.90    1.90
  -6 -12  -2   10.50    2.20
   6 -12   2    7.00    2.20
   6  12   2   12.20    2.10
   6  12   2    8.60    1.50
   6  12   2   10.60    1.40
   6  12   2   11.10    1.80
   7 -12   2   72.99    3.80
   7 -12   2   77.19    3.80
  -7 -12  -2   72.59    3.70
   7 -12   2   71.09    3.80
  -7 -12  -2   67.49    3.70
   7 -12   2   72.89    3.80
  -7  12  -2   69.29    4.20
   7  12   2   73.29    3.80
   7  12   2   84.39    4.80
   7  12   2   68.69    3.80
   8 -12   2  103.19    4.70
  -8 -12  -2  104.49    4.70
  -8 -12  -2  105.09    4.70
   8 -12   2  113.59    4.70
   8 -12   2  108.99    4.70
   8 -12   2  107.19    4.70
   8  12   2  107.79    4.70
   8  12   2  106.19    4.90
   8  12   2  109.69    4.80
  -8 -13   2   41.40    2.40
   8 -13  -2   47.00    3.00
   8 -13  -2   42.80    2.30
  -8 -13   2   40.70    2.50
   8 -13  -2   45.00    2.40
   8 -13  -2   44.80    2.40
   8  13  -2   43.70    2.60
   8  13  -2   41.70    2.40
   7 -13  -2   35.90    2.60
  -7 -13   2   33.70    2.40
  -7 -13   2   38.50    2.50
   7 -13  -2   39.40    2.40
   7 -13  -2   34.90    2.80
   7 -13  -2   39.30    2.60
   7 -13  -2   37.50    2.40
   7 -13  -2   34.00    2.40
   7  13  -2   37.10    2.60
   7  13  -2   37.30    2.50
  -7  13   2   34.60    3.60
   7  13  -2   39.40    2.90
   7  13  -2   35.40    1.90
   6 -13  -2   28.90    2.90
  -6 -13   2   33.60    2.50
   6 -13  -2   31.20    2.80
   6 -13  -2   32.10    2.70
   6 -13  -2   31.70    2.70
   6 -13  -2   35.20    2.60
   6 -13  -2   39.50    2.60
  -6 -13   2   30.60    2.50
  -6 -13   2   37.30    2.60
  -6 -13   2   23.00    4.30
   6  13  -2   33.20    2.20
   6  13  -2   31.40    2.60
  -6  13   2   32.40    2.30
   6  13  -2   31.60    2.00
   6  13  -2   31.60    2.30
  -5 -13   2   78.29    4.30
  -5 -13   2   71.09    4.20
  -5 -13   2   72.89    4.20
  -5 -13   2   81.89    4.30
   5 -13  -2   76.29    4.20
   5 -13  -2   75.49    4.40
   5 -13  -2   81.29    4.30
   5 -13  -2   75.89    4.30
   5 -13  -2   76.89    4.40
  -5 -13   2   75.49    4.20
   5 -13  -2   69.89    4.20
  -5  13   2   74.59    3.60
   5  13  -2   75.99    4.00
   5  13  -2   69.29    4.50
   5  13  -2   70.69    3.60
   5  13  -2   68.79    3.80
   4 -13  -2    7.10    1.70
   4 -13  -2    3.00    1.30
  -4 -13   2    4.80    1.50
  -4 -13   2    3.10    1.20
  -4 -13   2    5.80    1.90
  -4 -13   2    3.70    1.20
   4 -13  -2    5.70    1.90
   4 -13  -2   10.20    2.40
   4 -13  -2    2.90    1.40
  -4 -13   2    2.00    1.40
   4 -13  -2    3.20    1.40
  -4 -13   2    3.40    1.30
  -4  13   2    3.80    1.10
   4  13  -2    6.30    2.10
   4  13  -2    3.30    1.00
   4  13  -2    0.90    1.90
  -4  13   2    6.00    2.20
   4  13  -2    3.00    1.00
   4  13  -2    3.60    1.40
   4  13  -2    4.70    1.20
  -3 -13   2  232.48   10.20
   3 -13  -2  225.98    9.70
  -3 -13   2  223.78    9.70
   3 -13  -2  219.48    9.60
  -3 -13   2  221.08    9.70
   3 -13  -2  219.88    9.60
   3 -13  -2  223.78    9.70
   3 -13  -2  231.68    9.80
  -3 -13   2  222.98    9.60
  -3 -13   2  225.28    9.70
   3 -13  -2  216.38    9.70
  -3 -13   2  225.88    9.70
  -3  13   2  215.28    8.70
  -3  13   2  214.78   10.10
   3  13  -2  230.98    9.30
   3  13  -2  219.28    9.10
   3  13  -2  232.18    9.10
  -2 -13   2  166.88    8.10
  -2 -13   2  169.38    8.00
  -2 -13   2  173.08    7.90
   2 -13  -2  175.28    7.90
   2 -13  -2  174.58    7.80
   2 -13  -2  175.68    7.80
   2 -13  -2  178.98    7.80
   2 -13  -2  176.88    8.60
   2 -13  -2  185.48    7.80
   2 -13  -2  161.98    8.10
  -2 -13   2  157.78    8.30
  -2 -13   2  161.48    7.70
  -2 -13   2  142.49    8.20
   2 -13  -2  175.38    7.80
  -2  13   2  174.28    8.10
   2  13  -2  160.88    7.40
   2  13  -2  165.58    7.00
   2  13  -2  185.78    7.10
   1 -13  -2  535.75   21.70
  -1 -13   2  570.14   21.90
   1 -13  -2  539.95   22.30
   1 -13  -2  535.25   21.80
  -1 -13   2  570.24   21.80
   1 -13  -2  553.74   21.80
   1 -13  -2  566.04   21.80
   1 -13  -2  541.05   21.80
  -1 -13   2  565.54   21.90
   1 -13  -2  546.85   21.80
  -1 -13   2  567.34   21.90
   1 -13  -2  544.85   21.70
  -1 -13   2  540.45   21.70
  -1 -13   2  548.25   21.80
  -1  13   2  580.94   20.90
  -1  13   2  580.14   22.20
   1  13  -2  553.74   21.10
   1  13  -2  569.54   21.10
   0 -13  -2   98.39    5.30
   0 -13  -2   97.59    5.10
   0 -13  -2   89.49    5.40
   0 -13   2   93.99    5.40
   0 -13  -2   98.89    5.00
   0 -13   2  102.69    5.20
   0 -13   2   95.59    5.20
   0 -13   2   95.99    5.10
   0 -13   2  103.29    5.40
   0 -13  -2  104.79    5.20
   0 -13   2   90.09    5.30
   0 -13  -2  104.19    5.30
   0 -13   2   95.59    5.10
   0 -13  -2   96.79    5.20
   0 -13  -2   99.19    5.70
   0  13   2   99.79    4.40
   0  13   2   99.69    5.50
   0  13  -2   96.59    4.20
   0  13   2  101.89    4.30
  -1 -13  -2    0.00    1.30
  -1 -13  -2    4.20    1.50
   1 -13   2    0.00    1.70
  -1 -13  -2    0.70    1.20
  -1 -13  -2    1.00    1.00
   1 -13   2   -0.10    1.40
   1 -13   2   -0.30    1.40
   1 -13   2    1.20    1.60
  -1 -13  -2   -1.10    1.20
   1 -13   2    1.20    2.20
   1 -13   2   -0.40    1.40
  -1 -13  -2    1.00    1.20
  -1 -13  -2    0.30    1.10
  -1 -13  -2   -0.20    1.50
   1  13   2    1.70    1.40
   1  13   2    0.10    0.80
   1  13   2   -0.10    0.60
  -2 -13  -2   -1.30    2.10
   2 -13   2    3.30    1.80
  -2 -13  -2    1.30    2.20
  -2 -13  -2    2.00    1.50
  -2 -13  -2    0.50    1.20
  -2 -13  -2   -0.60    1.10
   2 -13   2    0.10    1.80
   2 -13   2    0.50    1.60
   2 -13   2    1.30    2.20
   2 -13   2   -1.70    1.70
  -2 -13  -2    0.50    1.10
   2  13   2    0.30    0.70
   2  13   2   -0.40    1.00
   2  13   2    0.00    1.60
   2  13   2    1.80    0.70
  -3 -13  -2  664.93   25.50
   3 -13   2  639.14   25.50
  -3 -13  -2  668.83   25.40
  -3 -13  -2  664.33   25.50
  -3 -13  -2  663.33   25.30
  -3 -13  -2  651.03   26.40
   3 -13   2  633.54   25.40
  -3 -13  -2  688.03   25.60
  -3 -13  -2  661.63   25.70
   3  13   2  626.74   25.00
   3  13   2  599.24   25.20
   3  13   2  678.23   25.00
   3  13   2  694.93   25.00
   3  13   2  648.14   26.00
  -4 -13  -2  338.37   13.30
  -4 -13  -2  328.77   13.40
  -4 -13  -2  324.67   13.40
  -4 -13  -2  305.87   14.50
  -4 -13  -2  328.57   13.20
  -4 -13  -2  337.87   13.30
  -4 -13  -2  331.77   13.30
   4  13   2  324.77   12.90
   4  13   2  317.97   13.00
   4  13   2  304.57   12.70
   4  13   2  309.37   14.20
   4  13   2  339.27   13.10
   5 -13   2   30.50    2.90
  -5 -13  -2   31.40    2.50
  -5 -13  -2   30.40    2.70
  -5 -13  -2   33.40    2.70
   5 -13   2   32.80    2.80
  -5 -13  -2   30.20    2.60
  -5 -13  -2   32.80    2.80
  -5 -13  -2   36.90    3.10
   5 -13   2   31.60    3.20
   5  13   2   26.70    2.20
   5  13   2   28.90    2.40
   5  13   2   26.70    2.00
   5  13   2   23.30    2.00
  -6 -13  -2   12.50    2.00
   6 -13   2   18.20    2.20
   6 -13   2   13.10    2.30
  -6 -13  -2   15.50    1.70
  -6 -13  -2   17.50    2.00
   6 -13   2   16.70    2.10
   6 -13   2   14.10    2.00
   6  13   2   13.60    2.00
   6  13   2   16.50    1.40
   6  13   2   15.80    1.70
   6  13   2   14.10    1.80
   7 -13   2    6.40    1.80
   7 -13   2    5.80    1.80
  -7 -13  -2    6.00    1.50
   7 -13   2    5.00    1.60
   7 -13   2    4.50    1.40
  -7 -13  -2    6.00    1.30
   7  13   2    3.60    0.90
   7  13   2    5.60    1.60
   7  13   2    5.70    1.50
   8 -13   2  129.79    5.40
  -8 -13  -2  124.69    5.40
   8 -13   2  130.29    5.50
  -8 -13  -2  137.09    5.50
   8  13   2  137.69    5.50
   8  13   2  139.09    5.60
   8  13   2  138.39    5.70
  -8 -14   2   34.70    2.10
   8 -14  -2   40.20    2.20
   8 -14  -2   34.50    1.90
  -8 -14   2   40.30    2.20
   8  14  -2   41.20    2.20
  -7 -14   2  175.08    7.40
  -7 -14   2  188.48    7.50
   7 -14  -2  177.28    7.40
   7 -14  -2  176.18    7.40
   7 -14  -2  178.38    7.50
   7 -14  -2  171.78    7.30
   7  14  -2  183.98    7.50
   7  14  -2  178.58    7.60
   7  14  -2  176.78    6.90
  -6 -14   2   32.10    2.40
   6 -14  -2   32.80    2.40
  -6 -14   2   30.70    2.40
   6 -14  -2   32.50    2.40
   6 -14  -2   30.40    2.30
  -6 -14   2   29.70    2.20
  -6 -14   2   29.30    2.70
   6 -14  -2   33.70    2.60
   6 -14  -2   33.60    2.70
   6  14  -2   32.60    2.00
   6  14  -2   31.00    2.90
   6  14  -2   33.60    2.00
  -6  14   2   31.50    2.50
   6  14  -2   32.70    2.50
   5 -14  -2    1.50    1.10
  -5 -14   2    3.10    1.30
   5 -14  -2    3.60    1.20
   5 -14  -2    1.70    1.50
   5 -14  -2    2.40    1.30
  -5 -14   2    3.60    1.20
  -5 -14   2    4.80    1.30
   5 -14  -2    2.40    1.20
   5 -14  -2    6.00    1.90
  -5 -14   2    4.80    1.20
   5  14  -2    3.10    1.20
   5  14  -2    4.20    1.50
   5  14  -2    3.30    1.20
   5  14  -2    4.60    1.60
  -5  14   2    3.80    1.20
   5  14  -2    2.80    0.90
   4 -14  -2    3.70    1.10
  -4 -14   2    6.80    1.90
   4 -14  -2    7.30    2.10
  -4 -14   2    7.40    2.00
   4 -14  -2    7.40    2.30
   4 -14  -2    5.80    1.60
   4 -14  -2    5.10    1.40
  -4 -14   2    2.30    1.30
  -4 -14   2    3.90    1.30
  -4 -14   2    2.10    1.20
  -4 -14   2    4.10    1.10
   4  14  -2    3.20    1.10
   4  14  -2    5.60    1.40
  -4  14   2    5.40    1.70
   4  14  -2    1.10    1.30
   4  14  -2    3.40    1.10
  -3 -14   2  125.89    6.10
  -3 -14   2  129.49    6.30
  -3 -14   2  133.09    6.30
   3 -14  -2  134.99    6.30
  -3 -14   2  125.59    6.20
   3 -14  -2  130.09    6.30
   3 -14  -2  129.49    6.20
  -3 -14   2  129.39    6.30
   3 -14  -2  129.59    6.20
   3 -14  -2  128.99    6.20
   3 -14  -2  120.19    6.20
  -3 -14   2  125.49    6.30
  -3  14   2  115.89    7.10
   3  14  -2  128.19    5.60
   3  14  -2  133.89    5.90
  -3  14   2  126.19    5.30
   3  14  -2  121.79    5.70
   3  14  -2  141.69    6.20
   2 -14  -2    3.50    1.60
   2 -14  -2    1.70    1.20
   2 -14  -2    2.60    1.20
  -2 -14   2    1.30    1.30
   2 -14  -2    4.20    1.90
   2 -14  -2    1.70    1.40
   2 -14  -2    0.30    1.10
  -2 -14   2    0.70    1.20
   2 -14  -2    0.70    1.10
  -2 -14   2    2.80    1.10
  -2 -14   2    2.10    1.40
  -2 -14   2    1.10    1.30
  -2 -14   2    0.10    1.20
   2 -14  -2    1.30    2.60
  -2  14   2    3.60    2.20
  -2  14   2    2.10    0.80
   2  14  -2    2.10    0.80
   2  14  -2    3.00    1.00
   1 -14  -2  396.26   16.20
  -1 -14   2  395.56   16.20
  -1 -14   2  412.86   16.40
   1 -14  -2  390.96   16.10
   1 -14  -2  409.86   16.40
   1 -14  -2  407.86   16.20
   1 -14  -2  424.76   16.30
  -1 -14   2  404.46   16.40
   1 -14  -2  401.26   16.30
  -1 -14   2  401.96   16.20
   1 -14  -2  400.16   16.20
   1 -14  -2  378.16   17.10
  -1 -14   2  407.46   16.30
  -1 -14   2  406.26   16.30
   1  14  -2  407.96   15.60
  -1  14   2  392.26   15.40
   1  14  -2  414.76   15.60
  -1  14   2  423.66   16.80
   0 -14  -2   63.69    3.90
   0 -14   2   64.39    4.00
   0 -14  -2   62.69    3.90
   0 -14   2   70.09    4.30
   0 -14  -2   59.59    4.30
   0 -14   2   56.59    4.20
   0 -14  -2   59.69    3.80
   0 -14   2   60.19    3.80
   0 -14  -2   66.19    3.90
   0 -14   2   64.19    3.80
   0 -14   2   59.49    4.30
   0 -14  -2   63.19    5.10
   0 -14  -2   58.99    3.70
   0 -14   2   60.19    3.90
   0 -14  -2   63.39    3.90
   0  14   2   60.99    4.50
   0  14  -2   61.59    3.00
   0  14   2   65.09    3.20
   0  14   2   59.19    3.00
   1 -14   2  220.38   10.50
   1 -14   2  260.37   10.70
  -1 -14  -2  250.27   10.50
  -1 -14  -2  253.77   10.50
  -1 -14  -2  242.18   10.50
   1 -14   2  250.77   10.50
   1 -14   2  253.67   10.50
   1 -14   2  247.08   10.50
   1 -14   2  249.97   10.70
  -1 -14  -2  247.78   11.60
  -1 -14  -2  250.37   10.60
  -1 -14  -2  252.37   10.50
  -1 -14  -2  243.88   10.40
   1  14   2  265.97    9.90
  -1  14  -2  231.68    9.50
   1  14   2  238.18   10.10
   1  14   2  246.38   11.10
   1  14   2  241.08    9.90
  -2 -14  -2  312.47   13.20
  -2 -14  -2  330.47   13.30
   2 -14   2  317.37   13.20
  -2 -14  -2  318.37   13.30
  -2 -14  -2  326.67   13.30
   2 -14   2  312.97   13.10
   2 -14   2  321.37   13.30
  -2 -14  -2  319.37   13.20
   2 -14   2  326.27   13.30
  -2 -14  -2  320.97   14.40
  -2 -14  -2  337.47   13.20
  -2 -14  -2  321.27   13.20
   2  14   2  340.07   12.90
   2  14   2  320.77   12.70
   2  14   2  313.87   13.90
   2  14   2  307.27   12.70
   3 -14   2   95.29    5.10
  -3 -14  -2   99.49    6.80
  -3 -14  -2   97.69    4.90
  -3 -14  -2   87.79    4.70
  -3 -14  -2   96.29    4.90
  -3 -14  -2   92.99    4.80
   3 -14   2   82.19    5.10
   3  14   2   78.39    6.30
   3  14   2   80.69    4.20
   3  14   2   90.49    4.30
   3  14   2   89.69    4.30
   3  14   2   91.79    5.00
  -4 -14  -2   10.70    2.90
  -4 -14  -2    5.80    1.80
  -4 -14  -2    4.50    1.20
  -4 -14  -2    5.90    1.70
  -4 -14  -2    4.10    1.40
   4  14   2    6.70    1.30
   4  14   2    5.40    1.40
   4  14   2    6.60    1.70
  -5 -14  -2   80.29    4.80
  -5 -14  -2   70.09    3.90
  -5 -14  -2   72.69    3.80
  -5 -14  -2   72.89    3.90
  -5 -14  -2   71.69    4.00
  -5 -14  -2   65.69    5.50
   5  14   2   61.99    3.40
   5  14   2   66.49    3.40
   5  14   2   68.49    4.10
   5  14   2   76.79    4.10
   5  14   2   70.89    3.50
   6 -14   2   44.70    3.10
   6 -14   2   49.20    2.90
  -6 -14  -2   52.59    3.00
  -6 -14  -2   49.40    2.90
  -6 -14  -2   46.40    2.90
   6  14   2   50.59    2.90
   6  14   2   47.60    2.40
  -7 -14  -2   51.49    2.70
   7 -14   2   47.30    2.90
   7 -14   2   44.00    2.80
  -7 -14  -2   45.70    3.10
   7  14   2   52.89    2.70
   7  14   2   51.19    2.80
   7  14   2   49.60    2.80
  -8 -14  -2   56.99    2.70
   8  14   2   63.89    2.80
   7 -15  -2   36.10    2.50
   7 -15  -2   43.40    2.40
   7 -15  -2   43.60    2.30
  -7 -15   2   41.90    2.30
  -7 -15   2   43.10    2.30
   7  15  -2   46.50    2.40
   7  15  -2   45.60    2.80
   6 -15  -2  155.08    6.40
   6 -15  -2  149.99    6.40
  -6 -15   2  144.79    6.40
  -6 -15   2  148.19    6.30
   6 -15  -2  142.69    6.30
  -6 -15   2  154.98    6.50
  -6 -15   2  144.19    6.30
   6 -15  -2  144.89    6.20
   6  15  -2  147.79    6.20
   6  15  -2  149.69    6.50
   6  15  -2  158.88    6.10
   5 -15  -2   18.70    2.40
  -5 -15   2   22.30    2.10
   5 -15  -2   19.90    2.40
   5 -15  -2   20.40    2.30
   5 -15  -2   15.20    2.20
  -5 -15   2   25.00    2.20
   5 -15  -2   21.80    2.00
  -5 -15   2   20.20    2.00
  -5 -15   2   21.20    2.10
   5 -15  -2   22.60    2.20
   5  15  -2   21.20    2.80
   5  15  -2   20.60    1.70
  -5  15   2   12.80    2.90
   5  15  -2   18.30    2.30
   5  15  -2   20.80    2.00
   5  15  -2   20.30    1.60
  -4 -15   2  100.29    4.90
  -4 -15   2   91.19    4.80
  -4 -15   2   96.59    4.80
   4 -15  -2   94.39    4.90
   4 -15  -2  100.29    5.00
  -4 -15   2   95.19    4.90
   4 -15  -2   97.19    4.80
   4 -15  -2  103.29    4.80
  -4 -15   2  105.09    4.90
   4 -15  -2   94.59    4.90
  -4  15   2   93.39    4.30
   4  15  -2   94.39    4.60
   4  15  -2   92.19    4.80
   4  15  -2   99.29    4.80
   4  15  -2   89.99    4.50
   4  15  -2   89.69    4.50
   3 -15  -2  102.89    5.20
  -3 -15   2  102.79    5.40
   3 -15  -2  108.79    5.30
   3 -15  -2  109.39    5.50
  -3 -15   2  109.59    5.40
  -3 -15   2  106.39    5.30
  -3 -15   2  100.29    5.30
   3 -15  -2  105.89    5.20
  -3 -15   2  108.09    5.30
   3 -15  -2  106.29    5.30
   3 -15  -2  114.29    5.30
  -3  15   2  102.89    4.60
   3  15  -2  100.39    4.90
   3  15  -2   99.79    4.80
   3  15  -2  105.89    5.20
   3  15  -2   95.99    4.70
  -2 -15   2  171.78    7.70
  -2 -15   2  170.28    7.70
  -2 -15   2  162.68    7.70
   2 -15  -2  168.58    7.70
  -2 -15   2  170.18    7.70
   2 -15  -2  169.68    7.70
   2 -15  -2  172.98    7.80
   2 -15  -2  179.48    7.60
   2 -15  -2  179.68    7.70
  -2 -15   2  166.68    7.70
  -2 -15   2  167.48    7.70
   2 -15  -2  171.98    7.60
   2 -15  -2  167.78    7.60
   2  15  -2  178.08    7.30
   2  15  -2  163.28    7.10
   2  15  -2  160.38    7.10
  -2  15   2  167.28    6.90
   1 -15  -2  395.96   16.10
  -1 -15   2  392.56   16.00
  -1 -15   2  391.56   16.10
  -1 -15   2  405.76   16.10
   1 -15  -2  422.46   16.10
   1 -15  -2  411.46   16.10
   1 -15  -2  390.96   16.10
   1 -15  -2  390.66   16.10
  -1 -15   2  403.26   16.20
   1 -15  -2  412.86   17.90
  -1 -15   2  391.06   16.10
  -1 -15   2  396.96   16.00
   1 -15  -2  419.56   16.10
  -1  15   2  393.26   15.40
   1  15  -2  404.46   15.50
  -1  15   2  385.36   16.90
   1  15  -2  398.86   15.50
   0 -15   2   41.20    3.70
   0 -15  -2   37.90    3.10
   0 -15   2   41.20    3.10
   0 -15  -2   42.90    3.20
   0 -15   2   45.40    3.10
   0 -15   2   40.00    3.50
   0 -15   2   41.40    3.20
   0 -15  -2   44.30    3.20
   0 -15  -2   45.70    3.10
   0 -15  -2   42.70    5.00
   0 -15   2   40.70    3.20
   0 -15  -2   51.49    3.60
   0 -15  -2   43.00    3.00
   0 -15  -2   40.90    3.00
   0  15   2   39.90    4.80
   0  15   2   36.40    3.00
   0  15  -2   42.50    2.40
   0  15   2   41.80    2.50
  -1 -15  -2   48.20    3.30
  -1 -15  -2   46.90    3.40
  -1 -15  -2   44.50    3.50
  -1 -15  -2   51.89    3.20
   1 -15   2   49.30    3.50
   1 -15   2   49.20    3.30
  -1 -15  -2   45.90    3.20
  -1 -15  -2   49.99    3.40
   1 -15   2   45.40    3.90
   1 -15   2   50.89    3.30
   1 -15   2   53.09    3.40
  -1 -15  -2   42.40    3.30
  -1 -15  -2   56.29    5.60
   1  15   2   46.70    5.40
  -1  15  -2   45.50    2.60
   1  15   2   45.10    2.60
   1  15   2   51.79    3.10
   1  15   2   44.90    2.60
  -2 -15  -2   10.30    1.90
  -2 -15  -2   11.70    2.20
  -2 -15  -2    9.10    2.00
  -2 -15  -2   11.30    2.40
  -2 -15  -2    9.80    2.00
  -2 -15  -2    8.40    2.00
   2 -15   2   11.40    2.70
   2 -15   2   10.30    2.50
   2 -15   2    8.90    1.80
   2 -15   2   10.00    2.30
   2  15   2    9.40    1.30
   2  15   2   10.20    1.70
   2  15   2    8.80    1.40
  -3 -15  -2   13.20    2.00
  -3 -15  -2    7.30    2.00
  -3 -15  -2    9.80    1.90
  -3 -15  -2   12.70    2.20
   3 -15   2   17.70    3.00
  -3 -15  -2   14.20    2.10
   3 -15   2   16.30    3.00
   3  15   2   10.00    1.50
   3  15   2   11.90    1.40
   3  15   2   13.00    2.40
   3  15   2   11.60    1.60
  -4 -15  -2    1.60    1.00
  -4 -15  -2    3.50    1.00
  -4 -15  -2    1.20    0.90
  -4 -15  -2    1.10    1.10
  -4 -15  -2    3.60    1.00
   4  15   2    1.40    0.80
   4  15   2    2.00    0.80
   4  15   2    2.30    1.00
   4  15   2    2.40    1.20
   4  15   2    2.70    1.00
  -5 -15  -2   13.20    2.20
  -5 -15  -2   16.20    1.70
  -5 -15  -2   12.10    1.70
  -5 -15  -2   12.00    1.90
   5  15   2   14.80    1.40
   5  15   2   14.80    1.90
   5  15   2   11.40    1.70
   5  15   2   13.20    1.40
   5  15   2   12.50    1.70
  -6 -15  -2   31.10    2.00
  -6 -15  -2   28.20    2.00
   6  15   2   28.10    1.60
   6  15   2   27.30    2.00
   6  15   2   30.60    2.20
  -7 -15  -2  109.09    4.80
   7  15   2  111.19    5.00
   7  15   2  123.29    4.80
  -7 -16   2   25.40    1.60
  -7 -16   2   28.50    1.60
   7  16  -2   25.70    1.60
  -6 -16   2   77.49    3.60
   6 -16  -2   77.39    3.70
   6 -16  -2   80.49    4.10
  -6 -16   2   76.79    3.60
  -6 -16   2   78.29    3.70
   6 -16  -2   73.99    4.10
   6  16  -2   79.79    3.70
   6  16  -2   79.79    3.50
   6  16  -2   73.39    3.40
   6  16  -2   78.69    4.00
   5 -16  -2   58.29    3.10
  -5 -16   2   55.49    3.00
   5 -16  -2   55.29    3.20
   5 -16  -2   51.09    3.10
  -5 -16   2   59.39    3.00
  -5 -16   2   58.39    3.10
  -5 -16   2   53.39    3.00
  -5 -16   2   51.69    3.00
   5 -16  -2   52.39    3.00
   5  16  -2   53.39    2.80
   5  16  -2   54.39    2.80
   5  16  -2   52.29    2.70
   5  16  -2   50.79    3.30
   4 -16  -2   59.79    3.40
  -4 -16   2   52.89    4.20
  -4 -16   2   57.59    3.40
   4 -16  -2   59.79    3.50
  -4 -16   2   55.69    3.40
   4 -16  -2   57.59    3.40
  -4 -16   2   54.99    3.90
   4 -16  -2   59.69    3.30
   4 -16  -2   56.39    3.30
  -4 -16   2   68.89    3.70
   4  16  -2   60.49    3.30
   4  16  -2   58.59    3.00
   4  16  -2   62.59    3.20
   4  16  -2   60.49    3.30
   4  16  -2   58.59    3.50
  -3 -16   2   18.20    2.30
   3 -16  -2   18.30    2.20
  -3 -16   2   19.40    2.00
  -3 -16   2   18.10    2.10
   3 -16  -2   24.10    2.30
  -3 -16   2   18.30    2.00
   3 -16  -2   23.50    2.30
   3 -16  -2   18.00    2.30
  -3 -16   2   16.30    2.20
   3 -16  -2   18.50    2.10
  -3 -16   2   16.70    1.90
   3 -16  -2   15.50    2.50
   3  16  -2   19.40    1.70
   3  16  -2   16.80    1.70
   3  16  -2   19.90    2.60
   3  16  -2   17.10    1.90
  -3  16   2   17.10    1.90
   3  16  -2   18.10    4.70
   2 -16  -2    9.80    1.90
  -2 -16   2    5.50    1.30
  -2 -16   2    3.70    1.00
  -2 -16   2    7.00    1.70
   2 -16  -2    6.70    2.10
   2 -16  -2    7.30    1.80
  -2 -16   2    4.40    1.30
   2 -16  -2   13.00    2.40
   2 -16  -2    9.90    2.00
  -2 -16   2    7.20    1.50
  -2 -16   2    8.20    1.70
   2 -16  -2    8.80    1.80
   2  16  -2    3.10    1.30
   2  16  -2    6.50    1.30
   2  16  -2    5.20    1.30
   2  16  -2    5.00    1.70
   1 -16  -2    2.70    1.00
   1 -16  -2    3.10    1.20
  -1 -16   2    4.60    1.70
  -1 -16   2    6.40    2.20
   1 -16  -2    5.80    1.70
   1 -16  -2    4.70    1.40
   1 -16  -2    5.60    1.80
   1 -16  -2    3.40    1.20
  -1 -16   2    7.50    1.80
  -1 -16   2    4.50    1.30
  -1 -16   2    2.70    1.00
  -1 -16   2    4.30    1.20
   1  16  -2    5.70    1.30
  -1  16   2    7.00    1.80
  -1  16   2    4.30    1.30
   1  16  -2    6.70    1.50
   0 -16  -2    9.20    1.90
   0 -16   2    6.70    1.50
   0 -16   2   13.30    2.00
   0 -16  -2   10.20    2.10
   0 -16   2   11.30    3.00
   0 -16   2    8.50    2.50
   0 -16  -2    9.60    1.80
   0 -16   2    6.40    2.10
   0 -16  -2    6.30    2.00
   0 -16   2    7.60    2.10
   0 -16  -2   13.50    1.90
   0 -16  -2   12.50    2.20
   0 -16  -2   16.80    2.90
   0  16   2    8.90    1.50
   0  16   2    9.20    1.30
   0  16  -2    8.10    1.40
   1 -16   2  117.89    5.60
  -1 -16  -2  115.69    5.60
   1 -16   2  114.39    5.60
  -1 -16  -2  109.79    5.50
   1 -16   2  110.99    5.40
  -1 -16  -2  121.99    5.50
  -1 -16  -2  119.19    5.80
   1 -16   2  108.19    5.70
   1 -16   2  111.29    5.70
  -1 -16  -2  118.09    5.60
  -1 -16  -2  117.89    5.60
  -1 -16  -2  115.09    5.60
  -1  16  -2  113.09    5.00
   1  16   2  108.49    5.10
   1  16   2  114.19    5.00
   1  16   2  108.49    5.20
  -2 -16  -2   10.00    2.00
   2 -16   2   13.00    2.20
  -2 -16  -2   15.40    2.10
  -2 -16  -2   11.50    1.90
   2 -16   2   10.40    2.50
  -2 -16  -2   12.80    2.10
  -2 -16  -2    8.70    1.80
   2 -16   2   12.20    2.20
  -2 -16  -2   10.50    1.80
   2 -16   2    9.10    2.20
   2  16   2    9.30    1.30
   2  16   2   10.20    1.60
   2  16   2    7.40    2.30
  -3 -16  -2   75.29    3.90
  -3 -16  -2   79.29    4.10
  -3 -16  -2   83.19    4.10
  -3 -16  -2   77.39    4.10
  -3 -16  -2   78.79    4.00
   3  16   2   75.59    4.10
   3  16   2   68.19    3.50
   3  16   2   71.19    3.80
   3  16   2   68.69    3.60
  -4 -16  -2    1.20    0.80
  -4 -16  -2   -1.40    0.90
  -4 -16  -2    0.80    0.90
  -4 -16  -2   -0.10    1.00
  -4 -16  -2    0.80    0.80
   4  16   2    0.80    0.80
   4  16   2    1.20    0.80
   4  16   2    0.20    0.70
   4  16   2    2.10    1.70
  -5 -16  -2   18.30    2.00
  -5 -16  -2   16.40    1.60
  -5 -16  -2   12.60    1.80
  -5 -16  -2   19.30    1.70
   5  16   2   16.10    1.40
   5  16   2   15.00    1.70
   5  16   2   15.80    1.40
   5  16   2   16.70    1.70
  -6 -16  -2   30.50    2.00
  -6 -16  -2   28.60    1.80
   6  16   2   29.40    2.00
   6  16   2   30.00    1.90
   6  16   2   29.20    1.50
  -6 -17   2    3.10    0.90
  -6 -17   2    3.60    1.10
   6  17  -2    3.70    1.00
   6  17  -2    2.00    0.70
  -5 -17   2   85.59    4.00
   5 -17  -2   87.89    4.10
  -5 -17   2   88.69    3.80
   5 -17  -2   71.39    4.50
  -5 -17   2   84.59    3.80
  -5 -17   2   84.69    3.80
   5 -17  -2   81.99    4.20
  -5 -17   2   80.39    3.80
   5  17  -2   71.69    4.00
   5  17  -2   85.69    3.60
   5  17  -2   84.49    3.70
  -4 -17   2  125.59    5.80
   4 -17  -2  125.79    5.60
  -4 -17   2  122.99    5.60
  -4 -17   2  125.49    5.60
  -4 -17   2  127.79    5.60
   4 -17  -2  129.99    5.60
   4 -17  -2  138.29    6.10
  -4 -17   2  127.99    5.60
   4 -17  -2  125.09    5.50
   4  17  -2  128.59    5.50
   4  17  -2  128.99    5.60
   4  17  -2  124.59    6.00
   4  17  -2  128.99    5.40
   3 -17  -2    5.70    1.50
  -3 -17   2    6.00    1.80
  -3 -17   2    6.40    1.40
   3 -17  -2    6.40    1.70
  -3 -17   2    7.20    1.40
   3 -17  -2    5.30    1.80
  -3 -17   2    6.20    1.40
  -3 -17   2    3.30    1.00
   3 -17  -2    2.90    1.20
   3 -17  -2    4.70    1.20
   3  17  -2    4.70    1.60
  -3  17   2    3.20    1.30
   3  17  -2    7.30    2.00
   3  17  -2    6.00    1.40
   3  17  -2    6.40    1.10
  -2 -17   2   78.29    4.00
   2 -17  -2   72.69    4.00
   2 -17  -2   72.59    4.00
  -2 -17   2   70.29    3.90
   2 -17  -2   83.79    4.70
  -2 -17   2   78.19    4.00
   2 -17  -2   71.19    4.00
  -2 -17   2   75.89    4.00
  -2 -17   2   79.79    3.90
  -2 -17   2   73.29    4.10
   2 -17  -2   73.09    4.00
   2  17  -2   76.49    3.70
   2  17  -2   69.39    3.80
   2  17  -2   74.79    3.60
  -2  17   2   74.49    3.60
   1 -17  -2  517.25   19.90
   1 -17  -2  509.15   19.90
  -1 -17   2  514.35   19.90
  -1 -17   2  514.55   19.80
   1 -17  -2  529.85   20.90
   1 -17  -2  535.85   20.40
   1 -17  -2  519.85   19.90
  -1 -17   2  525.15   20.00
  -1 -17   2  511.35   19.90
   1 -17  -2  481.25   19.80
   1  17  -2  496.35   19.40
  -1  17   2  494.65   19.40
  -1  17   2  501.15   19.40
   1  17  -2  479.95   19.40
   0 -17  -2    9.50    1.80
   0 -17  -2    8.20    1.80
   0 -17   2    9.70    1.80
   0 -17   2   10.00    2.50
   0 -17  -2   13.40    1.70
   0 -17   2   12.90    2.00
   0 -17   2   11.20    1.80
   0 -17   2    9.90    1.70
   0 -17  -2   11.20    1.90
   0 -17  -2    9.20    1.80
   0 -17  -2    8.20    1.70
   0  17   2    8.80    1.50
   0  17  -2    8.70    2.00
   0  17   2    7.70    1.40
   0  17  -2    8.40    1.60
   0  17   2   11.90    2.30
  -1 -17  -2   44.50    2.80
   1 -17   2   44.90    3.00
   1 -17   2   45.20    4.10
   1 -17   2   34.70    3.30
  -1 -17  -2   49.90    3.90
   1 -17   2   45.90    2.90
   1 -17   2   46.50    2.90
  -1 -17  -2   43.60    2.90
  -1 -17  -2   44.40    3.00
  -1 -17  -2   42.60    3.00
  -1 -17  -2   43.50    2.90
   1  17   2   39.90    2.70
  -1  17  -2   41.20    2.60
   1  17   2   42.20    2.40
   1  17   2   45.90    2.60
   2 -17   2   27.90    2.40
   2 -17   2   26.20    2.40
   2 -17   2   28.10    2.40
  -2 -17  -2   31.20    2.40
  -2 -17  -2   31.90    2.30
  -2 -17  -2   29.40    2.40
  -2 -17  -2   27.80    2.40
   2 -17   2   25.60    2.80
  -2 -17  -2   31.10    2.20
   2  17   2   26.50    1.90
   2  17   2   29.00    2.90
   2  17   2   25.40    2.00
   2  17   2   30.30    2.20
  -3 -17  -2   13.90    1.70
  -3 -17  -2   12.80    1.70
  -3 -17  -2   16.60    1.70
  -3 -17  -2   18.40    1.80
  -3 -17  -2   13.30    1.60
   3  17   2   17.30    1.90
   3  17   2   13.10    1.80
   3  17   2   14.90    2.00
   3  17   2   13.40    1.50
   3  17   2   16.80    1.40
  -4 -17  -2  220.58    9.20
  -4 -17  -2  219.18    9.20
  -4 -17  -2  232.08    9.00
  -4 -17  -2  223.38    9.20
  -4 -17  -2  208.68    8.90
   4  17   2  212.78    9.10
   4  17   2  230.18    9.10
   4  17   2  233.58    9.20
   4  17   2  223.98    8.80
   4  17   2  222.88    8.90
  -5 -17  -2   10.00    1.50
  -5 -17  -2    8.60    1.20
  -5 -17  -2   10.00    1.20
   5  17   2    8.50    1.40
   5  17   2    9.10    1.40
   5  17   2    7.30    1.50
   5  17   2    7.40    1.00
  -6 -17  -2   23.50    1.50
   6  17   2   25.70    1.60
   6  17   2   24.50    1.60
  -5 -18   2   30.70    2.00
  -5 -18   2   37.20    2.00
  -5 -18   2   33.90    1.90
   5  18  -2   41.10    2.40
   5  18  -2   32.30    1.90
   5  18  -2   38.70    1.90
   4 -18  -2   64.39    3.70
  -4 -18   2   72.39    3.30
  -4 -18   2   71.49    3.40
   4 -18  -2   64.29    3.20
  -4 -18   2   66.29    3.40
   4 -18  -2   66.39    3.30
   4 -18  -2   71.79    3.70
  -4 -18   2   65.09    3.20
  -4 -18   2   63.39    3.20
   4  18  -2   71.39    3.10
   4  18  -2   68.99    3.20
   4  18  -2   67.19    3.20
   3 -18  -2   14.50    1.70
   3 -18  -2   14.60    1.90
   3 -18  -2    9.60    1.80
   3 -18  -2   14.20    1.50
  -3 -18   2   16.10    1.60
  -3 -18   2   16.10    1.50
  -3 -18   2   11.60    2.50
  -3 -18   2   12.80    1.60
  -3 -18   2   13.90    1.40
   3 -18  -2   13.50    2.00
   3  18  -2   14.50    1.50
   3  18  -2   15.80    1.40
   3  18  -2   11.20    1.90
   2 -18  -2   20.20    1.90
   2 -18  -2   22.10    1.90
  -2 -18   2   19.10    1.70
  -2 -18   2   21.10    1.90
   2 -18  -2   21.20    1.80
   2 -18  -2   19.60    2.10
  -2 -18   2   19.40    2.50
   2 -18  -2   18.10    2.00
  -2 -18   2   20.00    2.10
   2  18  -2   21.20    1.60
   2  18  -2   17.80    1.90
   2  18  -2   19.00    2.00
  -1 -18   2   -0.70    0.90
  -1 -18   2    0.70    0.90
   1 -18  -2    0.40    1.10
  -1 -18   2    1.20    0.90
  -1 -18   2    0.60    0.80
   1 -18  -2    0.60    0.80
   1 -18  -2   -0.50    0.80
   1 -18  -2    0.00    1.00
   1 -18  -2   -0.40    0.80
   1 -18  -2   -0.20    0.90
  -1 -18   2   -0.20    0.80
   1  18  -2    0.30    1.60
   1  18  -2    0.80    1.00
  -1  18   2    2.60    1.10
   1  18  -2    2.40    1.00
  -1  18   2   -1.50    1.10
   0 -18   2    2.10    0.90
   0 -18  -2    0.40    0.80
   0 -18  -2    1.20    0.80
   0 -18  -2    1.60    0.80
   0 -18   2    0.70    1.00
   0 -18   2    1.50    0.90
   0 -18  -2    0.60    0.90
   0 -18   2   -1.30    1.10
   0 -18  -2    0.10    0.90
   0 -18   2    0.00    0.90
   0  18   2    3.60    1.10
   0  18   2    2.10    1.30
   0  18   2    0.70    0.90
   0  18  -2    1.90    1.30
   0  18  -2    0.60    1.10
   1 -18   2   16.00    1.80
  -1 -18  -2   16.10    1.70
   1 -18   2   18.40    1.90
  -1 -18  -2   14.80    1.60
   1 -18   2   16.80    1.70
  -1 -18  -2   15.60    1.60
   1 -18   2   14.80    2.00
  -1 -18  -2   15.20    1.80
  -1 -18  -2   16.30    2.20
   1  18   2   16.50    1.70
   1  18   2   16.20    1.50
   1  18   2   17.30    1.70
  -2 -18  -2   16.40    1.60
  -2 -18  -2   15.40    1.60
  -2 -18  -2   20.10    1.90
   2 -18   2   18.50    1.90
   2 -18   2   15.60    2.00
  -2 -18  -2   17.90    1.70
   2 -18   2   16.20    2.00
  -2 -18  -2   17.60    1.60
   2  18   2   15.60    2.10
   2  18   2   15.70    2.60
   2  18   2   18.20    1.50
   2  18   2   18.20    1.60
  -3 -18  -2    5.70    1.60
  -3 -18  -2    7.30    1.40
  -3 -18  -2    6.50    1.20
  -3 -18  -2    7.20    1.50
  -3 -18  -2    3.60    1.10
   3  18   2    6.30    1.20
   3  18   2    6.60    1.30
   3  18   2    4.00    1.00
   3  18   2    4.20    1.10
  -4 -18  -2    1.10    0.80
  -4 -18  -2    0.80    0.70
  -4 -18  -2    1.20    0.70
  -4 -18  -2    0.70    0.70
   4  18   2    1.70    0.60
   4  18   2    1.60    0.80
   4  18   2    1.40    0.90
   4  18   2    0.80    0.70
  -5 -18  -2    7.20    1.00
  -5 -18  -2   10.20    1.10
   5  18   2    9.70    0.80
   5  18   2    9.60    1.50
  -4 -19   2   70.79    3.30
  -4 -19   2   70.79    3.20
  -4 -19   2   72.79    3.20
   4  19  -2   72.19    3.20
   4  19  -2   71.79    3.10
   3 -19  -2   16.80    1.40
  -3 -19   2   17.40    1.40
  -3 -19   2   17.50    1.60
   3 -19  -2   14.60    1.60
  -3 -19   2   17.00    1.40
  -3 -19   2   16.20    1.30
   3  19  -2   18.00    1.60
   3  19  -2   18.30    1.40
   3  19  -2   13.80    1.50
   2 -19  -2    2.40    0.70
   2 -19  -2    1.60    0.70
  -2 -19   2    3.60    1.00
   2 -19  -2    0.40    0.90
  -2 -19   2    3.90    1.10
  -2 -19   2    0.80    0.60
  -2 -19   2    1.60    0.70
   2 -19  -2    2.10    1.00
   2  19  -2    0.80    0.90
   2  19  -2   -0.20    0.90
  -1 -19   2   24.20    1.70
   1 -19  -2   24.00    1.70
  -1 -19   2   22.70    1.70
   1 -19  -2   21.70    1.80
   1 -19  -2   22.70    1.90
  -1 -19   2   26.20    1.80
  -1 -19   2   21.50    1.70
   1 -19  -2   25.10    1.80
   1 -19  -2   25.60    2.00
  -1  19   2   22.80    2.00
   1  19  -2   27.10    1.90
   0 -19   2    3.10    1.00
   0 -19   2    3.80    1.10
   0 -19   2    4.50    1.20
   0 -19  -2    4.40    1.10
   0 -19  -2    4.80    1.20
   0 -19  -2    4.50    1.20
   0 -19  -2    4.80    1.30
   0  19   2    2.50    1.00
   0  19   2    1.90    1.20
   0  19  -2    5.70    2.00
  -1 -19  -2    2.00    0.70
  -1 -19  -2    2.70    0.80
   1 -19   2    2.80    0.80
  -1 -19  -2    0.70    0.60
   1 -19   2    3.90    1.00
   1 -19   2    1.80    0.90
  -1 -19  -2    2.70    0.80
   1  19   2    1.30    0.80
   1  19   2    1.80    0.90
  -2 -19  -2   14.60    1.50
  -2 -19  -2   13.00    1.30
  -2 -19  -2   12.40    1.40
   2 -19   2   13.20    1.70
  -2 -19  -2   13.20    1.30
  -2 -19  -2   11.90    1.70
   2  19   2   13.40    1.40
   2  19   2   12.90    1.90
   2  19   2   12.90    1.70
  -3 -19  -2   36.90    2.10
  -3 -19  -2   38.10    2.10
  -3 -19  -2   41.20    2.10
  -3 -19  -2   36.30    2.10
   3  19   2   38.40    2.10
   3  19   2   37.60    2.40
   3  19   2   38.40    2.30
   3  19   2   36.50    2.10
  -4 -19  -2    0.30    0.60
  -4 -19  -2    0.90    0.80
  -4 -19  -2   -0.30    0.70
   4  19   2   -0.30    0.50
  -3 -20   2    0.30    0.60
   2 -20  -2    1.50    1.00
  -2 -20   2    0.60    0.70
   2 -20  -2   -0.90    0.70
   2 -20  -2    0.10    0.60
  -2 -20   2    0.50    0.90
  -2 -20   2    0.20    0.50
  -2 -20   2    0.40    0.60
  -1 -20   2    1.00    0.80
   1 -20  -2    0.30    0.70
  -1 -20   2   -0.70    0.60
  -1 -20   2   -0.30    0.70
   1 -20  -2    0.60    0.60
   1 -20  -2   -0.40    0.60
  -1 -20   2   -0.10    0.70
   0 -20  -2   12.90    1.30
   0 -20  -2   12.00    1.20
   0 -20   2   14.10    1.20
   0 -20  -2   14.60    1.40
   0 -20   2   11.90    1.30
   0 -20   2   10.80    1.30
   0 -20  -2   14.50    1.20
  -1 -20  -2    0.40    0.60
  -1 -20  -2    0.80    0.70
   1 -20   2    1.60    0.80
  -1 -20  -2    1.00    0.60
  -1 -20  -2    0.30    0.60
   1 -20   2    1.40    1.00
   1  20   2   -1.60    1.10
   1  20   2   -0.50    0.80
  -2 -20  -2   20.80    1.40
  -2 -20  -2   25.00    1.40
  -2 -20  -2   20.10    1.40
   2  20   2   21.90    1.60
  11   0  -3   -0.80    0.90
  11   0  -3    0.60    0.80
 -11   0   3    0.20    0.60
  10   0  -3    1.10    0.80
  10   0  -3   -1.70    0.90
  10   0  -3    0.40    0.90
 -10   0   3    0.30    1.00
 -10   0   3   -0.50    0.50
  10   0  -3    1.10    1.30
   9   0  -3   -0.20    1.10
  -9   0   3    1.50    0.70
  -9   0   3    0.60    1.40
   9   0  -3    0.20    1.20
  -9   0   3    0.50    0.80
   9   0  -3   -0.30    1.20
  -9   0   3    1.10    1.00
   9   0  -3   -1.00    1.10
   8   0  -3    0.10    1.20
  -8   0   3   -0.90    1.50
  -8   0   3    0.90    1.10
   8   0  -3    0.60    2.50
   8   0  -3   -1.20    1.30
   8   0  -3   -1.10    1.50
   8   0  -3   -0.50    1.30
   8   0  -3    1.20    1.40
  -8   0   3    0.40    0.80
   8   0  -3   -2.20    1.70
  -8   0   3    1.00    0.90
  -8   0   3    0.30    1.10
  -7   0   3    1.40    1.50
   7   0  -3   -0.60    1.40
  -7   0   3    1.20    0.80
   7   0  -3    0.30    1.20
   7   0  -3    1.60    1.30
   7   0  -3    0.50    2.00
  -7   0   3   -0.40    0.60
   7   0  -3   -0.80    1.50
  -7   0   3   -0.80    0.70
   7   0  -3   -0.20    1.60
  -7   0   3    0.30    1.80
   7   0  -3   -0.10    1.90
   7   0  -3   -0.60    1.20
   6   0  -3   -0.20    1.30
   6   0  -3    1.60    1.70
  -6   0   3    0.20    0.60
  -6   0   3    0.80    0.60
   6   0  -3   -1.10    1.30
  -6   0   3    0.50    2.90
   6   0  -3   -1.50    0.90
  -6   0   3    0.50    0.70
   6   0  -3   -0.40    1.50
   6   0  -3    1.60    1.80
   5   0  -3    1.00    1.00
  -5   0   3    1.90    1.40
   5   0  -3    0.20    0.70
  -5   0   3    0.00    0.50
  -5   0   3   -0.70    0.70
  -5   0   3    0.50    0.60
   4   0  -3    0.30    0.50
   4   0  -3    2.40    1.50
  -4   0   3    0.60    0.80
  -4   0   3    1.20    0.50
   4   0  -3    1.00    0.50
   3   0  -3   -0.30    0.40
   3   0  -3    0.20    0.40
  -3   0   3    0.30    0.50
  -3   0   3    0.00    0.30
  -3   0   3    0.00    0.50
   3   0  -3   -0.30    0.70
   2   0  -3    0.00    0.30
  -2   0   3   -0.10    0.30
  -2   0   3    0.50    0.30
   2   0  -3    0.00    0.30
   2   0  -3    0.00    0.40
   1   0  -3    0.70    0.30
  -1   0   3    0.40    0.30
  -1   0   3    0.40    0.30
   0   0   3    0.30    0.20
   0   0  -3    0.10    0.30
   0   0  -3    0.10    0.30
   0   0  -3    0.60    0.30
   0   0  -3    0.30    0.40
  -1   0  -3    0.40    0.30
  -1   0  -3    0.30    0.40
  -1   0  -3   -0.30    0.30
  -2   0  -3    0.00    0.30
  -2   0  -3   -0.10    0.40
   2   0   3    0.50    0.70
  -2   0  -3   -0.10    0.30
   2   0   3    0.10    0.30
  -3   0  -3    0.30    0.50
  -3   0  -3    0.40    0.40
  -3   0  -3   -0.10    0.30
   3   0   3   -0.10    1.00
  -3   0  -3    1.10    0.80
   3   0   3    0.40    0.40
   4   0   3   -0.30    0.60
  -4   0  -3   -0.10    0.30
  -4   0  -3    0.20    0.50
  -4   0  -3    0.50    0.60
  -4   0  -3   -0.50    1.20
  -5   0  -3    0.10    2.00
  -5   0  -3    0.30    0.50
  -5   0  -3    0.00    0.50
   5   0   3    0.80    1.40
   5   0   3    0.00    0.80
  -5   0  -3    0.70    0.80
  -6   0  -3   -2.50    1.80
   6   0   3   -0.90    1.40
  -6   0  -3    1.10    0.70
  -6   0  -3    0.00    0.50
   6   0   3   -0.10    1.70
   6   0   3   -1.90    1.90
   6   0   3    0.80    1.60
  -6   0  -3    0.60    0.60
   6   0   3   -0.70    1.40
   6   0   3   -0.50    1.30
   7   0   3   -0.10    1.70
  -7   0  -3   -1.30    1.60
  -7   0  -3   -0.90    0.70
   7   0   3    1.10    1.50
   7   0   3    0.00    1.20
   7   0   3   -2.40    1.30
  -7   0  -3    0.30    0.80
  -7   0  -3   -0.60    0.80
   7   0   3    3.70    1.50
   7   0   3   -0.60    1.40
  -7   0  -3   -0.30    1.20
   7   0   3    2.50    1.80
   8   0   3   -0.30    1.60
   8   0   3    0.40    1.10
   8   0   3    1.30    1.40
  -8   0  -3    0.20    0.90
  -8   0  -3    0.40    1.10
  -8   0  -3    1.80    0.90
  -8   0  -3   -0.40    0.80
   8   0   3   -1.00    1.10
   8   0   3   -0.50    1.30
  -8   0  -3   -0.90    1.50
  -9   0  -3   -0.30    0.70
   9   0   3   -0.60    1.40
   9   0   3    2.20    1.20
   9   0   3   -0.20    0.90
  -9   0  -3    0.60    0.70
   9   0   3   -1.80    1.50
  -9   0  -3   -0.40    1.00
   9   0   3   -0.20    1.50
 -10   0  -3    0.50    0.60
  10   0   3    0.90    0.70
  10   0   3    0.40    0.80
  10   0   3   -0.20    1.30
 -10   0  -3    0.30    0.70
 -10   0  -3    0.10    1.20
  11  -1  -3   56.69    2.80
 -11  -1   3   50.09    2.50
 -11   1   3   48.30    2.60
  11   1  -3   47.10    3.00
  11   1  -3   52.39    2.80
  11   1  -3   54.09    2.80
 -10  -1   3    2.50    0.60
  10  -1  -3    1.20    0.80
  10  -1  -3    1.10    1.00
  10  -1  -3    1.00    1.10
  10  -1  -3    2.30    1.10
  10  -1  -3    1.60    1.00
 -10  -1   3    7.00    2.00
  10   1  -3    1.70    0.90
  10   1  -3    1.80    0.80
  10   1  -3    2.00    1.00
 -10   1   3    1.00    0.80
 -10   1   3    1.60    0.60
   9  -1  -3   94.89    4.80
  -9  -1   3   82.99    4.10
   9  -1  -3   99.09    5.10
  -9  -1   3   97.19    4.70
   9  -1  -3   82.09    4.80
   9  -1  -3   97.29    4.70
   9  -1  -3   96.09    5.20
  -9  -1   3   93.29    4.30
   9  -1  -3   96.49    4.80
   9   1  -3   93.69    4.70
  -9   1   3   84.59    4.20
   9   1  -3   86.19    4.90
   9   1  -3   99.39    5.00
   9   1  -3   94.79    4.80
   9   1  -3   96.89    5.00
  -9   1   3   98.69    4.60
  -9   1   3   84.09    4.20
  -9   1   3   94.39    4.80
  -8  -1   3  287.57   11.40
  -8  -1   3  307.37   11.50
   8  -1  -3  308.27   12.30
  -8  -1   3  290.77   11.90
   8  -1  -3  287.67   12.00
   8  -1  -3  300.67   12.30
   8  -1  -3  289.07   12.10
  -8  -1   3  284.57   11.70
   8  -1  -3  286.77   12.20
   8  -1  -3  298.97   12.10
   8  -1  -3  280.57   13.10
   8  -1  -3  282.17   12.20
  -8  -1   3  272.47   11.70
  -8   1   3  277.37   11.90
   8   1  -3  301.67   12.30
  -8   1   3  298.77   12.00
   8   1  -3  285.37   13.10
   8   1  -3  288.47   12.20
  -8   1   3  272.97   11.50
  -8   1   3  284.07   11.60
   8   1  -3  279.77   12.10
  -8   1   3  303.07   11.60
   8   1  -3  278.87   12.30
   8   1  -3  292.77   12.00
  -7  -1   3    9.60    2.30
   7  -1  -3   12.80    2.60
   7  -1  -3    5.80    1.50
  -7  -1   3    8.90    1.30
  -7  -1   3    7.20    1.50
   7  -1  -3   10.60    2.00
   7  -1  -3    9.60    2.20
  -7  -1   3    6.40    1.20
  -7  -1   3    8.30    1.80
   7  -1  -3    9.70    2.70
   7  -1  -3   14.10    2.50
   7  -1  -3    8.90    2.60
   7  -1  -3    6.70    1.90
   7   1  -3    8.70    2.20
  -7   1   3    7.70    2.30
   7   1  -3    8.40    2.70
  -7   1   3    7.70    1.40
  -7   1   3    7.50    1.20
  -7   1   3    8.70    1.20
   7   1  -3    6.90    2.10
  -7   1   3    6.30    1.80
   7   1  -3    5.90    1.40
   7   1  -3    5.90    1.50
   7   1  -3   10.00    2.60
   7   1  -3    7.60    1.80
   6  -1  -3    6.80    1.80
  -6  -1   3    2.50    2.90
   6  -1  -3    3.00    2.00
   6  -1  -3    3.50    1.70
  -6  -1   3    3.50    1.60
  -6  -1   3    3.90    1.00
   6  -1  -3    6.20    1.60
   6  -1  -3    7.80    2.60
   6  -1  -3    4.40    1.50
   6   1  -3    3.00    1.60
   6   1  -3    2.20    2.10
   6   1  -3    5.50    1.60
  -6   1   3    3.60    1.00
   6   1  -3    2.60    1.50
   6   1  -3    3.40    1.70
  -6   1   3    3.80    1.30
  -6   1   3    2.70    0.70
   6   1  -3    5.40    1.80
  -6   1   3    1.40    2.90
   5  -1  -3  842.82   31.20
   5  -1  -3  791.92   31.30
  -5  -1   3  868.41   30.80
  -5  -1   3  812.02   30.80
  -5  -1   3  742.23   31.00
  -5  -1   3  873.91   32.70
   5   1  -3  786.42   31.10
  -5   1   3  864.11   30.70
  -5   1   3  791.52   30.80
   5   1  -3  850.51   31.30
   4  -1  -3    2.00    0.80
  -4  -1   3    0.90    0.40
  -4  -1   3    0.60    0.50
  -4  -1   3    0.20    0.80
   4  -1  -3   -0.30    1.20
   4   1  -3   -0.60    1.40
  -4   1   3    1.80    0.60
   4   1  -3    1.20    0.50
  -4   1   3    1.70    0.80
   4   1  -3    0.20    0.60
   3  -1  -3 1233.58   45.70
  -3  -1   3 1155.38   45.70
  -3  -1   3 1223.28   45.70
   3  -1  -3 1358.46   46.10
  -3  -1   3 1283.37   46.70
   3  -1  -3 1282.57   46.50
   3   1  -3 1151.58   45.80
   3   1  -3 1122.79   45.70
   3   1  -3 1265.57   46.00
  -3   1   3 1246.88   46.30
   3   1  -3 1285.67   46.80
  -3   1   3 1268.27   45.70
   2  -1  -3   37.30    2.00
  -2  -1   3   37.00    1.70
  -2  -1   3   34.30    2.20
   2  -1  -3   37.40    1.80
   2  -1  -3   38.00    1.80
  -2   1   3   38.00    1.70
   2   1  -3   39.50    1.80
  -2   1   3   38.50    1.90
   2   1  -3   34.60    2.30
   2   1  -3   33.90    1.70
   2   1  -3   38.50    1.70
   1  -1  -3  388.66   14.70
   1  -1  -3  383.46   14.60
   1  -1  -3  407.56   14.70
  -1  -1   3  390.36   15.10
   1   1  -3  399.16   15.10
   1   1  -3  370.96   14.60
   1   1  -3  380.56   14.50
  -1   1   3  371.06   14.50
  -1   1   3  426.06   14.70
   1   1  -3  391.36   14.70
   0  -1   3 3522.45  131.19
   0  -1  -3 3693.23  131.69
   0  -1  -3 3596.64  132.69
   0  -1  -3 3611.04  132.59
   0  -1   3 3622.74  131.19
   0   1   3 3677.13  132.19
   0   1  -3 3568.04  132.19
   0   1  -3 3344.67  131.49
   0   1  -3 3497.75  132.99
   1  -1   3 2434.36   87.99
  -1  -1  -3 2457.85   88.89
  -1  -1  -3 2307.17   88.09
  -1  -1  -3 2384.36   88.09
  -1   1  -3 2288.57   87.49
   1   1   3 2426.96   88.09
  -1   1  -3 2296.47   88.29
   1   1   3 2418.86   88.59
  -1   1  -3 2457.95   89.19
  -2  -1  -3  258.57    9.80
  -2  -1  -3  246.28   10.00
  -2  -1  -3  261.17   11.10
   2  -1   3  274.57   10.00
   2   1   3  265.77   11.00
  -2   1  -3  263.87   10.90
   2   1   3  250.37   10.00
  -2   1  -3  259.47   10.00
  -2   1  -3  260.67    9.80
  -3  -1  -3    2.90    0.60
   3  -1   3    3.30    0.80
  -3  -1  -3    3.30    0.70
  -3  -1  -3    2.40    0.90
   3   1   3    1.40    1.20
  -3   1  -3    1.80    0.80
  -3   1  -3    1.50    0.50
   3   1   3    1.80    0.50
  -4  -1  -3  736.83   30.80
  -4  -1  -3  844.22   30.70
  -4  -1  -3  813.12   30.70
   4  -1   3  798.22   31.10
  -4  -1  -3  885.01   32.80
  -4  -1  -3  866.71   30.70
  -4   1  -3  806.02   30.70
  -4   1  -3  873.31   32.90
  -4   1  -3  813.52   30.60
  -4   1  -3  822.42   30.70
   4   1   3  814.52   31.20
   5  -1   3  435.96   18.10
  -5  -1  -3  482.65   17.70
  -5  -1  -3  496.15   20.50
  -5  -1  -3  462.65   17.80
  -5  -1  -3  484.05   17.70
   5  -1   3  471.15   18.30
  -5   1  -3  433.56   17.80
   5   1   3  451.85   18.10
   5   1   3  444.76   18.30
  -5   1  -3  477.25   17.70
  -5   1  -3  493.75   17.70
  -5   1  -3  449.26   20.30
  -6  -1  -3  384.36   16.30
   6  -1   3  422.36   18.00
  -6  -1  -3  428.66   15.90
   6  -1   3  398.56   16.70
   6  -1   3  417.76   16.50
   6  -1   3  432.06   16.70
   6  -1   3  402.06   16.60
  -6  -1  -3  422.66   16.00
   6  -1   3  385.06   16.50
   6  -1   3  396.66   16.70
   6  -1   3  409.96   16.60
  -6  -1  -3  431.26   16.00
  -6   1  -3  422.36   16.00
   6   1   3  416.16   16.80
   6   1   3  383.96   16.60
   6   1   3  427.76   16.50
  -6   1  -3  443.56   16.00
   6   1   3  423.76   16.60
   6   1   3  397.56   16.50
   6   1   3  401.96   16.30
   6   1   3  390.76   16.60
   6   1   3  400.36   16.50
  -6   1  -3  446.56   16.00
  -7  -1  -3    1.80    0.80
   7  -1   3   -0.30    1.50
   7  -1   3    0.90    1.70
   7  -1   3    2.20    1.30
   7  -1   3    1.80    1.50
  -7  -1  -3   -0.20    1.30
  -7  -1  -3    1.40    0.90
   7  -1   3    2.60    1.20
   7  -1   3    0.10    1.30
  -7  -1  -3    0.90    1.50
   7  -1   3    1.00    1.20
  -7  -1  -3    1.00    0.90
   7   1   3    0.00    1.90
  -7   1  -3   -0.30    0.70
   7   1   3   -0.40    1.50
  -7   1  -3    0.20    0.80
   7   1   3    1.20    1.50
   7   1   3   -0.20    1.40
   7   1   3    0.10    1.30
  -7   1  -3    1.60    0.80
   7   1   3    1.90    1.90
   8  -1   3   86.19    4.80
  -8  -1  -3   80.79    4.10
  -8  -1  -3   79.89    4.30
  -8  -1  -3   83.99    4.20
  -8  -1  -3   87.59    4.60
   8  -1   3   85.99    4.70
  -8  -1  -3   81.19    3.90
   8  -1   3   80.69    4.70
   8  -1   3   80.69    4.50
   8  -1   3   82.99    4.50
   8   1   3   81.89    4.60
  -8   1  -3   84.29    4.30
  -8   1  -3   78.69    4.10
   8   1   3   92.99    4.80
   8   1   3   83.69    4.90
   8   1   3   90.19    4.50
   8   1   3   86.69    4.70
  -8   1  -3   79.39    4.00
   9  -1   3   53.19    3.70
  -9  -1  -3   45.20    2.40
   9  -1   3   48.10    3.00
   9  -1   3   43.70    3.10
  -9  -1  -3   40.80    3.70
   9  -1   3   42.20    3.50
   9  -1   3   47.90    2.90
   9  -1   3   41.70    3.00
   9   1   3   46.80    3.30
  -9   1  -3   47.20    2.60
   9   1   3   45.20    3.00
  -9   1  -3   50.89    3.30
  -9   1  -3   43.10    3.50
   9   1   3   41.40    2.80
  -9   1  -3   40.00    2.50
   9   1   3   52.09    3.10
  10  -1   3    0.40    0.90
 -10  -1  -3    0.20    0.60
  10  -1   3    1.30    0.70
  10  -1   3    1.00    1.00
 -10  -1  -3    0.20    0.50
  10   1   3    0.60    0.80
 -10   1  -3    1.00    0.80
  10   1   3    0.20    0.80
 -10   1  -3    0.70    0.70
 -10   1  -3    0.30    0.70
  11  -2  -3    6.00    1.60
 -11  -2   3    4.70    0.90
  11  -2  -3    3.60    1.10
 -11   2   3    4.80    1.10
 -11   2   3    6.10    0.80
  11   2  -3    9.50    1.80
  11   2  -3    6.60    1.20
  11   2  -3    6.10    1.60
  10  -2  -3   27.70    2.20
  10  -2  -3   30.10    2.30
  10  -2  -3   26.50    2.00
 -10  -2   3   23.70    2.10
 -10  -2   3   26.40    1.50
 -10  -2   3   27.30    1.90
  10  -2  -3   29.10    2.10
  10  -2  -3   28.20    2.50
  10  -2  -3   24.50    2.20
  10   2  -3   27.40    2.20
 -10   2   3   25.70    1.80
 -10   2   3   27.60    2.20
 -10   2   3   26.40    1.80
  10   2  -3   23.40    2.30
  10   2  -3   28.20    2.30
   9  -2  -3   73.79    4.20
  -9  -2   3   64.09    3.60
   9  -2  -3   76.59    4.10
   9  -2  -3   75.39    4.30
   9  -2  -3   76.39    4.00
   9  -2  -3   67.59    4.10
   9  -2  -3   71.39    4.00
  -9  -2   3   74.49    3.90
  -9   2   3   70.09    3.50
  -9   2   3   75.09    3.90
   9   2  -3   76.19    4.20
  -9   2   3   72.49    3.90
   9   2  -3   71.49    4.10
   9   2  -3   73.19    4.20
   9   2  -3   68.09    4.00
  -9   2   3   66.99    3.50
   8  -2  -3  683.63   26.00
   8  -2  -3  708.43   26.00
  -8  -2   3  635.74   25.10
  -8  -2   3  678.03   25.70
   8  -2  -3  683.23   25.90
   8  -2  -3  687.63   26.10
   8  -2  -3  607.04   26.70
  -8  -2   3  676.03   25.20
   8  -2  -3  680.53   26.10
   8  -2  -3  668.63   25.90
   8  -2  -3  687.13   25.80
  -8  -2   3  664.73   25.40
   8   2  -3  617.84   25.70
   8   2  -3  679.23   26.00
   8   2  -3  639.34   26.70
  -8   2   3  622.44   25.30
  -8   2   3  690.73   25.80
   8   2  -3  699.13   25.80
   8   2  -3  670.33   26.00
  -8   2   3  629.14   25.40
  -8   2   3  681.43   25.40
   8   2  -3  657.23   25.90
  -7  -2   3   75.99    3.50
   7  -2  -3   69.19    4.30
  -7  -2   3   68.79    3.80
   7  -2  -3   70.79    4.40
   7  -2  -3   70.79    4.30
   7  -2  -3   69.19    4.60
   7  -2  -3   70.79    4.60
  -7  -2   3   75.69    3.50
   7  -2  -3   79.79    4.30
   7  -2  -3   70.39    4.40
   7  -2  -3   73.49    4.10
  -7  -2   3   68.19    4.20
  -7  -2   3   74.99    4.30
   7   2  -3   66.89    4.50
   7   2  -3   75.99    4.30
   7   2  -3   68.79    4.40
  -7   2   3   73.99    3.50
  -7   2   3   65.69    3.50
   7   2  -3   67.79    4.60
  -7   2   3   57.99    4.80
   7   2  -3   61.19    4.30
  -7   2   3   72.29    3.70
   6  -2  -3  321.47   13.50
   6  -2  -3  327.67   13.30
   6  -2  -3  317.27   13.50
  -6  -2   3  323.67   12.80
   6  -2  -3  329.47   13.50
   6  -2  -3  316.17   13.40
  -6  -2   3  330.67   13.10
   6  -2  -3  340.07   13.40
  -6  -2   3  339.67   12.80
  -6  -2   3  328.97   12.70
   6  -2  -3  315.67   13.50
  -6  -2   3  299.17   13.20
  -6  -2   3  350.46   20.30
   6  -2  -3  329.37   13.60
   6   2  -3  345.67   13.60
   6   2  -3  309.97   13.50
   6   2  -3  298.07   13.60
   6   2  -3  320.57   13.50
  -6   2   3  343.77   13.00
  -6   2   3  348.87   12.80
  -6   2   3  352.96   12.80
  -5  -2   3   42.90    4.50
   5  -2  -3   33.10    2.60
  -5  -2   3   33.00    2.10
  -5  -2   3   35.90    2.00
  -5  -2   3   34.10    2.00
   5  -2  -3   36.10    2.50
  -5   2   3   31.50    2.00
  -5   2   3   32.90    2.50
   5   2  -3   37.70    2.60
   5   2  -3   36.80    2.40
  -5   2   3   32.10    4.20
  -5   2   3   37.10    1.90
   4  -2  -3    2.10    1.40
   4  -2  -3    2.30    0.90
  -4  -2   3    1.30    0.60
  -4  -2   3    6.10    2.30
   4  -2  -3    0.80    0.50
  -4  -2   3    0.70    0.50
  -4   2   3    1.60    0.80
   4   2  -3    0.90    0.50
  -4   2   3    0.60    0.40
  -4   2   3    2.80    1.00
   4   2  -3   -0.20    0.50
  -3  -2   3  396.36   16.10
   3  -2  -3  405.36   15.60
   3  -2  -3  400.96   15.40
   3  -2  -3  417.36   15.10
  -3  -2   3  393.86   15.00
   3   2  -3  410.76   15.20
  -3   2   3  402.76   15.50
   3   2  -3  385.16   15.00
  -3   2   3  390.26   15.00
   3   2  -3  374.96   16.20
   3   2  -3  421.66   15.20
   2  -2  -3  199.78    7.80
   2  -2  -3  198.48    7.90
   2  -2  -3  205.58    7.80
  -2  -2   3  202.28    8.90
   2   2  -3  192.38    7.70
   2   2  -3  202.78    7.90
   2   2  -3  199.98    7.80
   2   2  -3  205.78    8.60
  -2   2   3  193.58    7.70
  -2   2   3  219.38    7.80
  -1  -2   3   66.69    2.60
   1  -2  -3   69.29    2.90
  -1  -2   3   64.29    3.40
   1  -2  -3   69.39    3.00
   1   2  -3   70.29    3.50
   1   2  -3   68.69    2.60
   1   2  -3   69.99    2.80
   1   2  -3   68.89    3.00
  -1   2   3   68.89    2.80
   0  -2  -3   18.90    1.10
   0  -2  -3   17.30    1.10
   0   2  -3   18.30    1.10
   0   2   3   17.80    1.00
   0   2   3   15.40    0.90
   0   2  -3   16.10    1.50
   0   2  -3   17.90    0.90
   1  -2   3  981.60   34.80
  -1  -2  -3  930.71   34.80
  -1  -2  -3  948.01   35.40
  -1  -2  -3  923.61   35.20
  -1   2  -3  999.20   35.40
  -1   2  -3  895.41   35.70
  -1   2  -3 1027.70   35.80
   1   2   3  952.50   35.00
   1   2   3  897.71   35.80
  -1   2  -3  882.81   34.70
   1   2   3  943.61   34.80
  -2  -2  -3  643.54   24.40
  -2  -2  -3  606.04   23.40
  -2  -2  -3  623.94   23.60
   2  -2   3  643.94   23.50
  -2   2  -3  629.54   23.30
  -2   2  -3  626.84   23.60
   2   2   3  591.94   23.40
   2   2   3  683.23   23.70
   2   2   3  602.94   24.50
  -2   2  -3  651.33   24.60
  -3  -2  -3   41.60    2.10
  -3  -2  -3   44.20    2.20
  -3  -2  -3   46.30    2.30
   3  -2   3   47.30    2.40
  -3  -2  -3   43.80    3.30
  -3   2  -3   45.60    3.40
   3   2   3   50.89    5.40
  -3   2  -3   43.50    2.00
  -3   2  -3   49.30    2.20
   3   2   3   48.80    2.40
  -4  -2  -3   58.49    4.80
  -4  -2  -3   67.09    2.90
  -4  -2  -3   62.39    2.80
  -4  -2  -3   61.29    3.00
  -4  -2  -3   64.69    3.00
   4  -2   3   58.89    3.20
  -4   2  -3   66.19    2.80
   4   2   3   62.69    3.30
  -4   2  -3   61.99    2.80
  -4   2  -3   60.29    4.70
  -4   2  -3   61.09    2.90
  -5  -2  -3   31.20    5.70
   5  -2   3   28.30    2.20
  -5  -2  -3   23.90    1.80
  -5  -2  -3   28.70    1.80
  -5   2  -3   23.00    5.30
   5   2   3   28.20    2.50
  -5   2  -3   24.60    2.50
  -5   2  -3   28.70    1.60
  -5   2  -3   28.30    1.70
   5   2   3   25.00    2.20
   6  -2   3    1.70    1.60
   6  -2   3    1.70    1.50
  -6  -2  -3    1.00    0.60
  -6  -2  -3    4.10    1.60
   6  -2   3    0.60    1.20
   6  -2   3    2.10    1.50
   6  -2   3    1.30    1.50
   6  -2   3    2.00    1.30
   6  -2   3    1.80    1.90
  -6  -2  -3    2.70    1.10
  -6  -2  -3    2.20    0.80
  -6  -2  -3    2.60    0.80
   6   2   3    2.20    1.50
  -6   2  -3    2.70    1.00
   6   2   3    2.20    1.30
   6   2   3    1.80    1.70
   6   2   3    1.50    1.40
   6   2   3    1.00    2.10
  -6   2  -3    2.00    0.70
   6   2   3    2.10    1.60
   6   2   3   -0.50    1.20
   7  -2   3  439.76   17.70
  -7  -2  -3  437.56   17.30
   7  -2   3  439.06   17.50
   7  -2   3  445.16   17.70
   7  -2   3  444.26   17.80
  -7  -2  -3  470.65   17.10
  -7  -2  -3  402.96   17.90
   7  -2   3  450.65   17.80
   7  -2   3  437.06   17.80
  -7  -2  -3  433.96   17.20
   7  -2   3  423.26   18.30
   7  -2   3  456.55   17.70
  -7  -2  -3  464.35   17.20
  -7   2  -3  458.45   17.20
   7   2   3  426.96   17.70
   7   2   3  462.45   17.60
  -7   2  -3  429.86   17.20
   7   2   3  451.35   17.80
   7   2   3  429.16   18.30
   8  -2   3   29.90    2.70
  -8  -2  -3   33.40    2.30
   8  -2   3   31.60    2.70
   8  -2   3   34.20    3.20
   8  -2   3   30.80    2.80
  -8  -2  -3   29.90    2.20
   8  -2   3   27.30    3.20
  -8  -2  -3   34.80    2.90
  -8  -2  -3   31.60    2.20
   8  -2   3   32.80    2.90
   8   2   3   29.70    3.00
  -8   2  -3   30.60    2.80
  -8   2  -3   34.80    2.20
   8   2   3   40.70    4.60
   8   2   3   26.00    3.10
   8   2   3   31.90    2.80
  -8   2  -3   30.80    2.10
  -8   2  -3   29.20    2.20
   8   2   3   32.60    2.80
   9  -2   3    1.60    1.20
  -9  -2  -3    0.10    0.70
   9  -2   3    0.50    1.00
  -9  -2  -3    1.50    0.80
  -9  -2  -3    0.00    0.80
   9  -2   3    0.40    1.20
   9  -2   3    0.10    1.20
   9  -2   3   -0.90    0.90
  -9   2  -3    0.60    0.80
   9   2   3    1.80    1.40
   9   2   3    4.10    2.10
  -9   2  -3    5.20    1.60
   9   2   3    2.60    1.40
  -9   2  -3    1.50    0.80
  -9   2  -3    0.90    0.90
   9   2   3    2.60    1.20
   9   2   3    0.90    1.30
 -10  -2  -3   37.40    2.10
  10  -2   3   37.30    2.40
  10  -2   3   34.90    2.10
  10  -2   3   30.50    2.10
  10  -2   3   35.20    2.20
  10   2   3   37.30    2.20
 -10   2  -3   35.40    2.00
 -10   2  -3   39.30    2.00
 -10   2  -3   36.70    2.10
  10   2   3   39.20    2.40
  11  -3  -3    5.30    1.10
 -11  -3   3    6.50    1.00
  11   3  -3    3.50    1.10
  11   3  -3    3.40    0.80
 -11   3   3    5.00    0.80
 -11   3   3    3.50    0.80
 -10  -3   3    6.30    1.50
 -10  -3   3    5.20    1.20
  10  -3  -3    8.30    1.70
  10  -3  -3    7.30    1.50
  10  -3  -3    9.50    1.50
  10  -3  -3    6.10    1.40
  10  -3  -3    5.70    1.80
  10  -3  -3    5.00    1.50
 -10   3   3    8.40    1.20
  10   3  -3    4.70    1.60
 -10   3   3    6.20    1.20
  10   3  -3    5.60    1.70
  10   3  -3    4.80    1.00
 -10   3   3    4.60    1.50
   9  -3  -3    7.10    2.10
   9  -3  -3    7.00    2.00
   9  -3  -3    4.20    1.30
  -9  -3   3    5.00    1.10
   9  -3  -3    6.20    1.70
   9  -3  -3    7.20    1.90
   9  -3  -3    5.90    1.90
  -9  -3   3    8.20    1.80
  -9   3   3    5.30    1.30
   9   3  -3    3.30    1.10
  -9   3   3    4.80    1.40
   9   3  -3    4.00    1.60
  -9   3   3    4.10    1.20
  -9   3   3    5.50    1.80
   9   3  -3    3.10    1.20
   8  -3  -3  576.04   24.50
   8  -3  -3  634.64   23.80
  -8  -3   3  645.24   22.80
   8  -3  -3  624.54   23.80
  -8  -3   3  570.84   23.00
   8  -3  -3  627.04   23.80
   8  -3  -3  633.94   23.60
  -8  -3   3  615.14   23.50
   8  -3  -3  603.84   23.80
   8  -3  -3  613.04   23.70
   8  -3  -3  616.84   23.70
  -8   3   3  576.54   23.10
  -8   3   3  610.94   23.60
   8   3  -3  582.04   23.40
  -8   3   3  640.24   23.20
   8   3  -3  526.65   24.40
  -8   3   3  583.54   23.20
   8   3  -3  613.84   23.70
   8   3  -3  636.54   23.80
   8   3  -3  566.44   23.70
  -7  -3   3  865.21   32.50
  -7  -3   3  875.11   32.50
   7  -3  -3  879.31   33.30
   7  -3  -3  856.51   33.40
   7  -3  -3  881.01   33.30
   7  -3  -3  847.12   33.80
   7  -3  -3  889.71   33.30
  -7  -3   3  900.71   32.80
   7  -3  -3  898.91   33.40
   7  -3  -3  876.31   33.30
  -7  -3   3  894.91   33.20
   7  -3  -3  878.01   33.40
   7   3  -3  821.72   33.10
   7   3  -3  818.32   33.30
   7   3  -3  874.51   33.70
  -7   3   3  922.51   32.80
   7   3  -3  820.92   33.20
  -7   3   3  854.81   32.80
   7   3  -3  839.22   33.20
  -7   3   3  871.91   32.80
   6  -3  -3  141.99    6.70
   6  -3  -3  133.39    6.80
   6  -3  -3  142.49    6.50
  -6  -3   3  145.99    5.80
   6  -3  -3  134.19    6.70
   6  -3  -3  146.49    6.90
   6  -3  -3  137.19    6.70
   6  -3  -3  138.29    6.70
  -6  -3   3  145.19    5.80
  -6  -3   3  143.09    6.10
  -6  -3   3  142.09    6.20
   6  -3  -3  131.69    6.80
  -6  -3   3  135.09    6.50
   6   3  -3  132.79    6.70
  -6   3   3  145.29    5.90
   6   3  -3  143.69    6.40
  -6   3   3  155.88    6.20
   6   3  -3  132.29    6.60
   6   3  -3  127.59    5.70
   6   3  -3  128.19    6.80
  -6   3   3  136.69    6.10
  -5  -3   3   43.10    2.30
   5  -3  -3   37.70    2.70
  -5  -3   3   42.20    2.30
  -5  -3   3   42.80    2.20
   5  -3  -3   40.90    2.90
  -5  -3   3   46.40    5.10
  -5   3   3   45.20    2.20
   5   3  -3   42.10    2.60
   5   3  -3   41.90    2.90
  -5   3   3   45.20    3.10
  -5   3   3   47.40    4.60
   5   3  -3   39.70    2.40
  -5   3   3   41.70    2.30
  -4  -3   3   63.19    2.80
   4  -3  -3   60.19    2.70
   4  -3  -3   62.29    4.20
  -4  -3   3   59.49    2.80
  -4  -3   3   60.49    2.90
  -4  -3   3   62.59    4.40
   4  -3  -3   55.59    3.30
   4  -3  -3   59.19    3.20
  -4   3   3   57.79    2.80
   4   3  -3   59.19    2.80
   4   3  -3   56.49    2.90
   4   3  -3   66.39    2.90
  -4   3   3   58.39    3.60
   4   3  -3   60.19    2.80
  -4   3   3   59.69    2.70
   4   3  -3   68.39    3.10
   3  -3  -3  691.13   26.80
  -3  -3   3  764.52   27.90
   3  -3  -3  750.02   26.60
   3  -3  -3  737.33   26.90
  -3  -3   3  671.23   26.50
   3   3  -3  695.33   26.50
   3   3  -3  745.13   26.70
   3   3  -3  663.13   27.90
  -3   3   3  717.53   26.80
   3   3  -3  682.33   26.50
   3   3  -3  763.22   26.80
  -3   3   3  681.53   26.40
   2  -3  -3   33.70    1.80
  -2  -3   3   32.10    2.30
   2  -3  -3   32.10    1.60
   2   3  -3   31.70    1.50
   2   3  -3   28.10    2.70
  -2   3   3   30.90    1.40
   2   3  -3   29.50    1.50
   2   3  -3   30.00    1.70
   1  -3  -3   79.09    3.30
  -1  -3   3   72.59    3.80
   1   3  -3   81.69    3.40
  -1   3   3   71.89    3.00
   1   3  -3   72.89    3.00
   1   3  -3   76.89    4.00
   0  -3   3   89.09    4.60
   0  -3  -3  109.09    4.00
   0  -3  -3  101.69    4.20
   0   3  -3   95.79    3.80
   0   3   3  105.59    4.10
   0   3   3   99.09    4.10
   0   3   3   96.39    3.90
   0   3  -3   95.79    4.80
  -1  -3  -3 2206.38   72.49
  -1  -3  -3 1851.81   72.19
   1  -3   3 1909.91   71.89
  -1   3  -3 1987.60   72.89
  -1   3  -3 1858.11   72.79
   1   3   3 1814.52   71.69
  -1   3  -3 1943.11   71.99
   1   3   3 2054.49   72.59
  -2  -3  -3    0.80    0.40
  -2  -3  -3    0.90    0.60
  -2  -3  -3    1.20    0.50
   2  -3   3    1.90    0.60
  -2   3  -3    1.40    1.00
   2   3   3    1.10    0.40
  -2   3  -3    0.70    0.30
   2   3   3    0.90    0.90
  -2   3  -3    0.80    0.40
  -2   3  -3    0.90    0.60
   2   3   3    0.80    0.40
  -3  -3  -3   40.90    2.00
  -3  -3  -3   43.50    2.00
   3  -3   3   44.10    2.20
  -3  -3  -3   38.40    3.20
  -3  -3  -3   44.20    2.20
   3   3   3   38.00    2.10
  -3   3  -3   40.80    3.50
  -3   3  -3   42.00    2.10
  -3   3  -3   40.70    1.80
  -4  -3  -3   12.60    1.10
  -4  -3  -3   13.50    1.20
   4  -3   3   14.20    1.40
  -4  -3  -3   12.20    1.30
  -4  -3  -3   16.50    1.50
  -4   3  -3   14.80    3.40
  -4   3  -3   14.10    1.40
   4   3   3   14.30    2.10
   4   3   3   11.40    1.50
  -4   3  -3   13.90    1.00
  -5  -3  -3    2.60    2.10
   5  -3   3    0.70    2.50
  -5  -3  -3    3.20    1.10
   5  -3   3   -1.20    1.80
   5  -3   3    1.80    1.00
   5  -3   3   11.50    3.50
  -5  -3  -3    1.80    0.70
  -5  -3  -3    1.10    0.60
  -5   3  -3    3.20    0.80
  -5   3  -3    2.60    0.70
   5   3   3    3.10    1.30
  -5   3  -3    1.00    2.20
   5   3   3    0.90    0.90
  -6  -3  -3  226.58    8.90
   6  -3   3  221.68    9.70
  -6  -3  -3  238.18    9.50
   6  -3   3  213.78   10.40
  -6  -3  -3  236.48    9.00
   6  -3   3  227.68    9.80
   6  -3   3  232.88    9.60
   6  -3   3  223.28    9.80
   6  -3   3  230.98    9.70
   6  -3   3  220.18    9.60
   6  -3   3  210.58    9.70
  -6  -3  -3  216.38    9.10
   6  -3   3  215.78    9.80
  -6   3  -3  228.78    8.90
   6   3   3  202.08    9.60
   6   3   3  209.28    9.60
  -6   3  -3  219.48   10.30
  -6   3  -3  223.78    8.90
   6   3   3  227.08    9.70
   6   3   3  214.48    9.80
   6   3   3  202.28    9.70
   6   3   3  217.78    9.40
   7  -3   3  716.03   27.80
  -7  -3  -3  774.72   27.00
  -7  -3  -3  711.83   27.10
   7  -3   3  719.73   27.80
  -7  -3  -3  733.83   27.20
   7  -3   3  753.12   27.80
   7  -3   3  719.63   27.60
  -7  -3  -3  731.83   27.50
   7  -3   3  709.13   28.30
   7  -3   3  703.93   27.70
   7  -3   3  742.43   27.60
   7  -3   3  699.83   27.70
   7   3   3  708.53   27.60
  -7   3  -3  736.83   27.10
  -7   3  -3  756.12   27.30
   7   3   3  686.83   28.30
   7   3   3  703.53   27.50
  -7   3  -3  621.14   27.20
   7   3   3  658.13   27.80
   7   3   3  709.33   27.70
   7   3   3  731.23   27.70
  -8  -3  -3   -0.30    0.70
   8  -3   3   -1.80    1.00
  -8  -3  -3    1.10    1.20
   8  -3   3    0.00    1.10
   8  -3   3    1.00    1.20
   8  -3   3    1.00    1.90
   8  -3   3   -0.10    1.30
   8  -3   3   -0.70    1.20
   8  -3   3   -2.00    1.50
  -8  -3  -3   -0.50    0.80
   8   3   3    1.10    2.20
  -8   3  -3    0.50    1.40
  -8   3  -3   -0.40    1.00
   8   3   3    1.00    1.20
   8   3   3    1.70    1.40
  -8   3  -3    0.10    0.90
  -8   3  -3    0.50    0.80
   8   3   3   -1.10    1.20
   8   3   3    1.50    1.20
   9  -3   3  231.38    9.50
  -9  -3  -3  214.58    9.20
   9  -3   3  233.98    9.60
   9  -3   3  241.18    9.60
   9  -3   3  231.88    9.50
  -9  -3  -3  231.38    9.40
  -9  -3  -3  210.98   10.30
   9  -3   3  222.38   10.70
  -9   3  -3  231.58    9.30
   9   3   3  228.78    9.50
  -9   3  -3  229.98    9.10
  -9   3  -3  237.58    9.40
  -9   3  -3  195.08    9.20
   9   3   3  237.18    9.60
   9   3   3  237.88    9.60
  10  -3   3   10.10    1.80
  10  -3   3    5.40    1.20
  10  -3   3    5.70    1.20
 -10  -3  -3    5.30    1.00
  10  -3   3    6.70    1.10
  10  -3   3    5.60    1.40
 -10   3  -3    8.40    1.10
 -10   3  -3    8.60    1.20
  10   3   3    8.90    1.40
 -10   3  -3    8.20    1.20
  10   3   3    7.50    1.30
  11  -4  -3    5.20    1.10
 -11   4   3    7.40    0.90
  11   4  -3    6.40    1.30
 -11   4   3    6.70    0.80
 -10  -4   3    1.20    0.70
  10  -4  -3    0.70    1.00
  10  -4  -3   -0.10    0.80
  10  -4  -3    0.10    0.70
  10  -4  -3    0.50    0.80
  10  -4  -3    4.30    1.40
 -10  -4   3   -0.50    0.80
 -10   4   3   -0.10    0.70
  10   4  -3    1.20    0.80
 -10   4   3    1.40    1.00
 -10   4   3    1.00    0.70
  10   4  -3    1.70    1.30
  10   4  -3   -0.40    0.80
   9  -4  -3   17.70    2.50
   9  -4  -3   19.40    2.00
   9  -4  -3   17.00    2.00
   9  -4  -3   19.40    2.20
   9  -4  -3   13.90    2.00
  -9  -4   3   12.80    1.80
  -9  -4   3   20.20    2.00
   9  -4  -3   17.20    2.20
   9   4  -3   15.20    2.00
   9   4  -3   19.10    2.20
  -9   4   3   17.30    1.60
   9   4  -3   15.00    2.20
  -9   4   3   12.00    2.10
  -9   4   3   15.00    2.00
  -9   4   3   14.90    1.60
   8  -4  -3   19.40    2.70
   8  -4  -3   22.00    2.50
  -8  -4   3   17.30    2.30
  -8  -4   3   22.60    1.80
   8  -4  -3   19.80    2.60
   8  -4  -3   19.80    2.40
   8  -4  -3   22.40    2.90
   8  -4  -3   21.50    2.40
   8  -4  -3   16.30    2.30
   8   4  -3   20.00    2.30
  -8   4   3   24.90    2.00
  -8   4   3   19.80    1.70
   8   4  -3   21.60    2.60
   8   4  -3   20.10    2.70
  -8   4   3   21.10    3.50
  -8   4   3   18.20    1.80
   7  -4  -3   16.20    3.50
   7  -4  -3   19.70    2.70
   7  -4  -3   12.10    3.00
  -7  -4   3   16.90    2.30
   7  -4  -3   20.60    2.70
   7  -4  -3   22.60    2.50
   7   4  -3   18.10    3.00
   7   4  -3   21.70    3.30
   7   4  -3   22.50    3.60
  -7   4   3   16.30    2.00
  -7   4   3   19.90    1.70
   7   4  -3   20.10    2.40
  -7   4   3   19.90    1.60
  -6  -4   3  154.58    7.10
   6  -4  -3  157.88    7.30
   6  -4  -3  159.28    7.50
   6  -4  -3  150.88    7.30
   6  -4  -3  160.58    7.40
  -6  -4   3  149.69    6.70
   6  -4  -3  161.28    7.20
   6  -4  -3  164.88    7.40
   6  -4  -3  149.59    7.40
   6  -4  -3  157.18    7.40
  -6  -4   3  168.18    6.50
   6   4  -3  153.38    7.20
   6   4  -3  156.78    7.70
   6   4  -3  147.59    7.50
   6   4  -3  152.48    7.30
   6   4  -3  145.59    6.40
  -6   4   3  171.88    6.60
  -6   4   3  161.68    6.60
  -6   4   3  158.18    6.90
  -5  -4   3  266.17   12.90
  -5  -4   3  241.38    9.80
  -5  -4   3  270.37   10.40
   5  -4  -3  254.27   10.70
   5  -4  -3  249.97   10.50
   5   4  -3  254.97   10.40
   5   4  -3  236.88    9.80
  -5   4   3  252.57   10.10
   5   4  -3  245.08    9.90
   5   4  -3  256.67   10.40
  -5   4   3  266.67    9.90
  -4  -4   3  346.57   15.40
   4  -4  -3  352.26   14.00
   4  -4  -3  371.16   13.50
   4  -4  -3  344.37   14.10
  -4   4   3  363.06   14.20
   4   4  -3  366.26   13.60
   4   4  -3  315.87   13.90
  -4   4   3  370.36   13.50
   4   4  -3  346.67   13.60
  -4   4   3  320.37   13.50
   4   4  -3  378.06   13.80
   4   4  -3  392.56   13.90
   3  -4  -3  547.85   20.70
  -3  -4   3  550.44   21.60
   3  -4  -3  553.64   20.30
   3   4  -3  558.64   20.50
  -3   4   3  519.25   20.10
   3   4  -3  570.04   20.30
   3   4  -3  529.35   20.20
   3   4  -3  487.15   20.20
  -2  -4   3    5.20    1.50
   2  -4  -3    4.10    0.70
   2  -4  -3    3.00    0.70
   2   4  -3    4.60    0.70
   2   4  -3    3.80    0.50
  -2   4   3    4.70    0.60
   2   4  -3    6.10    2.40
  -1  -4   3    1.10    0.80
   1  -4  -3    2.10    0.60
   1   4  -3    4.80    1.80
  -1   4   3    2.00    0.50
   1   4  -3    1.70    0.40
   1   4  -3    1.50    0.40
   1   4  -3    1.70    0.30
   0  -4  -3  865.61   30.90
   0  -4   3  845.22   31.90
   0  -4  -3  831.42   31.10
   0   4   3  798.92   30.80
   0   4  -3  826.72   31.90
   0   4   3  846.32   31.00
   0   4   3  824.42   31.40
   1  -4   3 1664.73   59.59
  -1  -4  -3 1564.94   60.19
  -1  -4  -3 1644.24   59.99
   1   4   3 1519.65   59.59
  -1   4  -3 1649.04   60.89
   1   4   3 1681.83   60.39
  -1   4  -3 1631.54   59.89
   1   4   3 1612.44   59.89
  -2  -4  -3  318.47   13.50
   2  -4   3  344.37   12.70
  -2  -4  -3  332.67   12.90
   2   4   3  329.87   12.60
  -2   4  -3  317.67   14.10
   2   4   3  317.67   13.80
   2   4   3  324.37   12.60
   2   4   3  321.37   12.90
  -2   4  -3  375.36   12.90
  -2   4  -3  346.57   14.10
   3   4   3   16.50    1.30
  -4  -4  -3  364.96   14.00
  -4  -4  -3  372.46   14.10
  -4  -4  -3  393.66   14.40
   4  -4   3  358.66   14.50
  -4  -4  -3  371.66   14.10
  -4  -4  -3  381.66   16.30
   4   4   3  378.76   14.10
   4   4   3  330.17   14.70
  -4   4  -3  375.56   16.50
   4   4   3  341.57   14.50
  -4   4  -3  374.86   13.90
  -4   4  -3  389.76   14.10
   5  -4   3  520.75   19.30
  -5  -4  -3  516.45   18.60
   5  -4   3  489.35   19.40
  -5  -4  -3  474.65   18.70
   5  -4   3  476.85   19.40
   5  -4   3  478.85   19.20
  -5  -4  -3  471.45   19.10
   5  -4   3  475.65   19.30
  -5  -4  -3  505.75   18.50
   5  -4   3  483.45   19.20
   5   4   3  477.75   19.20
  -5   4  -3  469.55   18.70
   5   4   3  474.95   19.30
  -5   4  -3  536.55   18.50
   5   4   3  503.35   19.00
   5   4   3  454.55   19.10
   6  -4   3    5.00    1.50
  -6  -4  -3    7.90    2.10
  -6  -4  -3    6.70    1.40
   6  -4   3    4.20    1.50
   6  -4   3   -1.70    2.50
   6  -4   3   10.00    2.20
   6  -4   3    3.90    2.10
   6  -4   3    4.60    1.60
  -6  -4  -3    6.40    1.50
   6  -4   3    5.70    1.60
  -6  -4  -3    5.50    1.40
   6  -4   3    4.20    1.50
  -6   4  -3    5.40    1.20
   6   4   3    5.40    1.50
   6   4   3    4.10    1.40
  -6   4  -3    5.10    1.00
   6   4   3    1.90    1.50
  -7  -4  -3   26.60    2.60
  -7  -4  -3   21.30    1.80
   7  -4   3   16.70    2.40
   7  -4   3   20.40    2.50
   7  -4   3   29.50    3.50
   7  -4   3   15.90    4.10
  -7  -4  -3   21.60    1.80
   7  -4   3   23.90    2.60
   7  -4   3   18.10    2.50
   7  -4   3   23.60    2.50
  -7   4  -3   23.50    2.20
   7   4   3   15.70    3.40
   7   4   3   23.70    2.60
  -7   4  -3   18.30    1.70
   7   4   3   26.10    2.60
   7   4   3   17.40    2.80
  -7   4  -3   23.50    1.70
   7   4   3   24.10    3.30
   8  -4   3    9.70    2.10
  -8  -4  -3   15.60    2.20
   8  -4   3   11.60    2.00
  -8  -4  -3   12.00    1.50
   8  -4   3   13.50    2.10
   8  -4   3   14.80    2.70
   8  -4   3   10.00    2.00
  -8  -4  -3   11.20    1.80
  -8  -4  -3   10.20    1.80
   8   4   3   13.20    2.30
   8   4   3   12.50    2.20
  -8   4  -3    7.90    1.50
   8   4   3    8.00    2.00
  -8   4  -3   12.40    1.50
  -8   4  -3   10.00    1.60
   8   4   3   12.10    2.80
   9  -4   3   -0.50    0.80
   9  -4   3    0.40    0.90
   9  -4   3    1.30    1.10
   9  -4   3   -0.40    1.00
   9  -4   3    0.20    0.90
  -9  -4  -3    0.70    1.20
  -9  -4  -3   -0.40    0.60
  -9  -4  -3    0.40    0.80
  -9   4  -3   -0.50    0.90
  -9   4  -3   -0.30    1.30
   9   4   3    2.10    1.20
  -9   4  -3    0.50    0.90
  -9   4  -3    0.50    0.80
   9   4   3   -0.10    0.90
   9   4   3   -0.50    0.90
  10  -4   3   15.00    1.40
  10  -4   3   16.60    1.40
  10  -4   3   13.00    1.40
  10  -4   3   16.30    1.40
 -10  -4  -3   16.00    1.30
  10  -4   3   13.60    2.20
 -10   4  -3   16.20    1.40
  10   4   3   18.60    1.60
 -10   4  -3   17.60    1.40
 -10   4  -3   15.00    1.40
  10   4   3   14.70    1.50
  10  -5  -3    0.20    0.80
 -10  -5   3    0.60    0.80
  10  -5  -3    0.30    0.70
 -10  -5   3    1.60    0.70
  10  -5  -3    1.00    0.80
  10  -5  -3    1.70    1.00
  10  -5  -3    0.90    0.80
  10  -5  -3    2.10    1.80
  10   5  -3    0.90    0.80
 -10   5   3    0.50    0.70
  10   5  -3    1.10    0.90
 -10   5   3   -0.30    0.90
 -10   5   3    1.10    0.70
  10   5  -3    1.30    0.90
   9  -5  -3    1.10    1.00
   9  -5  -3    1.30    1.00
  -9  -5   3    0.70    0.90
   9  -5  -3    1.30    1.00
   9  -5  -3   -0.10    0.90
   9  -5  -3    2.40    1.20
  -9   5   3    1.10    0.80
  -9   5   3   -0.50    1.10
   9   5  -3    2.30    1.10
   9   5  -3    1.90    0.90
  -9   5   3   -0.80    1.10
   9   5  -3    1.70    1.10
  -9   5   3    1.10    0.90
   8  -5  -3    3.30    1.30
   8  -5  -3    3.00    1.30
   8  -5  -3    2.30    1.40
   8  -5  -3    2.90    1.30
   8  -5  -3    2.50    1.20
  -8  -5   3    1.10    1.00
  -8  -5   3    2.40    1.20
  -8  -5   3    3.40    1.20
   8  -5  -3    2.10    1.20
  -8   5   3    3.00    0.90
  -8   5   3   -1.00    2.30
  -8   5   3    2.30    0.90
  -8   5   3    6.50    1.60
   8   5  -3    1.80    1.00
   8   5  -3    1.80    1.30
   8   5  -3    2.80    1.50
   7  -5  -3  115.79    5.70
   7  -5  -3  104.19    5.60
   7  -5  -3   98.89    5.50
   7  -5  -3  113.09    5.50
  -7  -5   3   99.29    5.20
  -7  -5   3   99.59    4.60
   7  -5  -3  101.29    5.30
   7  -5  -3  102.79    5.40
   7  -5  -3  104.09    6.20
   7  -5  -3  104.69    5.40
   7   5  -3  103.69    5.30
   7   5  -3   97.49    6.20
  -7   5   3  110.69    4.80
  -7   5   3  101.79    4.80
   7   5  -3   94.59    5.50
   7   5  -3  106.79    5.50
  -7   5   3  107.99    5.00
   6  -5  -3  107.09    5.60
  -6  -5   3  103.99    5.30
   6  -5  -3  105.09    5.70
   6  -5  -3  105.99    5.40
   6  -5  -3  107.59    5.70
   6  -5  -3  104.59    5.70
   6  -5  -3  112.19    5.60
   6  -5  -3  108.19    5.50
  -6  -5   3  106.19    4.80
   6  -5  -3  110.99    5.60
   6   5  -3  106.19    5.50
  -6   5   3  113.29    4.80
   6   5  -3   97.29    4.70
   6   5  -3   96.09    5.70
  -6   5   3  107.69    5.40
   6   5  -3  108.89    5.30
   6   5  -3  111.89    5.70
   5  -5  -3    8.30    2.50
   5  -5  -3    9.10    2.20
   5  -5  -3    8.60    2.00
   5  -5  -3    6.70    2.00
   5  -5  -3   10.30    1.90
  -5  -5   3   14.00    5.50
   5  -5  -3    5.70    1.70
  -5   5   3    9.10    1.00
   5   5  -3   12.30    1.30
   5   5  -3    9.70    1.90
   5   5  -3   11.50    1.30
   5   5  -3    7.80    2.10
   5   5  -3    8.20    1.70
   5   5  -3    8.10    1.80
   4  -5  -3  153.58    6.40
   4  -5  -3  148.99    6.60
   4  -5  -3  143.79    6.50
  -4  -5   3  155.68    8.20
   4   5  -3  153.68    6.30
   4   5  -3  145.19    6.00
   4   5  -3  169.28    6.70
   4   5  -3  143.79    6.10
  -4   5   3  149.79    5.90
   4   5  -3  146.29    6.00
  -4   5   3  123.89    5.90
  -4   5   3  147.49    6.60
   4   5  -3  140.09    6.50
  -3  -5   3  393.96   16.80
   3  -5  -3  375.66   15.60
   3  -5  -3  419.96   15.40
   3   5  -3  411.56   15.30
   3   5  -3  424.26   15.40
  -3   5   3  386.96   15.20
   3   5  -3  404.66   15.30
   2  -5  -3  496.65   17.80
  -2  -5   3  431.16   18.20
   2  -5  -3  479.15   17.30
   2   5  -3  447.26   18.90
   2   5  -3  446.66   17.00
  -2   5   3  435.76   16.80
   2   5  -3  444.96   16.90
   2   5  -3  435.66   16.90
  -1  -5   3  262.67   11.70
   1  -5  -3  292.17   11.00
   1   5  -3  283.37   10.50
  -1   5   3  279.67   10.40
   1   5  -3  271.87   11.90
   0  -5  -3  644.84   23.70
   0  -5   3  578.94   24.50
   0   5  -3  613.84   24.60
   0   5  -3  634.34   23.10
   0   5   3  647.04   23.30
   0   5   3  675.13   23.60
   0   5  -3  569.34   23.10
   0   5   3  660.23   23.70
  -1  -5  -3  582.94   21.70
  -1  -5  -3  598.14   21.90
   1  -5   3  567.24   21.20
   1   5   3  539.45   21.30
   1   5   3  566.64   21.60
  -1   5  -3  511.65   22.60
   1   5   3  586.34   21.30
   1   5   3  617.14   22.20
  -2  -5  -3   19.90    2.20
  -2  -5  -3   24.90    1.60
   2  -5   3   20.60    1.40
  -2   5  -3   22.40    2.50
   2   5   3   20.60    1.20
   2   5   3   19.90    3.10
   2   5   3   20.80    1.60
   2   5   3   19.20    1.30
  -3  -5  -3    6.00    1.30
  -3  -5  -3    8.50    2.60
   3  -5   3    7.60    1.20
   3   5   3    8.80    1.00
   3   5   3    7.50    1.20
  -3   5  -3    6.50    1.60
   3   5   3    7.20    0.90
   3   5   3    8.60    1.00
  -3   5  -3    7.70    1.10
   4  -5   3   15.00    1.70
  -4  -5  -3   15.90    1.60
  -4  -5  -3   14.70    1.70
  -4  -5  -3   13.60    1.50
  -4   5  -3   14.40    1.00
   4   5   3   15.00    1.40
   4   5   3   12.90    1.60
   4   5   3   12.80    1.40
  -4   5  -3   10.80    1.70
  -4   5  -3   18.40    4.50
   5  -5   3   15.60    2.70
  -5  -5  -3   18.00    1.80
   5  -5   3   14.60    2.90
   5  -5   3   22.20    2.80
   5  -5   3   16.50    2.80
  -5  -5  -3   12.40    2.50
  -5  -5  -3   18.00    1.80
   5  -5   3   18.10    2.80
   5  -5   3   18.30    2.20
   5   5   3   13.20    2.10
   5   5   3   17.60    3.10
   5   5   3   18.90    2.90
   5   5   3   18.40    1.80
  -5   5  -3   20.80    1.30
   5   5   3   17.80    2.00
   6  -5   3  431.66   17.50
   6  -5   3  411.66   17.50
  -6  -5  -3  449.56   17.30
   6  -5   3  438.86   17.40
   6  -5   3  453.15   17.50
  -6  -5  -3  407.16   16.70
   6  -5   3  439.26   17.40
   6  -5   3  441.06   17.70
   6   5   3  438.16   17.30
   6   5   3  441.26   17.40
  -6   5  -3  454.25   16.70
   6   5   3  441.16   17.40
   6   5   3  403.76   17.70
   7  -5   3    8.20    2.10
   7  -5   3    2.70    1.30
   7  -5   3    6.80    2.20
   7  -5   3    1.00    2.70
   7  -5   3    2.80    1.50
  -7  -5  -3    2.80    1.20
   7  -5   3    2.10    1.20
   7   5   3    3.40    1.30
  -7   5  -3    5.30    1.20
   7   5   3    3.40    1.30
   7   5   3   -0.80    2.00
  -7   5  -3    3.00    1.30
   7   5   3    3.70    1.30
   8  -5   3  181.48    7.80
   8  -5   3  180.58    7.90
  -8  -5  -3  180.08    7.80
   8  -5   3  173.88    8.00
   8  -5   3  181.08    8.00
   8  -5   3  181.08    7.90
   8  -5   3  178.58    8.00
  -8  -5  -3  184.38    7.90
   8   5   3  176.38    7.90
   8   5   3  191.58    8.10
  -8   5  -3  172.38    7.50
  -8   5  -3  152.38    7.40
  -8   5  -3  173.28    7.50
   8   5   3  182.78    7.90
   9  -5   3    6.20    1.50
  -9  -5  -3    8.40    1.70
   9  -5   3    4.20    1.30
   9  -5   3    4.60    1.40
   9  -5   3    7.60    1.50
  -9  -5  -3    6.40    1.30
   9  -5   3    6.20    1.30
  -9   5  -3    7.50    1.30
  -9   5  -3    6.70    1.40
   9   5   3    6.90    1.60
  -9   5  -3    4.60    1.40
   9   5   3    6.50    1.60
   9   5   3    4.60    1.30
  -9   5  -3    8.40    1.90
 -10  -5  -3   15.50    1.30
  10  -5   3   16.60    1.40
  10  -5   3   15.40    1.40
  10  -5   3   14.30    1.30
  10  -5   3   15.30    1.30
 -10   5  -3   14.20    1.40
  10   5   3   16.00    1.50
 -10   5  -3   15.00    1.40
  10   5   3   15.20    1.50
 -10   5  -3   17.30    1.30
  10  -6  -3    0.90    0.70
 -10  -6   3    5.10    1.20
  10  -6  -3    2.20    1.10
  10  -6  -3    4.20    1.30
  10  -6  -3    4.10    1.10
  10  -6  -3    4.60    1.60
 -10  -6   3    2.20    0.90
  10  -6  -3    2.70    0.80
  10   6  -3    2.40    1.00
 -10   6   3    2.70    0.90
 -10   6   3    4.20    1.20
 -10   6   3    2.30    0.70
  10   6  -3    4.40    1.40
  10   6  -3    4.40    1.50
   9  -6  -3  114.59    6.00
   9  -6  -3  122.09    5.80
   9  -6  -3  122.79    5.90
  -9  -6   3  117.59    5.60
  -9  -6   3  132.39    5.70
   9  -6  -3  128.39    5.90
   9   6  -3  133.69    6.10
   9   6  -3  121.39    5.90
   9   6  -3  134.79    5.90
  -9   6   3  126.49    5.50
[truncated: 1,076,922 more chars]
