# Supplementary material for: Crystal structure, Hirshfeld surface analysis and inter­action energy and DFT studies of (2Z)-4-benzyl-2-(2,4-di­chloro­benzyl­idene)-2H-1,4-benzo­thia­zin-3(4H)-one
Source: Acta Crystallogr E Crystallogr Commun. 2019 Oct 22;75(Pt 11):1650–6. doi: 10.1107/S2056989019013586 (PMC6829709; doi:10.1107/S2056989019013586)
Supplement: Supplementary file 2 [file e-75-01650-Isup2.hkl]

data_I                                                                          
_shelx_title ' JTM1121_0m_a.res in P2(1)/c'                                     
_shelx_refln_list_code          4                                               
_shelx_F_calc_maximum      222.28                                               
_exptl_crystal_F_000       848.00                                               
_reflns_d_resolution_high  0.7995                                               
                                                                                
loop_                                                                           
 _space_group_symop_operation_xyz                                               
 'x, y, z'                                                                      
 '-x, y+1/2, -z+1/2'                                                            
 '-x, -y, -z'                                                                   
 'x, -y-1/2, z-1/2'                                                             
                                                                                
_cell_length_a     9.0373                                                       
_cell_length_b    16.6798                                                       
_cell_length_c    12.5110                                                       
_cell_angle_alpha  90.000                                                       
_cell_angle_beta   95.982                                                       
_cell_angle_gamma  90.000                                                       
                                                                                
_shelx_F_squared_multiplier     1.000                                           
                                                                                
loop_                                                                           
 _refln_index_h                                                                 
 _refln_index_k                                                                 
 _refln_index_l                                                                 
 _refln_F_squared_calc                                                          
 _refln_F_squared_meas                                                          
 _refln_F_squared_sigma                                                         
 _refln_observed_status                                                         
   1   0   0        212.45        186.96         4.56 o                         
   2   0   0       3512.10       3322.16        71.87 o                         
   3   0   0        637.91        667.32        14.04 o                         
   4   0   0       5991.88       5480.35        92.37 o                         
   5   0   0       1171.94        994.20        18.36 o                         
   6   0   0       3599.87       3616.61        47.66 o                         
   7   0   0        107.05        116.21         3.33 o                         
   8   0   0        380.05        359.29         5.81 o                         
   9   0   0         50.25         48.70         2.63 o                         
  10   0   0        275.74        267.01         5.79 o                         
  11   0   0        446.34        389.08        11.92 o                         
   1   1   0       8385.43       7513.68        92.65 o                         
   2   1   0        237.41        213.22         3.44 o                         
   3   1   0       1089.84       1094.73        14.50 o                         
   4   1   0        660.98        642.03        12.45 o                         
   5   1   0        343.31        301.08         4.98 o                         
   6   1   0        777.66        792.75         8.99 o                         
   7   1   0         21.43         23.42         1.58 o                         
   8   1   0       1271.08       1305.69        11.59 o                         
   9   1   0        348.90        337.81         3.98 o                         
  10   1   0         15.21         16.48         1.54 o                         
  11   1   0         27.31         23.91         2.05 o                         
   0   2   0        744.72        770.38        33.52 o                         
   1   2   0       1418.12       1382.38        18.45 o                         
   2   2   0       2989.40       2910.98        36.67 o                         
   3   2   0        587.50        518.85         8.88 o                         
   4   2   0        506.12        513.70        13.10 o                         
   5   2   0       4887.45       4797.65        56.27 o                         
   6   2   0         65.39         56.98         2.35 o                         
   7   2   0       1076.93       1031.71         9.64 o                         
   8   2   0        390.82        405.51         4.56 o                         
   9   2   0        445.44        466.25         5.54 o                         
  10   2   0        561.36        546.99         6.48 o                         
  11   2   0          2.33          0.79         1.20 o                         
   1   3   0          8.78         11.96         1.14 o                         
   2   3   0       2598.75       2583.94        34.33 o                         
   3   3   0       4514.45       4219.28        47.59 o                         
   4   3   0         61.30         58.10         1.84 o                         
   5   3   0          1.33          3.27         1.03 o                         
   6   3   0          2.26          4.07         1.43 o                         
   7   3   0         16.78         18.48         1.57 o                         
   8   3   0         75.32         67.42         2.21 o                         
   9   3   0         97.85         91.97         2.38 o                         
  10   3   0         73.21         71.78         2.16 o                         
  11   3   0        319.87        322.26         6.35 o                         
   0   4   0       3118.37       2820.11        61.17 o                         
   1   4   0       6801.41       6291.82       118.98 o                         
   2   4   0         84.49        101.28         2.20 o                         
   3   4   0        446.72        458.20        10.54 o                         
   4   4   0       6996.48       6766.51        75.73 o                         
   5   4   0         18.65         17.94         1.50 o                         
   6   4   0         43.88         32.84         1.74 o                         
   7   4   0         46.06         50.22         1.95 o                         
   8   4   0        196.92        185.47         3.41 o                         
   9   4   0        253.02        264.05         4.01 o                         
  10   4   0        349.35        353.17         4.59 o                         
  11   4   0         24.71         33.66         2.11 o                         
   1   5   0          8.08          5.37         0.75 o                         
   2   5   0       1814.61       2020.00        25.87 o                         
   3   5   0          7.71         13.05         1.59 o                         
   4   5   0       6496.50       6681.35        88.77 o                         
   5   5   0        776.50        793.42        10.97 o                         
   6   5   0        106.85        103.19         2.44 o                         
   7   5   0         28.83         27.25         1.72 o                         
   8   5   0        305.01        345.68         5.49 o                         
   9   5   0        515.48        512.81         6.65 o                         
  10   5   0         24.38         24.92         1.57 o                         
   0   6   0       8228.40       8155.30       202.25 o                         
   1   6   0         81.12         88.11         2.47 o                         
   2   6   0       2710.68       2829.51        34.35 o                         
   3   6   0        564.74        555.17        11.87 o                         
   4   6   0         81.79         95.81         2.72 o                         
   5   6   0         20.84         12.00         1.39 o                         
   6   6   0        344.76        320.40         4.57 o                         
   7   6   0         61.43         59.49         2.43 o                         
   8   6   0        271.66        265.16         4.44 o                         
   9   6   0         70.70         74.93         2.65 o                         
  10   6   0         35.94         37.93         1.94 o                         
   1   7   0       4428.38       4359.64        69.92 o                         
   2   7   0         13.09         15.42         1.31 o                         
   3   7   0        620.14        559.57         8.14 o                         
   4   7   0       1286.11       1194.06        16.56 o                         
   5   7   0        187.21        211.25         3.33 o                         
   6   7   0         64.24         66.88         2.57 o                         
   7   7   0        246.30        251.99         4.25 o                         
   8   7   0       1275.10       1270.41        14.09 o                         
   9   7   0        129.52        146.67         2.98 o                         
  10   7   0          0.60         -0.29         1.03 o                         
   0   8   0         32.68         32.40         3.02 o                         
   1   8   0       3257.97       3352.81        67.60 o                         
   2   8   0         62.52         92.16         3.05 o                         
   3   8   0        498.89        498.03        10.39 o                         
   4   8   0          2.76          3.75         1.46 o                         
   5   8   0         44.51         41.35         2.38 o                         
   6   8   0         27.60         26.68         1.91 o                         
   7   8   0         15.46         22.90         2.24 o                         
   8   8   0          5.92         10.05         1.35 o                         
   9   8   0         40.08         46.04         2.11 o                         
  10   8   0         69.72         64.11         2.04 o                         
   1   9   0        178.42        132.48         3.34 o                         
   2   9   0       1971.54       2066.51        27.07 o                         
   3   9   0          4.35          4.34         1.60 o                         
   4   9   0        749.26        734.49         8.29 o                         
   5   9   0         28.99         26.03         1.62 o                         
   6   9   0        142.07        140.35         3.13 o                         
   7   9   0        260.33        273.11         4.79 o                         
   8   9   0         10.22         17.47         1.53 o                         
   9   9   0          3.78          1.75         1.11 o                         
  10   9   0         20.64         17.94         2.85 o                         
   0  10   0        220.54        252.49         6.42 o                         
   1  10   0       1546.51       1523.71        21.69 o                         
   2  10   0       1657.94       1680.07        27.68 o                         
   3  10   0         21.61         21.25         2.18 o                         
   4  10   0        218.98        209.51         3.60 o                         
   5  10   0          8.33          6.56         1.27 o                         
   6  10   0       1761.22       1701.84        16.65 o                         
   7  10   0        237.21        252.30         4.39 o                         
   8  10   0         43.95         57.51         2.76 o                         
   9  10   0         48.20         46.19         1.93 o                         
   1  11   0        108.49        108.28         2.71 o                         
   2  11   0      10960.77      10561.46        87.75 o                         
   3  11   0          1.48          4.25         1.29 o                         
   4  11   0       3368.58       3340.50        31.11 o                         
   5  11   0         84.80         83.42         2.49 o                         
   6  11   0        301.87        317.73         4.65 o                         
   7  11   0        445.92        458.63         6.44 o                         
   8  11   0        208.40        215.27         3.94 o                         
   9  11   0        106.01        109.89         2.79 o                         
   0  12   0       3335.25       3277.16        39.67 o                         
   1  12   0        960.57        947.19         9.17 o                         
   2  12   0         30.36         22.42         1.63 o                         
   3  12   0       1547.13       1483.00        14.70 o                         
   4  12   0        206.27        205.96         4.44 o                         
   5  12   0        965.71        998.96         9.90 o                         
   6  12   0          3.29          4.63         1.33 o                         
   7  12   0          6.44          9.97         1.91 o                         
   8  12   0         44.32         42.43         2.28 o                         
   9  12   0        280.89        279.45         5.89 o                         
   1  13   0       1517.80       1497.22        13.70 o                         
   2  13   0        230.52        232.88         3.89 o                         
   3  13   0       3086.27       3049.17        28.66 o                         
   4  13   0         24.12         27.32         1.64 o                         
   5  13   0       1176.87       1240.87        12.46 o                         
   6  13   0        194.02        226.91         4.40 o                         
   7  13   0       1585.97       1533.56        19.21 o                         
   8  13   0         63.46         70.69         2.45 o                         
   0  14   0        300.61        292.13         5.91 o                         
   1  14   0        151.37        160.24         2.97 o                         
   2  14   0        463.40        451.60         5.61 o                         
   3  14   0        608.17        642.87         7.79 o                         
   4  14   0         66.01         72.25         3.05 o                         
   5  14   0         21.12         21.05         1.83 o                         
   6  14   0        391.93        386.44         5.52 o                         
   7  14   0       1079.97       1066.42        15.06 o                         
   8  14   0          1.08         -0.61         1.31 o                         
   1  15   0         10.81         13.64         1.37 o                         
   2  15   0       1689.02       1707.05        17.87 o                         
   3  15   0        279.90        303.19         4.74 o                         
   4  15   0          5.03          3.70         1.34 o                         
   5  15   0         38.69         37.20         2.19 o                         
   6  15   0         76.93         86.00         3.35 o                         
   7  15   0        198.14        204.33         8.04 o                         
   0  16   0        343.00        336.29         6.13 o                         
   1  16   0        153.87        155.59         3.07 o                         
   2  16   0        102.88        106.35         2.81 o                         
   3  16   0        388.49        388.46         5.36 o                         
   4  16   0        317.90        311.17         4.67 o                         
   5  16   0          0.12          2.87         1.19 o                         
   6  16   0         34.31         44.31         5.59 o                         
   7  16   0        159.43        131.62         7.74 o                         
   1  17   0         51.37         52.60         2.25 o                         
   2  17   0         14.02         14.27         1.38 o                         
   3  17   0         12.09          7.22         1.21 o                         
   4  17   0          8.82          7.91         1.42 o                         
   5  17   0        976.95        980.63        13.90 o                         
   6  17   0         17.92         13.80         4.55 o                         
   0  18   0         10.89         12.38         1.79 o                         
   1  18   0        103.14        109.47         2.71 o                         
   2  18   0        121.23        126.53         2.69 o                         
   3  18   0        666.92        639.45         8.72 o                         
   4  18   0        281.94        274.84         4.84 o                         
   5  18   0        135.62        118.88         3.58 o                         
   1  19   0        125.22        115.54         2.68 o                         
   2  19   0        207.55        205.47         3.50 o                         
   3  19   0        519.71        515.00         8.60 o                         
   4  19   0         32.84         28.59         2.01 o                         
   0  20   0         59.41         61.87         3.19 o                         
   1  20   0        105.71         99.17         3.16 o                         
   2  20   0         13.94         10.57         2.31 o                         
   3  20   0         32.36         34.27         3.48 o                         
 -11   1   1         10.68         17.92         2.22 o                         
 -10   1   1         62.92         62.57         1.96 o                         
  -9   1   1       1352.99       1422.10        12.57 o                         
  -8   1   1        196.24        205.05         2.99 o                         
  -7   1   1          0.69          1.68         1.07 o                         
  -6   1   1       1164.58       1105.38        13.79 o                         
  -5   1   1       1894.17       1890.31        22.33 o                         
  -4   1   1       2072.45       2072.83        26.92 o                         
  -3   1   1        357.22        351.40         5.30 o                         
  -2   1   1       3027.86       2828.62        35.16 o                         
  -1   1   1       4277.09       3860.46        64.69 o                         
   0   1   1       2587.46       2503.61        57.92 o                         
   1   1   1        545.23        537.34         7.51 o                         
   2   1   1       1046.53       1027.23        13.48 o                         
   3   1   1       1308.53       1090.47        19.54 o                         
   4   1   1       1454.33       1422.39        23.37 o                         
   5   1   1       1966.01       1998.35        23.59 o                         
   6   1   1       2035.01       2054.10        19.68 o                         
   7   1   1        211.32        196.11         2.90 o                         
   8   1   1        830.62        827.11         7.85 o                         
   9   1   1        100.87        106.66         2.32 o                         
  10   1   1        272.23        267.03         4.87 o                         
  11   1   1        101.75        105.95         3.00 o                         
 -11   2   1         27.15         29.16         2.47 o                         
 -10   2   1         43.65         34.30         1.70 o                         
  -9   2   1        410.37        422.61         4.88 o                         
  -8   2   1       1045.30       1035.94         9.34 o                         
  -7   2   1         28.04         27.62         1.73 o                         
  -6   2   1        655.08        654.77         6.73 o                         
  -5   2   1        218.26        199.70         3.58 o                         
  -4   2   1       1367.53       1634.80        24.29 o                         
  -3   2   1        363.61        341.06         5.28 o                         
  -2   2   1       2618.06       2575.76        32.18 o                         
  -1   2   1        581.00        595.66         8.84 o                         
   0   2   1       2938.09       2727.15        38.97 o                         
   1   2   1       1900.22       1859.03        28.60 o                         
   2   2   1      25169.40      23113.22       371.33 o                         
   3   2   1        128.83        158.54         2.58 o                         
   4   2   1       2773.02       2848.09        50.09 o                         
   5   2   1        242.31        295.13         5.01 o                         
   6   2   1        450.55        472.28         5.19 o                         
   7   2   1        248.40        262.08         3.41 o                         
   8   2   1          2.09          2.63         1.09 o                         
   9   2   1        184.25        181.63         3.11 o                         
  10   2   1         40.74         39.08         1.67 o                         
  11   2   1        110.80        110.87         3.06 o                         
 -11   3   1          0.95          1.91         1.55 o                         
 -10   3   1        151.50        147.25         2.73 o                         
  -9   3   1         50.38         53.91         2.06 o                         
  -8   3   1        229.62        225.40         3.36 o                         
  -7   3   1        182.81        179.60         2.92 o                         
  -6   3   1       2360.36       2174.32        21.74 o                         
  -5   3   1         63.87         55.60         2.41 o                         
  -4   3   1       2212.58       2246.06        29.07 o                         
  -3   3   1       2008.29       2020.46        26.96 o                         
  -2   3   1      17522.55      15916.14       315.84 o                         
  -1   3   1       3723.38       3610.84        69.77 o                         
   0   3   1      10251.41       9890.05       164.01 o                         
   1   3   1         10.95         10.24         0.77 o                         
   2   3   1       4412.76       4518.70        63.68 o                         
   3   3   1       5300.77       5136.82        78.93 o                         
   4   3   1       3271.09       3408.55        54.45 o                         
   5   3   1       2936.84       2960.85        43.68 o                         
   6   3   1       2499.85       2477.53        21.03 o                         
   7   3   1          9.01          8.71         1.18 o                         
   8   3   1        173.55        166.68         2.89 o                         
   9   3   1        226.12        233.28         3.85 o                         
  10   3   1        497.55        492.22         6.17 o                         
  11   3   1        187.30        190.49         4.14 o                         
 -11   4   1        124.92        136.14         3.44 o                         
 -10   4   1       2485.57       2387.98        26.40 o                         
  -9   4   1         40.42         38.00         1.88 o                         
  -8   4   1       1265.52       1269.74        12.20 o                         
  -7   4   1        351.36        346.96         4.49 o                         
  -6   4   1          8.58         17.02         1.61 o                         
  -5   4   1        724.27        702.95         9.24 o                         
  -4   4   1       1843.74       1901.26        23.33 o                         
  -3   4   1         89.36        126.24         3.09 o                         
  -2   4   1       5707.46       5754.26        79.64 o                         
  -1   4   1       3380.37       3228.80        42.60 o                         
   0   4   1      18537.33      16570.70       313.65 o                         
   1   4   1          2.88          6.99         0.83 o                         
   2   4   1       9373.50       8962.28       117.40 o                         
   3   4   1        659.80        640.81        10.76 o                         
   4   4   1          7.45         14.39         1.22 o                         
   5   4   1       1899.99       1894.30        22.65 o                         
   6   4   1        932.00        861.52        10.68 o                         
   7   4   1        936.41        893.88        10.18 o                         
   8   4   1         32.31         29.29         1.91 o                         
   9   4   1        681.23        666.64         7.82 o                         
  10   4   1         84.01         81.98         2.10 o                         
 -10   5   1        180.07        188.82         3.27 o                         
  -9   5   1        952.00       1046.86        11.06 o                         
  -8   5   1          1.61          4.19         1.26 o                         
  -7   5   1        169.13        162.40         3.46 o                         
  -6   5   1         17.91         24.76         2.49 o                         
  -5   5   1       6000.84       6174.80        73.24 o                         
  -4   5   1          1.23          2.64         1.01 o                         
  -3   5   1      10417.06      10279.90       147.59 o                         
  -2   5   1        264.26        285.02         4.61 o                         
  -1   5   1       1891.48       1966.24        26.47 o                         
   0   5   1       1188.29       1297.96        17.90 o                         
   1   5   1       8320.99       8091.90       105.61 o                         
   2   5   1        696.57        720.74        10.83 o                         
   3   5   1        621.68        541.55        10.39 o                         
   4   5   1       2414.68       2588.63        33.23 o                         
   5   5   1         75.55         77.34         2.79 o                         
   6   5   1         55.41         47.32         2.45 o                         
   7   5   1        520.44        496.41         6.07 o                         
   8   5   1       1055.43       1088.90        12.90 o                         
   9   5   1        198.27        208.19         3.50 o                         
  10   5   1         24.57         24.36         1.97 o                         
 -10   6   1        132.08        133.88         2.78 o                         
  -9   6   1         45.93         45.14         2.22 o                         
  -8   6   1        285.71        275.92         4.72 o                         
  -7   6   1        320.09        321.08         4.75 o                         
  -6   6   1        762.58        729.79         7.73 o                         
  -5   6   1       3593.38       3332.14        35.63 o                         
  -4   6   1       2688.21       2753.95        38.66 o                         
  -3   6   1       2785.64       2923.91        37.14 o                         
  -2   6   1       2223.68       2490.89        43.77 o                         
  -1   6   1       7789.03       7202.29       101.02 o                         
   0   6   1       5598.80       5452.10        71.91 o                         
   1   6   1       2780.12       2869.18        41.08 o                         
   2   6   1         63.18         88.46         2.49 o                         
   3   6   1       1151.99       1210.22        32.37 o                         
   4   6   1        984.22        986.30        13.86 o                         
   5   6   1        320.92        324.71         4.23 o                         
   6   6   1        215.29        231.96         3.83 o                         
   7   6   1        100.83        112.26         2.94 o                         
   8   6   1         22.82         21.71         2.00 o                         
   9   6   1        284.10        281.95         4.13 o                         
  10   6   1        277.69        274.85         4.41 o                         
 -10   7   1        324.04        316.08         5.01 o                         
  -9   7   1         54.53         61.54         2.19 o                         
  -8   7   1        834.34        798.49         9.16 o                         
  -7   7   1        486.53        485.94         5.86 o                         
  -6   7   1       1170.05       1106.93        11.36 o                         
  -5   7   1         76.20         87.08         2.60 o                         
  -4   7   1        558.78        621.49         9.00 o                         
  -3   7   1        876.25        808.35        11.92 o                         
  -2   7   1         50.93         77.47         2.60 o                         
  -1   7   1        183.92        194.95         5.61 o                         
   0   7   1       5357.21       5513.30        72.95 o                         
   1   7   1        491.76        513.83         9.64 o                         
   2   7   1        510.20        483.05         8.63 o                         
   3   7   1        305.39        368.88         6.53 o                         
   4   7   1       1940.34       1930.13        26.63 o                         
   5   7   1       1422.54       1441.42        13.23 o                         
   6   7   1       1110.96       1122.21        12.32 o                         
   7   7   1        617.24        592.23         7.28 o                         
   8   7   1        102.87        116.28         3.00 o                         
   9   7   1        282.83        271.03         4.21 o                         
  10   7   1        156.70        155.27         3.15 o                         
 -10   8   1        736.28        710.61         9.70 o                         
  -9   8   1        146.94        132.98         2.79 o                         
  -8   8   1        499.19        522.79         6.54 o                         
  -7   8   1        464.20        492.48         6.06 o                         
  -6   8   1       1609.41       1565.12        15.51 o                         
  -5   8   1         69.55         70.18         2.31 o                         
  -4   8   1       1244.08       1197.50        16.66 o                         
  -3   8   1        712.01        744.05        10.33 o                         
  -2   8   1       3653.81       3934.40        70.60 o                         
  -1   8   1         79.83        102.39         3.24 o                         
   0   8   1        757.36        823.51        15.19 o                         
   1   8   1        107.21        139.04         3.86 o                         
   2   8   1      11349.12      10909.19       142.81 o                         
   3   8   1       1047.86       1062.98        14.90 o                         
   4   8   1        953.98        927.15        12.28 o                         
   5   8   1        356.40        339.09         4.54 o                         
   6   8   1       1517.27       1527.34        19.02 o                         
   7   8   1        603.91        627.60         8.03 o                         
   8   8   1          3.94          4.98         1.31 o                         
   9   8   1        140.72        140.98         3.08 o                         
  10   8   1         24.80         21.08         2.53 o                         
 -10   9   1          0.68          1.39         1.00 o                         
  -9   9   1        461.40        453.05         6.08 o                         
  -8   9   1        217.34        219.68         4.46 o                         
  -7   9   1        967.04       1008.28        11.17 o                         
  -6   9   1        163.27        170.10         3.17 o                         
  -5   9   1       1003.00        954.15         9.25 o                         
  -4   9   1        138.19        150.90         3.33 o                         
  -3   9   1       3247.04       3162.51        44.04 o                         
  -2   9   1         32.31         42.88         2.75 o                         
  -1   9   1          7.44          4.64         1.26 o                         
   0   9   1        322.92        359.28         6.18 o                         
   1   9   1        522.64        467.13         8.95 o                         
   2   9   1       1907.09       1845.19        24.44 o                         
   3   9   1        988.06        971.72        14.03 o                         
   4   9   1        213.80        221.57         3.62 o                         
   5   9   1        409.57        385.93         5.00 o                         
   6   9   1        152.81        149.60         3.53 o                         
   7   9   1        252.59        258.23         4.29 o                         
   8   9   1          2.29          5.48         1.41 o                         
   9   9   1        250.09        252.38         3.91 o                         
  10   9   1         44.21         39.32         3.27 o                         
  -9  10   1        107.38        109.89         2.73 o                         
  -8  10   1         22.63         25.16         1.81 o                         
  -7  10   1        237.11        285.93         4.33 o                         
  -6  10   1          0.70          2.07         1.33 o                         
  -5  10   1        622.44        625.64         6.47 o                         
  -4  10   1         31.32         28.87         1.61 o                         
  -3  10   1       2612.63       2617.97        24.66 o                         
  -2  10   1          9.32          9.44         1.86 o                         
  -1  10   1       1449.31       1328.05        19.16 o                         
   0  10   1        584.73        609.84         9.41 o                         
   1  10   1        175.07        159.51         3.69 o                         
   2  10   1        579.41        567.25        11.62 o                         
   3  10   1       1372.04       1313.84        17.17 o                         
   4  10   1        895.32        880.24         9.46 o                         
   5  10   1         46.61         45.49         2.30 o                         
   6  10   1         44.76         48.15         2.47 o                         
   7  10   1        791.81        787.95        10.07 o                         
   8  10   1          1.57          3.41         1.24 o                         
   9  10   1        222.57        204.09         3.45 o                         
  -9  11   1        136.68        129.21         3.63 o                         
  -8  11   1        121.52        117.68         2.74 o                         
  -7  11   1        113.39        107.23         2.96 o                         
  -6  11   1        142.18        159.51         3.09 o                         
  -5  11   1          2.79          6.39         1.29 o                         
  -4  11   1         89.59         90.23         2.54 o                         
  -3  11   1        561.47        513.91         5.95 o                         
  -2  11   1        286.24        300.48         4.26 o                         
  -1  11   1          4.85          1.76         1.61 o                         
   0  11   1        349.60        305.09         4.50 o                         
   1  11   1        143.79        156.37         3.17 o                         
   2  11   1        520.93        527.16         6.04 o                         
   3  11   1         96.09         76.88         2.69 o                         
   4  11   1       1317.64       1295.61        12.73 o                         
   5  11   1       1541.61       1575.97        15.54 o                         
   6  11   1         10.07         10.07         1.50 o                         
   7  11   1         82.86         86.45         2.72 o                         
   8  11   1        481.97        479.93         6.69 o                         
   9  11   1        319.50        317.03         8.04 o                         
  -9  12   1        172.04        171.64         4.69 o                         
  -8  12   1          3.31          4.50         1.23 o                         
  -7  12   1        101.61        101.04         3.21 o                         
  -6  12   1          0.01          1.61         1.23 o                         
  -5  12   1         17.50         19.22         1.64 o                         
  -4  12   1         61.18         61.95         2.41 o                         
  -3  12   1        212.59        213.17         3.66 o                         
  -2  12   1         72.47         76.21         2.36 o                         
  -1  12   1        137.11        141.43         2.70 o                         
   0  12   1        625.72        634.82         6.64 o                         
   1  12   1        544.72        534.89         6.17 o                         
   2  12   1       1773.15       1735.28        15.99 o                         
   3  12   1        821.77        851.53         9.47 o                         
   4  12   1         27.91         31.00         2.18 o                         
   5  12   1         23.42         24.90         1.83 o                         
   6  12   1         96.19         91.04         2.80 o                         
   7  12   1         95.75        106.49         2.84 o                         
   8  12   1        219.17        233.15         4.23 o                         
   9  12   1         38.88         47.76         2.63 o                         
  -8  13   1          2.88          2.96         1.25 o                         
  -7  13   1        272.54        264.45         4.37 o                         
  -6  13   1         53.71         48.76         2.62 o                         
  -5  13   1         61.44         73.79         2.79 o                         
  -4  13   1        429.19        436.41         5.59 o                         
  -3  13   1       1912.31       1911.67        19.08 o                         
  -2  13   1        479.78        476.63         5.52 o                         
  -1  13   1        973.02        966.43         9.56 o                         
   0  13   1         34.97         40.54         1.93 o                         
   1  13   1       1580.06       1585.32        15.19 o                         
   2  13   1        539.92        555.25         6.63 o                         
   3  13   1        262.39        289.73         4.64 o                         
   4  13   1        132.04        130.28         3.92 o                         
   5  13   1         78.57         81.92         2.56 o                         
   6  13   1         65.40         71.67         2.88 o                         
   7  13   1          2.67          3.52         1.39 o                         
   8  13   1         38.40         41.98         2.14 o                         
  -8  14   1        170.49        154.75         3.63 o                         
  -7  14   1        279.32        303.08         4.79 o                         
  -6  14   1         25.86         26.17         1.86 o                         
  -5  14   1          0.11          0.23         1.18 o                         
  -4  14   1        531.29        537.23         6.49 o                         
  -3  14   1        299.72        304.83         4.52 o                         
  -2  14   1       2027.62       2065.51        19.29 o                         
  -1  14   1         60.56         70.50         2.36 o                         
   0  14   1         78.28         84.44         2.47 o                         
   1  14   1       2381.90       2407.67        22.22 o                         
   2  14   1         16.22         16.68         1.52 o                         
   3  14   1        819.68        834.66         9.37 o                         
   4  14   1         72.66         82.08         2.87 o                         
   5  14   1        590.00        630.01         9.06 o                         
   6  14   1          1.31          0.23         1.30 o                         
   7  14   1         28.61         30.15         2.27 o                         
   8  14   1        387.74        381.15         8.02 o                         
  -7  15   1        100.22        111.21         3.09 o                         
  -6  15   1        465.11        441.24         5.99 o                         
  -5  15   1         84.72         81.55         2.86 o                         
  -4  15   1        492.93        498.60         5.87 o                         
  -3  15   1          6.79          8.33         1.39 o                         
  -2  15   1        382.53        409.39         5.29 o                         
  -1  15   1        202.04        216.40         3.64 o                         
   0  15   1        131.26        133.46         2.84 o                         
   1  15   1        305.09        301.52         4.12 o                         
   2  15   1         12.14         11.15         1.54 o                         
   3  15   1         55.52         57.59         2.57 o                         
   4  15   1         40.22         47.21         2.45 o                         
   5  15   1        241.28        238.27         5.63 o                         
   6  15   1          4.17          3.81         1.38 o                         
   7  15   1        584.05        561.96        12.82 o                         
  -7  16   1       2242.43       2263.74        58.92 o                         
  -6  16   1          5.06          3.86         2.03 o                         
  -5  16   1         20.68         14.59         1.32 o                         
  -4  16   1         93.06         94.16         2.56 o                         
  -3  16   1         34.14         32.35         1.89 o                         
  -2  16   1         19.92         24.05         1.79 o                         
  -1  16   1       2616.75       2729.87        28.21 o                         
   0  16   1        390.79        402.28         5.34 o                         
   1  16   1        665.61        700.43         7.84 o                         
   2  16   1         47.55         56.27         3.33 o                         
   3  16   1        261.16        275.21         7.35 o                         
   4  16   1         33.43         42.61         2.43 o                         
   5  16   1       1098.75       1065.52        14.30 o                         
   6  16   1        375.35        374.91         8.76 o                         
   7  16   1         50.74         38.53         3.50 o                         
  -6  17   1        770.52        729.62        16.82 o                         
  -5  17   1        163.80        158.21         3.44 o                         
  -4  17   1        315.64        294.17         4.25 o                         
  -3  17   1        337.09        345.26         4.45 o                         
  -2  17   1        483.85        501.51         6.31 o                         
  -1  17   1        215.96        234.35         4.12 o                         
   0  17   1        298.70        304.36         4.22 o                         
   1  17   1        105.69        115.05         3.18 o                         
   2  17   1        125.13        131.24         3.10 o                         
   3  17   1         52.90         58.30         2.25 o                         
   4  17   1        187.27        174.40         3.48 o                         
   5  17   1        154.79        153.12         3.32 o                         
   6  17   1        110.40         95.23         5.06 o                         
  -5  18   1        116.04        127.65         3.46 o                         
  -4  18   1        469.20        500.73         7.85 o                         
  -3  18   1        496.30        453.80         6.07 o                         
  -2  18   1        235.73        233.29         4.08 o                         
  -1  18   1         24.98         24.49         1.76 o                         
   0  18   1        327.39        339.18         4.62 o                         
   1  18   1        717.08        700.36         8.38 o                         
   2  18   1        566.34        570.45         7.29 o                         
   3  18   1        305.75        304.20         4.89 o                         
   4  18   1        346.75        331.82         5.30 o                         
   5  18   1        128.41        120.54         3.93 o                         
  -4  19   1         16.08         18.33         1.88 o                         
  -3  19   1          0.22         -0.01         1.10 o                         
  -2  19   1         55.71         56.30         2.19 o                         
  -1  19   1         23.92         23.10         1.69 o                         
   0  19   1        377.91        361.45         5.24 o                         
   1  19   1        293.38        285.75         4.43 o                         
   2  19   1          9.00         10.00         1.38 o                         
   3  19   1        340.53        342.90         6.04 o                         
   4  19   1        361.74        339.32         6.59 o                         
  -3  20   1         63.27         58.23         2.70 o                         
  -2  20   1        161.55        153.68         3.23 o                         
  -1  20   1        207.45        200.40         3.84 o                         
   0  20   1         16.30         24.23         2.16 o                         
   1  20   1        175.35        182.34         3.72 o                         
   2  20   1          9.86          5.63         1.57 o                         
   3  20   1        109.04         93.31         3.98 o                         
 -11   0   2        196.76        189.63         6.11 o                         
 -10   0   2       1411.62       1312.59        21.31 o                         
  -9   0   2        459.08        467.23         7.23 o                         
  -8   0   2       2742.34       2730.68        29.50 o                         
  -7   0   2        147.20        142.88         4.51 o                         
  -6   0   2       1594.99       1488.71        20.23 o                         
  -5   0   2       4016.79       3911.88        69.74 o                         
  -4   0   2       1832.24       1717.76        30.15 o                         
  -3   0   2       1478.23       1448.67        25.05 o                         
  -2   0   2       8820.71       7854.27       161.87 o                         
  -1   0   2       6828.63       6626.20       131.00 o                         
   0   0   2       4617.46       4222.96       150.97 o                         
   1   0   2      13735.46      13243.00       246.01 o                         
   2   0   2         55.41         68.23         2.10 o                         
   3   0   2         21.27         15.61         1.64 o                         
   4   0   2       3280.11       3247.21        54.82 o                         
   5   0   2        252.03        279.93         6.24 o                         
   6   0   2       1800.81       1831.01        21.89 o                         
   7   0   2        602.50        638.70         8.31 o                         
   8   0   2        252.92        253.08         4.89 o                         
   9   0   2       1382.87       1448.76        26.30 o                         
  10   0   2        135.50        138.01         4.09 o                         
 -11   1   2        268.59        265.04         4.79 o                         
 -10   1   2         34.39         38.16         1.97 o                         
  -9   1   2        180.49        182.00         2.86 o                         
  -8   1   2         46.61         39.11         1.70 o                         
  -7   1   2        180.46        178.31         2.98 o                         
  -6   1   2         90.05         80.92         2.43 o                         
  -5   1   2          0.24          3.10         0.95 o                         
  -4   1   2        324.54        299.40         4.82 o                         
  -3   1   2       1517.10       1593.73        20.54 o                         
  -2   1   2        200.77        205.48         3.38 o                         
  -1   1   2          2.40          3.71         0.62 o                         
   0   1   2        588.68        618.08         9.53 o                         
   1   1   2       8209.98       7650.49       110.00 o                         
   2   1   2      19977.85      18649.47       217.69 o                         
   3   1   2       7075.46       6787.82        84.22 o                         
   4   1   2        162.24        200.62         4.21 o                         
   5   1   2        237.02        232.49         5.01 o                         
   6   1   2        694.39        677.39         6.56 o                         
   7   1   2          2.97          5.46         1.09 o                         
   8   1   2         31.87         28.33         1.86 o                         
   9   1   2         82.08         85.43         2.16 o                         
  10   1   2        189.58        200.78         3.45 o                         
 -11   2   2        428.77        421.64         7.07 o                         
 -10   2   2         13.22         19.19         1.54 o                         
  -9   2   2        340.17        375.48         4.50 o                         
  -8   2   2        199.01        215.51         3.13 o                         
  -7   2   2        219.39        218.18         3.19 o                         
  -6   2   2       1427.68       1395.72        11.95 o                         
  -5   2   2       1504.25       1542.53        19.67 o                         
  -4   2   2        722.68        810.08        10.59 o                         
  -3   2   2       5921.86       5570.84        62.32 o                         
  -2   2   2         30.03         34.05         1.19 o                         
  -1   2   2        262.19        276.84         6.43 o                         
   0   2   2       1193.88       1199.75        19.87 o                         
   1   2   2      22800.19      20753.87       279.50 o                         
   2   2   2      49407.54      43303.04       532.40 o                         
   3   2   2       2227.88       2273.44        26.27 o                         
   4   2   2        375.86        381.47         5.92 o                         
   5   2   2       1450.71       1424.45        18.28 o                         
   6   2   2       3268.23       3081.66        24.66 o                         
   7   2   2          1.09          1.15         1.04 o                         
   8   2   2        414.26        428.22         5.18 o                         
   9   2   2          1.89          0.18         1.08 o                         
  10   2   2         39.04         40.20         1.69 o                         
 -11   3   2         23.33         25.95         2.39 o                         
 -10   3   2          3.26          3.55         1.05 o                         
  -9   3   2         65.22         68.34         2.22 o                         
  -8   3   2        749.80        718.27         7.43 o                         
  -7   3   2       1755.44       1783.06        15.96 o                         
  -6   3   2        464.52        431.00         4.92 o                         
  -5   3   2         70.02        105.27         2.54 o                         
  -4   3   2          5.13         16.01         1.24 o                         
  -3   3   2       6041.50       5873.76        68.87 o                         
  -2   3   2       2677.20       2596.55        34.44 o                         
  -1   3   2       3176.56       3147.23        73.93 o                         
   0   3   2        484.48        467.05         9.15 o                         
   1   3   2      17326.34      16700.22       233.37 o                         
   2   3   2       2250.10       2239.32        28.34 o                         
   3   3   2         11.16          7.96         0.89 o                         
   4   3   2         21.80         25.86         1.50 o                         
   5   3   2         94.16         93.42         2.50 o                         
   6   3   2       1592.11       1555.33        13.65 o                         
   7   3   2         19.62         17.53         1.58 o                         
   8   3   2        115.78        129.42         3.00 o                         
   9   3   2         54.12         54.12         2.78 o                         
  10   3   2        682.74        707.83         8.21 o                         
 -11   4   2          5.40          3.28         1.10 o                         
 -10   4   2         32.08         32.73         1.97 o                         
  -9   4   2          1.46          2.79         1.10 o                         
  -8   4   2       1777.86       1755.31        17.28 o                         
  -7   4   2        108.56        118.75         2.69 o                         
  -6   4   2       1571.44       1498.26        14.66 o                         
  -5   4   2         49.10         56.43         2.11 o                         
  -4   4   2        880.29        942.67        20.89 o                         
  -3   4   2       2733.72       2599.05        35.38 o                         
  -2   4   2        222.97        191.05         3.46 o                         
  -1   4   2       1255.85       1331.15        19.47 o                         
   0   4   2        289.89        284.76         5.58 o                         
   1   4   2      12048.15      11906.66       194.57 o                         
   2   4   2       2954.26       3046.76        38.50 o                         
   3   4   2        417.50        421.22         8.15 o                         
   4   4   2        150.92        145.75         2.85 o                         
   5   4   2        847.72        867.34        11.24 o                         
   6   4   2        324.81        323.73         4.50 o                         
   7   4   2          1.74          1.99         1.24 o                         
   8   4   2         23.69         25.71         2.17 o                         
   9   4   2        122.56        132.86         3.44 o                         
  10   4   2          4.74          4.27         1.03 o                         
 -10   5   2        793.96        771.70         9.71 o                         
  -9   5   2        942.25        978.90        10.45 o                         
  -8   5   2        139.87        139.84         3.06 o                         
  -7   5   2        332.76        305.10         4.73 o                         
  -6   5   2          0.01          1.38         1.23 o                         
  -5   5   2        149.65        157.37         3.42 o                         
  -4   5   2          2.14          8.93         1.04 o                         
  -3   5   2        209.85        193.30         3.94 o                         
  -2   5   2       1699.25       1770.08        23.92 o                         
  -1   5   2       6143.21       5961.17        97.46 o                         
   0   5   2       1426.90       1426.82        19.73 o                         
   1   5   2         26.61         25.26         1.47 o                         
   2   5   2        806.81        743.61        10.60 o                         
   3   5   2        395.22        370.18         6.22 o                         
   4   5   2        227.55        209.95         4.74 o                         
   5   5   2       3843.43       3508.44        38.01 o                         
   6   5   2         95.40         98.67         2.55 o                         
   7   5   2        137.87        134.34         2.85 o                         
   8   5   2          7.67          6.15         1.38 o                         
   9   5   2         98.39        102.48         2.51 o                         
  10   5   2        177.83        172.23         2.95 o                         
 -10   6   2          0.27          2.22         1.01 o                         
  -9   6   2        612.94        687.91         8.94 o                         
  -8   6   2          1.38          2.09         1.41 o                         
  -7   6   2        172.49        177.45         3.15 o                         
  -6   6   2        217.80        217.78         3.45 o                         
  -5   6   2        327.75        326.57         4.87 o                         
  -4   6   2        675.54        787.67        10.66 o                         
  -3   6   2        524.36        532.20        11.27 o                         
  -2   6   2        222.80        296.02         4.67 o                         
  -1   6   2        114.49        135.77         4.07 o                         
   0   6   2       1242.70       1193.26        20.35 o                         
   1   6   2        330.78        380.30         7.50 o                         
   2   6   2        172.78        205.91         4.19 o                         
   3   6   2       3927.12       3832.64        48.28 o                         
   4   6   2        280.32        271.26         5.55 o                         
   5   6   2         21.11         24.50         1.72 o                         
   6   6   2       1397.95       1395.89        13.57 o                         
   7   6   2        644.11        686.91         7.82 o                         
   8   6   2          2.51          2.52         1.54 o                         
   9   6   2        393.35        364.27         4.90 o                         
  10   6   2         40.70         33.78         1.79 o                         
 -10   7   2        912.25        880.19        11.67 o                         
  -9   7   2        128.72        124.24         2.56 o                         
  -8   7   2         98.43         96.57         2.66 o                         
  -7   7   2         98.66        117.13         2.85 o                         
  -6   7   2          2.04          5.42         1.26 o                         
  -5   7   2        321.64        328.10         4.55 o                         
  -4   7   2          3.50          9.22         1.23 o                         
  -3   7   2       2235.39       2380.34        34.01 o                         
  -2   7   2       5730.37       5677.54        74.72 o                         
  -1   7   2       2408.09       2660.71        68.43 o                         
   0   7   2       1244.98       1349.06        25.91 o                         
   1   7   2        216.37        275.59         9.46 o                         
   2   7   2        501.69        421.41         6.82 o                         
   3   7   2         51.82         40.10         2.81 o                         
   4   7   2          4.08         11.62         4.15 o                         
   5   7   2        716.37        670.09         7.48 o                         
   6   7   2        615.08        631.80         7.85 o                         
   7   7   2          6.63          4.17         2.08 o                         
   8   7   2          0.10         -0.17         1.24 o                         
   9   7   2          0.81          1.35         1.10 o                         
  10   7   2        389.90        392.56         6.19 o                         
 -10   8   2         99.36         99.64         2.37 o                         
  -9   8   2        601.96        610.53         7.53 o                         
  -8   8   2        109.63        106.69         2.66 o                         
  -7   8   2         24.78          9.43         1.60 o                         
  -6   8   2        254.99        259.11         4.15 o                         
  -5   8   2       1880.86       1851.34        16.85 o                         
  -4   8   2        365.27        325.19         4.80 o                         
  -3   8   2         10.61         12.06         1.65 o                         
  -2   8   2        725.10        789.37        11.83 o                         
  -1   8   2       3786.47       4040.46        57.78 o                         
   0   8   2       1972.35       1904.70        33.93 o                         
   1   8   2          0.06          0.78         1.64 o                         
   2   8   2        513.63        565.44        10.38 o                         
   3   8   2        693.11        674.93        10.81 o                         
   4   8   2        194.61        169.90         3.50 o                         
   5   8   2         22.57         28.54         2.03 o                         
   6   8   2        196.48        182.44         4.11 o                         
   7   8   2         90.71         87.14         2.83 o                         
   8   8   2        163.81        178.56         3.39 o                         
   9   8   2         57.47         55.55         2.14 o                         
  10   8   2          6.95         14.03         1.84 o                         
 -10   9   2         21.60         17.35         1.59 o                         
  -9   9   2         19.18         20.29         2.19 o                         
  -8   9   2         23.06         25.73         1.74 o                         
  -7   9   2        964.81       1059.26        11.62 o                         
  -6   9   2         55.21         69.15         2.56 o                         
  -5   9   2        964.48        995.46         9.58 o                         
  -4   9   2          0.04          1.22         1.25 o                         
  -3   9   2       1638.89       1589.82        26.15 o                         
  -2   9   2       2623.91       2718.28        53.88 o                         
  -1   9   2       1949.27       2065.80        38.12 o                         
   0   9   2       1220.11       1326.06        27.28 o                         
   1   9   2          7.60         15.00         1.67 o                         
   2   9   2        603.06        622.36        10.23 o                         
   3   9   2         88.36        113.79         3.29 o                         
   4   9   2       1226.15       1132.89        12.28 o                         
   5   9   2        549.62        524.33         6.54 o                         
   6   9   2        194.18        194.65         3.94 o                         
   7   9   2          3.16          3.67         1.41 o                         
   8   9   2         37.57         45.50         2.52 o                         
   9   9   2          0.96          2.42         1.19 o                         
  -9  10   2          2.27          3.30         1.24 o                         
  -8  10   2          6.82          9.35         1.29 o                         
  -7  10   2        338.22        340.73         4.82 o                         
  -6  10   2         99.06        100.84         2.80 o                         
  -5  10   2        301.99        319.23         4.34 o                         
  -4  10   2        317.21        345.90         4.36 o                         
  -3  10   2          2.55          5.25         2.32 o                         
  -2  10   2         78.84         67.68         4.85 o                         
  -1  10   2        843.77        917.59        14.61 o                         
   0  10   2       1232.88       1223.78        21.60 o                         
   1  10   2       1229.31       1203.27        18.88 o                         
   2  10   2        511.73        489.86         6.78 o                         
   3  10   2       1490.66       1440.54        14.73 o                         
   4  10   2       3853.46       3752.47        33.78 o                         
   5  10   2       1189.35       1171.34        12.47 o                         
   6  10   2         79.63         75.75         3.01 o                         
   7  10   2        185.75        206.07         4.27 o                         
   8  10   2         62.77         58.22         2.37 o                         
   9  10   2         43.23         35.40         1.90 o                         
  -9  11   2         73.89         77.34         2.37 o                         
  -8  11   2        196.21        183.34         3.30 o                         
  -7  11   2         74.84         73.09         2.44 o                         
  -6  11   2        861.92        875.37         9.84 o                         
  -5  11   2        824.47        825.73         8.38 o                         
  -4  11   2       1436.24       1435.49        13.89 o                         
  -3  11   2        699.53        679.31         7.42 o                         
  -2  11   2        401.19        413.35         4.97 o                         
  -1  11   2          9.21         19.78         1.60 o                         
   0  11   2       2107.42       2054.71        20.19 o                         
   1  11   2       1397.56       1348.36        14.24 o                         
   2  11   2        149.15        137.03         3.59 o                         
   3  11   2       1753.79       1821.05        19.50 o                         
   4  11   2        210.19        226.59         3.90 o                         
   5  11   2        542.72        548.20         6.92 o                         
   6  11   2         24.74         19.38         2.06 o                         
   7  11   2        822.42        852.05        15.83 o                         
   8  11   2          6.47          8.20         1.28 o                         
   9  11   2         57.88         58.13         2.17 o                         
  -9  12   2        692.17        654.70        20.11 o                         
  -8  12   2          1.42          2.89         1.51 o                         
  -7  12   2         20.65         22.95         2.46 o                         
  -6  12   2          2.39          4.71         1.29 o                         
  -5  12   2       3062.29       3129.64        27.63 o                         
  -4  12   2        249.04        241.59         3.78 o                         
  -3  12   2        368.98        403.19         5.14 o                         
  -2  12   2        205.19        182.11         3.19 o                         
  -1  12   2        524.86        504.78         5.84 o                         
   0  12   2       1080.40       1002.69         9.57 o                         
   1  12   2         92.46        101.48         2.85 o                         
   2  12   2          0.27          0.39         1.33 o                         
   3  12   2         13.36         14.53         1.67 o                         
   4  12   2       1633.03       1695.52        17.70 o                         
   5  12   2        407.09        423.94         5.88 o                         
   6  12   2         50.21         46.51         2.71 o                         
   7  12   2        340.56        331.62         5.60 o                         
   8  12   2        500.19        489.30         7.18 o                         
  -8  13   2        212.36        197.25         3.99 o                         
  -7  13   2        149.87        167.39         3.17 o                         
  -6  13   2        147.21        149.82         3.15 o                         
  -5  13   2        313.59        340.12         4.70 o                         
  -4  13   2         19.91         18.97         1.64 o                         
  -3  13   2        986.85       1018.63        10.57 o                         
  -2  13   2        797.83        778.53         9.02 o                         
  -1  13   2       2516.53       2534.92        23.31 o                         
   0  13   2        480.26        448.06         5.30 o                         
   1  13   2          0.72          2.07         1.28 o                         
   2  13   2          1.26          2.38         1.42 o                         
   3  13   2       2970.59       2991.28        30.98 o                         
   4  13   2       1493.70       1480.14        17.53 o                         
   5  13   2        134.00        136.41         3.50 o                         
   6  13   2         66.29         70.66         2.57 o                         
   7  13   2         29.89         23.96         2.12 o                         
   8  13   2        613.93        609.91         9.49 o                         
  -8  14   2        168.20        173.62         6.55 o                         
  -7  14   2        816.42        813.06        11.20 o                         
  -6  14   2        151.93        145.65         2.91 o                         
  -5  14   2         15.09         15.68         1.42 o                         
  -4  14   2         19.21         20.13         1.98 o                         
  -3  14   2        556.58        585.75         6.57 o                         
  -2  14   2          5.68          8.49         1.28 o                         
  -1  14   2       1838.50       1842.48        17.40 o                         
   0  14   2        276.60        283.03         4.00 o                         
   1  14   2       1109.52       1126.03        11.21 o                         
   2  14   2       1440.15       1466.17        15.08 o                         
   3  14   2        393.99        411.59         7.38 o                         
   4  14   2         33.37         27.13         2.46 o                         
   5  14   2        308.82        321.41         5.49 o                         
   6  14   2        227.40        221.87         4.90 o                         
   7  14   2        238.16        224.27         5.03 o                         
   8  14   2        275.26        275.58        15.71 o                         
  -7  15   2        204.47        196.15         4.15 o                         
  -6  15   2        680.22        680.25         8.68 o                         
  -5  15   2        100.44         93.96         2.42 o                         
  -4  15   2        401.35        437.53         5.41 o                         
  -3  15   2        459.89        477.53         5.86 o                         
  -2  15   2        795.93        773.93         8.32 o                         
  -1  15   2       1766.27       1824.39        17.79 o                         
   0  15   2        191.32        192.85         3.40 o                         
   1  15   2        215.14        218.43         3.53 o                         
   2  15   2         46.18         44.68         2.38 o                         
   3  15   2         51.51         55.74         3.18 o                         
   4  15   2          7.88         10.02         1.38 o                         
   5  15   2         58.45         61.91         2.56 o                         
   6  15   2        128.51        131.99         3.92 o                         
   7  15   2        484.29        523.56        19.29 o                         
  -7  16   2        123.26        121.17         4.30 o                         
  -6  16   2        369.72        353.48         5.36 o                         
  -5  16   2        248.82        247.90         3.78 o                         
  -4  16   2        289.32        269.85         4.02 o                         
  -3  16   2         79.41         84.84         2.28 o                         
  -2  16   2         34.42         31.20         2.29 o                         
  -1  16   2         23.58         21.95         1.55 o                         
   0  16   2         42.28         45.48         2.72 o                         
   1  16   2        501.86        519.42         6.21 o                         
   2  16   2         46.11         49.87         2.42 o                         
   3  16   2        314.20        342.02         6.47 o                         
   4  16   2          1.11          2.56         1.31 o                         
   5  16   2         71.93         74.73         2.63 o                         
   6  16   2        132.36        134.27         3.68 o                         
  -6  17   2         10.18         13.81         2.02 o                         
  -5  17   2        417.05        378.75         6.11 o                         
  -4  17   2        619.66        581.64         7.13 o                         
  -3  17   2         26.42         25.15         1.62 o                         
  -2  17   2        327.22        341.27         4.62 o                         
  -1  17   2       2237.77       2319.73        24.16 o                         
   0  17   2         40.74         45.62         2.03 o                         
   1  17   2        186.00        198.92         3.43 o                         
   2  17   2        126.34        130.25         2.93 o                         
   3  17   2         63.41         69.47         2.76 o                         
   4  17   2        974.39       1015.34        13.04 o                         
   5  17   2         32.44         39.75         2.20 o                         
   6  17   2        113.80        111.82         4.11 o                         
  -5  18   2        162.58        162.50         6.82 o                         
  -4  18   2        322.62        309.09         4.35 o                         
  -3  18   2         61.97         64.96         2.09 o                         
  -2  18   2         95.17         91.39         2.52 o                         
  -1  18   2          3.59          1.60         1.06 o                         
   0  18   2          2.38          4.70         1.11 o                         
   1  18   2         72.84         73.79         2.29 o                         
   2  18   2         82.28         79.01         2.34 o                         
   3  18   2         23.20         26.28         1.90 o                         
   4  18   2          7.70          5.29         1.16 o                         
   5  18   2         39.61         42.33         2.44 o                         
  -4  19   2        323.95        326.50         6.51 o                         
  -3  19   2         69.06         76.36         2.21 o                         
  -2  19   2          7.11          7.69         1.58 o                         
  -1  19   2        114.14        109.43         2.48 o                         
   0  19   2         14.75         18.05         1.69 o                         
   1  19   2         12.99          9.90         1.19 o                         
   2  19   2         60.76         59.77         2.29 o                         
   3  19   2        175.95        172.99         3.47 o                         
   4  19   2          2.05          0.43         1.41 o                         
  -3  20   2          1.92          1.37         2.73 o                         
  -2  20   2          0.41          1.26         1.14 o                         
  -1  20   2          0.34          0.12         1.14 o                         
   0  20   2         51.65         59.76         2.32 o                         
   1  20   2          4.70          2.23         1.33 o                         
   2  20   2        100.81        100.75         4.24 o                         
 -11   1   3        258.61        235.00         6.00 o                         
 -10   1   3         10.63          8.67         1.19 o                         
  -9   1   3        410.37        422.52         5.52 o                         
  -8   1   3       1316.13       1318.60        11.18 o                         
  -7   1   3         34.12         37.40         1.57 o                         
  -6   1   3         16.40         17.84         1.50 o                         
  -5   1   3       3815.21       3752.98        57.03 o                         
  -4   1   3          2.74          4.03         1.14 o                         
  -3   1   3       5915.59       5658.83        70.84 o                         
  -2   1   3        162.71        169.55         2.53 o                         
  -1   1   3       1796.66       1782.59        21.19 o                         
   0   1   3      17843.14      16272.83       200.42 o                         
   1   1   3      11345.16      10871.83       134.04 o                         
   2   1   3       1146.83       1184.60        15.56 o                         
   3   1   3         12.45         10.96         1.16 o                         
   4   1   3       3795.32       3760.10        44.71 o                         
   5   1   3       2191.66       2122.82        25.97 o                         
   6   1   3       1896.38       1883.30        15.63 o                         
   7   1   3          1.42          3.82         1.12 o                         
   8   1   3        369.55        380.89         4.75 o                         
   9   1   3        207.17        208.10         3.99 o                         
  10   1   3          3.83          2.54         1.02 o                         
 -11   2   3         21.81         26.63         2.04 o                         
 -10   2   3        120.80        122.18         2.40 o                         
  -9   2   3        325.67        327.86         4.49 o                         
  -8   2   3       2952.64       3037.28        25.06 o                         
  -7   2   3        309.19        323.67         4.00 o                         
  -6   2   3       1512.64       1496.02        13.35 o                         
  -5   2   3        168.19        159.61         3.41 o                         
  -4   2   3          2.56          5.35         1.60 o                         
  -3   2   3       1731.82       1824.44        21.11 o                         
  -2   2   3        920.69        920.63        11.47 o                         
  -1   2   3        297.43        312.22         4.42 o                         
   0   2   3         75.11         79.51         1.80 o                         
   1   2   3       4332.38       4306.87        49.86 o                         
   2   2   3       2823.84       2874.43        34.26 o                         
   3   2   3        162.82        208.50         3.63 o                         
   4   2   3        223.15        286.21         4.30 o                         
   5   2   3        117.85        124.36         3.38 o                         
   6   2   3         11.68          8.41         1.12 o                         
   7   2   3       1939.37       2018.33        18.40 o                         
   8   2   3        147.86        144.25         2.76 o                         
   9   2   3          3.79          5.12         1.30 o                         
  10   2   3        168.95        165.83         3.09 o                         
 -11   3   3         23.38         21.37         2.17 o                         
 -10   3   3         30.43         29.79         1.70 o                         
  -9   3   3         22.76         23.91         1.71 o                         
  -8   3   3       2705.70       2762.89        26.09 o                         
  -7   3   3       3935.34       3959.05        33.76 o                         
  -6   3   3        648.43        635.95         6.34 o                         
  -5   3   3        183.86        193.40         3.33 o                         
  -4   3   3        289.12        276.36         3.44 o                         
  -3   3   3       3365.68       3256.60        44.98 o                         
  -2   3   3        142.19        142.01         2.74 o                         
  -1   3   3        369.93        345.19         6.89 o                         
   0   3   3        505.71        454.16         8.53 o                         
   1   3   3       9102.27       8926.66       170.23 o                         
   2   3   3          4.64          4.49         0.64 o                         
   3   3   3        164.62        189.86         3.34 o                         
   4   3   3         85.95         62.23         1.97 o                         
   5   3   3         13.74          9.94         2.25 o                         
   6   3   3        965.70       1009.16         9.27 o                         
   7   3   3       3183.27       3266.78        27.41 o                         
   8   3   3          0.05          0.27         1.14 o                         
   9   3   3       1068.78       1040.12        11.22 o                         
  10   3   3         29.68         33.70         2.04 o                         
 -11   4   3         28.47         30.32         2.22 o                         
 -10   4   3          3.06          3.11         1.14 o                         
  -9   4   3         79.11         75.71         2.59 o                         
  -8   4   3         91.34         94.03         2.60 o                         
  -7   4   3         91.82         88.16         3.03 o                         
  -6   4   3        747.58        716.77         7.41 o                         
  -5   4   3       1034.80       1155.93        14.22 o                         
  -4   4   3       1778.91       1626.41        24.64 o                         
  -3   4   3       2383.97       2460.81        35.33 o                         
  -2   4   3         23.33         19.19         1.46 o                         
  -1   4   3          1.99          8.19         1.25 o                         
   0   4   3       3969.18       3800.63        53.84 o                         
   1   4   3       7696.12       7388.75        96.69 o                         
   2   4   3       1465.94       1521.49        21.33 o                         
   3   4   3         26.80         75.14         5.92 o                         
   4   4   3       1420.51       1686.40        19.11 o                         
   5   4   3       2327.52       2228.82        21.66 o                         
   6   4   3         22.84         23.83         1.80 o                         
   7   4   3        100.01        100.70         3.63 o                         
   8   4   3         44.71         52.68         2.17 o                         
   9   4   3          0.96          0.75         1.05 o                         
  10   4   3         64.16         72.43         2.00 o                         
 -10   5   3          4.40          3.97         0.99 o                         
  -9   5   3          2.45          4.68         1.24 o                         
  -8   5   3         15.79         11.83         1.36 o                         
  -7   5   3        496.13        474.59         5.89 o                         
  -6   5   3        509.39        486.32         5.94 o                         
  -5   5   3         72.51         44.16         2.25 o                         
  -4   5   3        690.19        673.00         8.92 o                         
  -3   5   3       1615.34       1837.04        26.76 o                         
  -2   5   3       1731.21       2062.79        31.44 o                         
  -1   5   3       1305.67       1270.53        22.51 o                         
   0   5   3       3128.96       2870.38        51.41 o                         
   1   5   3       2606.39       2609.50        42.94 o                         
   2   5   3        114.20         95.94         2.61 o                         
   3   5   3         32.12         35.37         1.78 o                         
   4   5   3         48.42         64.52         2.27 o                         
   5   5   3         85.63         82.83         2.54 o                         
   6   5   3       1974.26       1982.58        21.90 o                         
   7   5   3         14.32         16.12         2.15 o                         
   8   5   3        778.09        810.31         9.52 o                         
   9   5   3         30.79         29.36         1.75 o                         
  10   5   3         74.44         70.77         1.98 o                         
 -10   6   3         18.61         14.22         1.41 o                         
  -9   6   3        559.67        570.78         7.29 o                         
  -8   6   3        269.53        291.02         4.63 o                         
  -7   6   3       1012.65       1060.82        10.73 o                         
  -6   6   3       1181.77       1152.68        11.11 o                         
  -5   6   3       1954.96       1827.66        17.06 o                         
  -4   6   3       3757.85       3725.54        55.77 o                         
  -3   6   3       2108.71       2338.60        32.80 o                         
  -2   6   3       5284.93       5338.90       109.64 o                         
  -1   6   3       1639.81       1815.93        31.05 o                         
   0   6   3        499.42        569.67         9.09 o                         
   1   6   3       2749.06       2897.08        44.77 o                         
   2   6   3        606.80        694.18        11.13 o                         
   3   6   3       3633.37       3782.88        64.83 o                         
   4   6   3       4230.42       4277.03        51.41 o                         
   5   6   3         69.29         70.46         2.46 o                         
   6   6   3       1837.44       1827.50        19.61 o                         
   7   6   3        765.97        767.84         8.81 o                         
   8   6   3        519.82        543.55         6.89 o                         
   9   6   3         93.70         99.44         2.47 o                         
  10   6   3        174.63        186.82         4.07 o                         
 -10   7   3        393.20        410.99         5.70 o                         
  -9   7   3        626.78        627.94         7.22 o                         
  -8   7   3        235.57        265.83         4.14 o                         
  -7   7   3         26.77         33.07         1.91 o                         
  -6   7   3        306.68        276.33         3.95 o                         
  -5   7   3         10.42         10.23         1.16 o                         
  -4   7   3       1578.07       1640.85        22.21 o                         
  -3   7   3       3951.67       4127.36        58.25 o                         
  -2   7   3       3004.17       2952.14        52.27 o                         
  -1   7   3       4737.23       4707.85        94.74 o                         
   0   7   3       1262.92       1431.43        21.31 o                         
   1   7   3         13.70          5.63         1.26 o                         
   2   7   3        765.23        660.82         9.34 o                         
   3   7   3       8151.83       8140.64       101.13 o                         
   4   7   3         66.04         65.96         3.36 o                         
   5   7   3         23.14         24.18         1.74 o                         
   6   7   3         69.30         68.21         2.75 o                         
   7   7   3          1.84          4.90         1.67 o                         
   8   7   3        307.82        324.95         4.74 o                         
   9   7   3        232.35        224.03         4.14 o                         
  10   7   3          0.19         -0.15         0.99 o                         
 -10   8   3        133.79        141.09         2.97 o                         
  -9   8   3         45.47         46.10         2.04 o                         
  -8   8   3         34.97         20.56         1.54 o                         
  -7   8   3         26.97         32.48         2.07 o                         
  -6   8   3       1466.33       1491.24        14.04 o                         
  -5   8   3         98.74         96.49         2.37 o                         
  -4   8   3       1762.83       1699.12        18.41 o                         
  -3   8   3        970.02        927.47        12.90 o                         
  -2   8   3       3093.81       3473.92        49.66 o                         
  -1   8   3         44.70         30.37         2.66 o                         
   0   8   3       1361.20       1224.94        16.39 o                         
   1   8   3       1350.41       1146.83        16.45 o                         
   2   8   3        884.13        919.58        17.36 o                         
   3   8   3        471.79        486.35         8.05 o                         
   4   8   3         42.32         38.44         2.47 o                         
   5   8   3       3948.23       4020.40        36.11 o                         
   6   8   3        448.85        459.02         6.27 o                         
   7   8   3         91.31         96.74         2.89 o                         
   8   8   3        111.52        117.39         2.98 o                         
   9   8   3         77.07         75.61         2.30 o                         
 -10   9   3         71.71         71.97         3.56 o                         
  -9   9   3        349.30        331.14         5.10 o                         
  -8   9   3        642.34        644.29         7.53 o                         
  -7   9   3        718.77        738.48         8.65 o                         
  -6   9   3        535.80        515.49         5.85 o                         
  -5   9   3        299.28        291.40         3.82 o                         
  -4   9   3       1850.95       1839.97        17.51 o                         
  -3   9   3          4.41          6.59         1.43 o                         
  -2   9   3       2233.20       2306.00        33.75 o                         
  -1   9   3        110.77         96.58         4.47 o                         
   0   9   3        169.44        170.19         4.10 o                         
   1   9   3         69.84         56.54         2.40 o                         
   2   9   3          5.65          3.99         1.45 o                         
   3   9   3          1.99          1.06         1.58 o                         
   4   9   3        141.71        138.63         3.17 o                         
   5   9   3        375.66        353.99         8.55 o                         
   6   9   3        650.38        666.35         8.28 o                         
   7   9   3        389.88        424.16         6.27 o                         
   8   9   3        567.93        577.90         7.90 o                         
   9   9   3          1.60          2.85         1.12 o                         
  -9  10   3        176.35        157.86         2.98 o                         
  -8  10   3        259.56        248.99         3.87 o                         
  -7  10   3        622.00        665.62         8.12 o                         
  -6  10   3         46.77         64.31         2.29 o                         
  -5  10   3         41.06         32.39         1.94 o                         
  -4  10   3         78.35         75.50         2.28 o                         
  -3  10   3         36.04         32.35         2.30 o                         
  -2  10   3        801.55        753.73         8.58 o                         
  -1  10   3        820.84        871.77        13.03 o                         
   0  10   3        128.58        132.32         3.56 o                         
   1  10   3         39.33         48.21         2.32 o                         
   2  10   3        999.18        983.88        11.20 o                         
   3  10   3        188.97        163.62         3.26 o                         
   4  10   3       1679.90       1701.48        16.63 o                         
   5  10   3        143.00        143.77         3.24 o                         
   6  10   3        177.44        203.92         4.45 o                         
   7  10   3         77.20         86.11         2.88 o                         
   8  10   3       1035.07        998.36        14.55 o                         
   9  10   3         21.73         22.84         1.65 o                         
  -9  11   3        217.18        206.36         4.82 o                         
  -8  11   3          3.53          2.05         1.35 o                         
  -7  11   3          1.59          3.21         1.22 o                         
  -6  11   3        352.51        334.08         4.62 o                         
  -5  11   3        296.34        344.28         4.53 o                         
  -4  11   3         11.40          7.45         1.23 o                         
  -3  11   3        108.11        133.52         2.72 o                         
  -2  11   3       1164.76       1156.48        13.00 o                         
  -1  11   3       1311.00       1277.49        14.79 o                         
   0  11   3        984.65        999.52        10.24 o                         
   1  11   3         17.23         14.28         1.73 o                         
   2  11   3       1099.16       1051.73        11.26 o                         
   3  11   3       1357.93       1341.65        13.52 o                         
   4  11   3        272.93        276.32         4.31 o                         
   5  11   3        199.33        199.19         3.76 o                         
   6  11   3          1.10          0.42         1.42 o                         
   7  11   3        212.55        200.88         4.99 o                         
   8  11   3          1.72          2.18         1.26 o                         
   9  11   3          0.38          1.77         1.24 o                         
  -9  12   3         11.02          9.17         1.35 o                         
  -8  12   3          1.93          1.23         1.34 o                         
  -7  12   3        814.43        798.79         9.69 o                         
  -6  12   3        785.52        841.09         9.23 o                         
  -5  12   3         20.09         18.03         1.41 o                         
  -4  12   3         61.72         76.47         2.38 o                         
  -3  12   3        859.89        891.74         8.74 o                         
  -2  12   3        105.87        114.36         2.76 o                         
  -1  12   3        832.55        804.05         8.42 o                         
   0  12   3          0.77          0.92         1.21 o                         
   1  12   3        382.92        375.79         4.98 o                         
   2  12   3         50.42         48.72         2.25 o                         
   3  12   3        408.16        403.69         5.55 o                         
   4  12   3       1545.35       1544.16        15.30 o                         
   5  12   3        147.62        149.11         3.92 o                         
   6  12   3        149.29        141.94         3.48 o                         
   7  12   3        359.79        373.75         6.17 o                         
   8  12   3         34.55         34.20         2.07 o                         
  -8  13   3         17.11         20.55         1.96 o                         
  -7  13   3         51.08         46.48         2.18 o                         
  -6  13   3         40.65         41.46         2.05 o                         
  -5  13   3          0.26          3.61         1.18 o                         
  -4  13   3        115.43        116.46         2.59 o                         
  -3  13   3          4.11          3.92         1.18 o                         
  -2  13   3        447.61        456.19         5.41 o                         
  -1  13   3        284.20        287.60         3.98 o                         
   0  13   3         18.16         15.28         1.78 o                         
   1  13   3         40.33         42.69         2.58 o                         
   2  13   3         56.83         62.62         2.46 o                         
   3  13   3        512.73        526.33         6.39 o                         
   4  13   3        152.56        161.52         3.66 o                         
   5  13   3         29.08         33.80         2.15 o                         
   6  13   3         39.01         38.05         2.61 o                         
   7  13   3          1.61          0.30         1.35 o                         
   8  13   3          0.84          0.96         1.75 o                         
  -8  14   3          8.93          4.14         1.32 o                         
  -7  14   3         47.61         56.27         2.09 o                         
  -6  14   3       1233.16       1237.14        13.35 o                         
  -5  14   3       1304.46       1366.25        13.39 o                         
  -4  14   3        516.95        509.06         5.80 o                         
  -3  14   3        262.50        259.82         3.83 o                         
  -2  14   3         10.42          6.36         1.21 o                         
  -1  14   3       1196.46       1210.84        12.00 o                         
   0  14   3         40.97         40.44         1.95 o                         
   1  14   3         14.20         12.32         1.51 o                         
   2  14   3       1422.60       1441.95        14.06 o                         
   3  14   3        203.38        207.24         4.10 o                         
   4  14   3         79.48         80.04         2.98 o                         
   5  14   3        802.13        821.99        13.17 o                         
   6  14   3          0.91         -0.07         1.36 o                         
   7  14   3        440.83        428.80         9.57 o                         
  -7  15   3         67.72         61.74         2.62 o                         
  -6  15   3         21.79         24.66         1.79 o                         
  -5  15   3       1111.35       1043.43        10.71 o                         
  -4  15   3        227.68        244.00         3.91 o                         
  -3  15   3          4.35          8.65         1.23 o                         
  -2  15   3        966.16        965.98        10.38 o                         
  -1  15   3          0.11          3.29         1.21 o                         
   0  15   3          2.78          3.04         1.21 o                         
   1  15   3        427.48        419.25         5.35 o                         
   2  15   3         21.31         21.06         2.09 o                         
   3  15   3         56.37         62.19         2.66 o                         
   4  15   3        198.97        215.12         4.86 o                         
   5  15   3         34.56         36.14         2.59 o                         
   6  15   3        109.60        110.54         3.65 o                         
   7  15   3        118.29        119.55         4.43 o                         
  -7  16   3         19.47         21.11         3.22 o                         
  -6  16   3          8.30         11.77         1.52 o                         
  -5  16   3        738.73        731.33         8.55 o                         
  -4  16   3        115.15        110.54         2.58 o                         
  -3  16   3        258.90        283.47         4.02 o                         
  -2  16   3         11.55         13.10         1.66 o                         
  -1  16   3         22.35         30.38         1.70 o                         
   0  16   3       1465.46       1517.29        15.28 o                         
   1  16   3         38.30         44.58         2.07 o                         
   2  16   3        340.48        357.78         5.04 o                         
   3  16   3        214.29        213.10         4.34 o                         
   4  16   3        102.58        113.21         2.96 o                         
   5  16   3         46.02         48.79         3.00 o                         
   6  16   3         40.39         51.62         3.20 o                         
  -6  17   3        131.44        131.29         4.27 o                         
  -5  17   3        270.32        264.16         3.81 o                         
  -4  17   3        117.18        124.75         2.51 o                         
  -3  17   3         21.95         15.44         1.23 o                         
  -2  17   3         35.73         48.36         2.14 o                         
  -1  17   3        156.00        156.30         2.89 o                         
   0  17   3        367.63        400.27         5.13 o                         
   1  17   3        469.06        487.63         6.67 o                         
   2  17   3        170.35        166.50         3.28 o                         
   3  17   3          0.22          0.51         1.27 o                         
   4  17   3        179.77        182.53         3.42 o                         
   5  17   3        125.16        133.07         3.82 o                         
  -5  18   3       1100.79       1120.81        19.34 o                         
  -4  18   3          0.19          1.48         1.01 o                         
  -3  18   3          5.94          3.56         1.00 o                         
  -2  18   3        226.01        210.23         3.38 o                         
  -1  18   3        262.62        259.99         3.67 o                         
   0  18   3          5.35          7.67         1.28 o                         
   1  18   3        466.27        467.31         6.45 o                         
   2  18   3        240.09        234.24         3.93 o                         
   3  18   3         77.22         90.47         2.65 o                         
   4  18   3         72.60         67.35         3.63 o                         
   5  18   3        127.06        106.04         4.03 o                         
  -4  19   3        653.69        635.83        17.68 o                         
  -3  19   3          7.13          4.64         1.11 o                         
  -2  19   3       1161.31       1097.19        14.45 o                         
  -1  19   3       1139.96       1078.37        11.95 o                         
   0  19   3        714.16        679.95         9.08 o                         
   1  19   3        144.82        138.25         2.75 o                         
   2  19   3        313.53        297.99         6.07 o                         
   3  19   3        436.38        420.06         6.88 o                         
  -2  20   3        436.19        414.33         7.82 o                         
  -1  20   3         55.13         50.18         1.98 o                         
   0  20   3          2.06          2.02         1.21 o                         
   1  20   3        122.36        127.73         3.84 o                         
   2  20   3        343.55        331.22         7.11 o                         
 -11   0   4         48.23         56.95         3.47 o                         
 -10   0   4       1155.08       1130.84        20.43 o                         
  -9   0   4        286.15        295.66         6.17 o                         
  -8   0   4         11.86         11.61         1.69 o                         
  -7   0   4       1672.47       1621.24        18.96 o                         
  -6   0   4       1464.31       1461.30        22.99 o                         
  -5   0   4       2966.26       2965.44        46.31 o                         
  -4   0   4       1375.39       1456.38        27.63 o                         
  -3   0   4       1445.74       1360.79        21.76 o                         
  -2   0   4        981.23        945.96        15.26 o                         
  -1   0   4       3770.31       3656.06        68.28 o                         
   0   0   4        650.61        622.95        11.44 o                         
   1   0   4        748.06        774.49        19.55 o                         
   2   0   4        706.91        603.02        15.49 o                         
   3   0   4      11760.92      11364.01       234.24 o                         
   4   0   4       1765.24       1841.05        32.32 o                         
   5   0   4        713.01        753.93        12.38 o                         
   6   0   4        382.81        372.99         5.88 o                         
   7   0   4       5967.79       5983.76        65.02 o                         
   8   0   4        153.18        147.40         3.75 o                         
   9   0   4        121.17        128.11         3.63 o                         
  10   0   4          0.04          0.12         1.47 o                         
 -11   1   4        448.08        446.42         8.18 o                         
 -10   1   4          0.56         -0.02         1.02 o                         
  -9   1   4          1.47          2.50         1.14 o                         
  -8   1   4         91.25         96.08         2.35 o                         
  -7   1   4        221.10        222.71         3.18 o                         
  -6   1   4       1465.53       1379.63        11.65 o                         
  -5   1   4        217.21        194.15         3.47 o                         
  -4   1   4        522.87        484.29         5.86 o                         
  -3   1   4       3417.66       3888.83        42.99 o                         
  -2   1   4       3838.38       3732.21        42.00 o                         
  -1   1   4       6739.12       6431.95        84.09 o                         
   0   1   4          4.42          4.89         0.88 o                         
   1   1   4       2977.38       3059.42        38.36 o                         
   2   1   4        138.59        127.46         2.51 o                         
   3   1   4         10.27         28.37         1.44 o                         
   4   1   4       1106.98       1138.59        13.37 o                         
   5   1   4       1114.53       1051.23        10.96 o                         
   6   1   4         90.77         91.28         2.22 o                         
   7   1   4        721.11        745.86         7.28 o                         
   8   1   4         24.05         23.32         2.11 o                         
   9   1   4         16.45         16.57         1.47 o                         
  10   1   4          7.53          5.59         1.20 o                         
 -11   2   4        290.02        275.93         5.66 o                         
 -10   2   4        233.04        227.19         3.91 o                         
  -9   2   4        108.27        112.67         2.62 o                         
  -8   2   4         93.42         91.82         2.48 o                         
  -7   2   4        456.70        442.75         4.82 o                         
  -6   2   4        724.55        690.27         6.42 o                         
  -5   2   4       4457.53       4360.10        47.50 o                         
  -4   2   4        994.72        960.63        12.32 o                         
  -3   2   4       5014.44       5262.68        52.28 o                         
  -2   2   4       2232.58       2252.41        25.66 o                         
  -1   2   4        286.06        272.17         4.44 o                         
   0   2   4       4341.53       4080.80        50.61 o                         
   1   2   4        538.49        557.96         7.46 o                         
   2   2   4       1982.33       2075.07        30.29 o                         
   3   2   4        183.04        249.56         3.95 o                         
   4   2   4        440.54        395.84         5.53 o                         
   5   2   4         34.68         39.31         1.86 o                         
   6   2   4         26.33         30.16         1.62 o                         
   7   2   4         33.32         36.09         2.21 o                         
   8   2   4        337.35        358.25         4.26 o                         
   9   2   4         16.84         18.07         1.93 o                         
  10   2   4        234.67        213.03         3.69 o                         
 -11   3   4        632.34        624.63        11.20 o                         
 -10   3   4         21.42         25.36         1.55 o                         
  -9   3   4       2375.37       2534.18        30.84 o                         
  -8   3   4        684.66        724.27         8.51 o                         
  -7   3   4       1642.11       1630.13        14.58 o                         
  -6   3   4         12.61         11.97         1.15 o                         
  -5   3   4        122.16        100.81         2.65 o                         
  -4   3   4        448.99        472.58         6.74 o                         
  -3   3   4        405.41        440.23         6.38 o                         
  -2   3   4        855.41        928.31        12.39 o                         
  -1   3   4        493.04        471.37         8.48 o                         
   0   3   4         43.87         39.48         1.45 o                         
   1   3   4         43.31         35.72         1.76 o                         
   2   3   4       2780.86       2826.38        43.24 o                         
   3   3   4         16.72         22.56         2.07 o                         
   4   3   4       3712.38       3743.49        45.56 o                         
   5   3   4        981.36        939.36         8.99 o                         
   6   3   4        161.78        154.07         2.76 o                         
   7   3   4        146.75        148.70         2.79 o                         
   8   3   4        231.14        237.31         3.48 o                         
   9   3   4        237.15        237.74         3.99 o                         
  10   3   4          5.54          3.75         1.15 o                         
 -10   4   4        388.68        389.45         4.89 o                         
  -9   4   4         98.47        112.72         2.74 o                         
  -8   4   4        866.18        918.22         9.65 o                         
  -7   4   4        215.01        234.63         3.78 o                         
  -6   4   4          1.24          1.62         1.13 o                         
  -5   4   4       1769.30       1631.56        18.43 o                         
  -4   4   4        298.12        307.25         4.51 o                         
  -3   4   4       2517.33       2776.39        46.17 o                         
  -2   4   4       3236.83       3268.36        51.50 o                         
  -1   4   4        878.91        958.05        17.94 o                         
   0   4   4         40.90         34.58         1.48 o                         
   1   4   4        257.45        235.36         4.82 o                         
   2   4   4        794.99        968.04        14.23 o                         
   3   4   4      10729.14      10350.51       106.14 o                         
   4   4   4         98.51        122.41         2.75 o                         
   5   4   4        769.51        756.75         7.28 o                         
   6   4   4        465.99        458.86         5.32 o                         
   7   4   4       2454.71       2473.20        23.71 o                         
   8   4   4        488.08        519.89         6.97 o                         
   9   4   4        443.33        431.99         5.77 o                         
  10   4   4         82.24         85.34         2.34 o                         
 -10   5   4        317.62        311.93         4.07 o                         
  -9   5   4         18.44         23.94         2.04 o                         
  -8   5   4        251.73        258.64         4.61 o                         
  -7   5   4        118.33        115.57         2.70 o                         
  -6   5   4       2184.40       2140.19        18.89 o                         
  -5   5   4        753.67        723.08         7.18 o                         
  -4   5   4       1652.88       1697.70        20.09 o                         
  -3   5   4        556.38        499.33         6.79 o                         
  -2   5   4       1138.47       1138.02        18.53 o                         
  -1   5   4       2491.16       2451.19        62.67 o                         
   0   5   4        553.64        507.97        10.80 o                         
   1   5   4        964.33        999.23        15.96 o                         
   2   5   4        106.57        139.32         2.68 o                         
   3   5   4      12398.44      12845.57       303.74 o                         
   4   5   4       1652.40       1596.34        21.56 o                         
   5   5   4        156.00        156.55         2.93 o                         
   6   5   4         16.51         17.20         2.52 o                         
   7   5   4         97.73        102.16         2.87 o                         
   8   5   4        249.42        254.37         4.18 o                         
   9   5   4        190.15        178.05         3.24 o                         
  10   5   4         32.50         36.53         1.67 o                         
 -10   6   4          2.99          4.20         1.08 o                         
  -9   6   4        163.06        162.15         2.97 o                         
  -8   6   4        719.60        759.57         8.53 o                         
  -7   6   4         27.12         26.02         1.74 o                         
  -6   6   4       1248.67       1202.19        12.57 o                         
  -5   6   4          2.40          2.17         1.07 o                         
  -4   6   4        572.75        614.97         7.89 o                         
  -3   6   4       2427.59       2636.08        30.34 o                         
  -2   6   4       1652.45       1617.32        21.09 o                         
  -1   6   4         18.33         26.35         2.08 o                         
   0   6   4       1986.22       1948.77        30.29 o                         
   1   6   4       2851.95       3005.64        44.07 o                         
   2   6   4         12.60          8.60         1.22 o                         
   3   6   4       1551.74       1556.20        19.66 o                         
   4   6   4         88.44         88.85         2.70 o                         
   5   6   4        712.86        712.66         8.06 o                         
   6   6   4        341.39        350.00         5.21 o                         
   7   6   4          9.35         10.06         1.39 o                         
   8   6   4        223.74        235.18         3.91 o                         
   9   6   4         95.65         89.84         2.34 o                         
  10   6   4          1.93          1.49         1.10 o                         
 -10   7   4        167.37        155.09         2.64 o                         
  -9   7   4        198.53        190.47         3.26 o                         
  -8   7   4        164.62        165.05         3.22 o                         
  -7   7   4        299.43        291.42         4.32 o                         
  -6   7   4        185.22        158.47         3.66 o                         
  -5   7   4        522.02        452.64         5.12 o                         
  -4   7   4        478.75        456.77         5.57 o                         
  -3   7   4         99.12        103.39         2.57 o                         
  -2   7   4        933.29        946.46        14.63 o                         
  -1   7   4       3699.48       3511.81        46.78 o                         
   0   7   4       3257.35       3394.85        57.18 o                         
   1   7   4       1115.99       1250.73        17.87 o                         
   2   7   4         73.48         88.84         3.17 o                         
   3   7   4        983.12        996.89        14.17 o                         
   4   7   4        495.61        490.10         5.73 o                         
   5   7   4        181.84        175.41         3.46 o                         
   6   7   4          6.88          4.73         1.33 o                         
   7   7   4        635.97        653.91         8.42 o                         
   8   7   4        459.95        461.83         6.57 o                         
   9   7   4         41.90         42.95         1.94 o                         
 -10   8   4        117.00        125.50         2.87 o                         
  -9   8   4         19.79         18.04         1.42 o                         
  -8   8   4         22.69         21.46         1.92 o                         
  -7   8   4         50.20         44.65         2.18 o                         
  -6   8   4        550.97        522.02         6.07 o                         
  -5   8   4          2.03          3.45         1.13 o                         
  -4   8   4        333.79        312.08         3.96 o                         
  -3   8   4        457.68        448.87         6.77 o                         
  -2   8   4         98.25         98.18         3.36 o                         
  -1   8   4        488.11        534.90        10.78 o                         
   0   8   4        383.79        383.28         7.11 o                         
   1   8   4          4.45         10.16         1.80 o                         
   2   8   4         94.39         80.39         2.72 o                         
   3   8   4        304.55        290.99         4.74 o                         
   4   8   4        533.69        565.12         6.51 o                         
   5   8   4        263.30        267.21         6.93 o                         
   6   8   4       1906.34       1960.02        20.76 o                         
   7   8   4         45.31         54.00         2.49 o                         
   8   8   4        353.98        343.20         5.07 o                         
   9   8   4         97.08        102.71         2.32 o                         
 -10   9   4        129.69        135.35         3.16 o                         
  -9   9   4       1517.89       1494.47        16.98 o                         
  -8   9   4        495.72        494.73         6.26 o                         
  -7   9   4         14.51         18.45         1.48 o                         
  -6   9   4        291.70        282.35         4.13 o                         
  -5   9   4        195.13        167.92         2.99 o                         
  -4   9   4        977.83        946.51         9.36 o                         
  -3   9   4         88.00         81.91         2.30 o                         
  -2   9   4          0.75          4.41         1.20 o                         
  -1   9   4        802.67        859.44        12.83 o                         
   0   9   4        155.80        174.45         4.17 o                         
   1   9   4        101.79        112.18         3.27 o                         
   2   9   4       3449.45       3292.83        33.70 o                         
   3   9   4         70.34         68.99         2.37 o                         
   4   9   4         17.22         15.42         1.57 o                         
   5   9   4        224.05        233.35         3.92 o                         
   6   9   4        181.90        194.54         3.81 o                         
   7   9   4         49.66         53.45         2.78 o                         
   8   9   4         13.06         12.70         1.31 o                         
   9   9   4        197.09        188.83         3.72 o                         
  -9  10   4        113.50        101.27         2.37 o                         
  -8  10   4        987.28        968.95        11.69 o                         
  -7  10   4         25.59         33.00         2.07 o                         
  -6  10   4        492.25        520.02         6.23 o                         
  -5  10   4        465.19        423.96         4.98 o                         
  -4  10   4       1460.65       1475.11        12.86 o                         
  -3  10   4       2660.43       2528.06        22.55 o                         
  -2  10   4         33.00         48.03         1.86 o                         
  -1  10   4        308.97        307.00         4.14 o                         
   0  10   4         15.01          7.43         1.31 o                         
   1  10   4       3008.56       3002.19        26.61 o                         
   2  10   4        221.31        220.32         3.54 o                         
   3  10   4        440.99        454.51         5.73 o                         
   4  10   4        134.60        140.33         3.70 o                         
   5  10   4        908.72        948.99        10.29 o                         
   6  10   4         42.94         44.26         2.51 o                         
   7  10   4         26.38         26.58         2.30 o                         
   8  10   4        126.11        124.72         3.04 o                         
   9  10   4        208.69        194.05         3.93 o                         
  -9  11   4         93.62         96.10         3.46 o                         
  -8  11   4        113.28        102.57         2.58 o                         
  -7  11   4         11.50         15.75         1.52 o                         
  -6  11   4          4.69          0.56         1.18 o                         
  -5  11   4        409.11        439.46         5.20 o                         
  -4  11   4        222.62        242.51         3.67 o                         
  -3  11   4        142.47        166.85         2.96 o                         
  -2  11   4        216.09        224.43         3.33 o                         
  -1  11   4       1856.07       1787.66        16.32 o                         
   0  11   4        175.52        160.66         2.91 o                         
   1  11   4       1347.46       1356.61        12.17 o                         
   2  11   4         25.34         25.71         1.77 o                         
   3  11   4        550.18        557.70         6.56 o                         
   4  11   4         16.78         14.42         1.63 o                         
   5  11   4       2549.20       2644.95        27.41 o                         
   6  11   4         45.65         56.99         2.56 o                         
   7  11   4        238.41        245.25         4.12 o                         
   8  11   4         70.04         73.31         2.49 o                         
  -9  12   4        178.17        179.02         5.34 o                         
  -8  12   4         11.54          8.81         1.15 o                         
  -7  12   4         39.46         45.22         2.14 o                         
  -6  12   4        200.91        244.31         3.72 o                         
  -5  12   4       2193.89       2267.85        21.64 o                         
  -4  12   4         24.50         23.04         1.62 o                         
  -3  12   4         10.31         14.17         1.34 o                         
  -2  12   4        214.43        194.02         3.69 o                         
  -1  12   4        483.71        486.37         5.58 o                         
   0  12   4        464.72        452.62         5.35 o                         
   1  12   4          2.00          4.97         1.18 o                         
   2  12   4        789.32        814.78         9.09 o                         
   3  12   4       1309.15       1348.20        13.21 o                         
   4  12   4        854.33        880.00         9.73 o                         
   5  12   4        451.67        460.77         6.96 o                         
   6  12   4        556.47        562.14         8.21 o                         
   7  12   4         77.23         77.70         2.85 o                         
   8  12   4         41.37         39.86         2.23 o                         
  -8  13   4         65.98         64.12         2.30 o                         
  -7  13   4        413.68        402.29         5.81 o                         
  -6  13   4         76.64         79.99         2.53 o                         
  -5  13   4        599.95        651.87         7.17 o                         
  -4  13   4        697.25        678.37         7.33 o                         
  -3  13   4          5.43          7.50         1.22 o                         
  -2  13   4       1330.03       1376.28        12.42 o                         
  -1  13   4        340.26        327.35         4.36 o                         
   0  13   4        170.53        157.06         2.91 o                         
   1  13   4          7.68         13.89         1.59 o                         
   2  13   4       1193.57       1200.46        11.66 o                         
   3  13   4         14.90         15.05         1.57 o                         
   4  13   4         21.70         17.45         1.52 o                         
   5  13   4        131.69        123.79         4.58 o                         
   6  13   4         26.20         21.85         1.99 o                         
   7  13   4          7.60          5.16         1.53 o                         
   8  13   4         99.49         88.69         4.34 o                         
  -8  14   4        153.55        146.16         3.58 o                         
  -7  14   4        325.34        318.79         5.02 o                         
  -6  14   4        205.93        206.76         3.35 o                         
  -5  14   4         65.22         77.54         2.23 o                         
  -4  14   4        732.43        776.02         8.27 o                         
  -3  14   4       1211.29       1243.95        12.49 o                         
  -2  14   4         53.32         52.08         2.50 o                         
  -1  14   4        309.49        320.48         4.19 o                         
   0  14   4       3223.47       3083.20        27.44 o                         
   1  14   4        414.34        414.14         5.05 o                         
   2  14   4          4.11          4.87         1.24 o                         
   3  14   4        196.91        199.19         3.67 o                         
   4  14   4          8.44          5.65         1.33 o                         
   5  14   4         56.30         54.61         2.55 o                         
   6  14   4        118.09        104.18         3.07 o                         
   7  14   4         42.69         39.79         4.04 o                         
  -7  15   4        682.41        683.38        10.62 o                         
  -6  15   4        456.02        466.73         6.30 o                         
  -5  15   4        551.52        554.54         6.27 o                         
  -4  15   4        148.25        161.29         2.83 o                         
  -3  15   4        230.27        241.02         3.89 o                         
  -2  15   4        146.65        137.32         2.73 o                         
  -1  15   4        401.77        391.51         5.11 o                         
   0  15   4        297.40        268.30         4.17 o                         
   1  15   4       1171.33       1183.06        12.70 o                         
   2  15   4         25.43         27.90         1.90 o                         
   3  15   4         81.08         81.88         2.81 o                         
   4  15   4          2.43          1.95         1.31 o                         
   5  15   4       1857.86       1815.06        31.39 o                         
   6  15   4        381.18        372.87         8.57 o                         
  -6  16   4         47.37         50.62         2.10 o                         
  -5  16   4         67.87         66.58         1.85 o                         
  -4  16   4       1420.17       1384.36        13.81 o                         
  -3  16   4         67.46         75.77         2.17 o                         
  -2  16   4          0.13          1.26         1.10 o                         
  -1  16   4          9.25         10.20         1.18 o                         
   0  16   4         96.10        102.39         2.50 o                         
   1  16   4        134.50        155.35         2.91 o                         
   2  16   4        141.96        140.59         2.92 o                         
   3  16   4        375.18        361.50         5.27 o                         
   4  16   4        191.12        187.02         3.73 o                         
   5  16   4        245.74        246.36         5.70 o                         
   6  16   4          0.33         -0.68         2.95 o                         
  -6  17   4         15.85         12.85         2.43 o                         
  -5  17   4          5.98          5.81         0.95 o                         
  -4  17   4          2.18          0.94         0.92 o                         
  -3  17   4        152.26        148.70         2.60 o                         
  -2  17   4       1113.56       1116.06        11.35 o                         
  -1  17   4         83.19         78.12         2.06 o                         
   0  17   4       1089.91       1112.91        11.86 o                         
   1  17   4        481.67        470.43         5.69 o                         
   2  17   4       1020.80       1014.15        12.00 o                         
   3  17   4        148.11        153.79         3.35 o                         
   4  17   4         10.66         13.99         1.66 o                         
   5  17   4        239.91        234.82         7.51 o                         
  -5  18   4          3.11          1.15         1.26 o                         
  -4  18   4         28.93         26.38         1.71 o                         
  -3  18   4        136.85        126.43         2.41 o                         
  -2  18   4          6.98          6.97         1.00 o                         
  -1  18   4         47.94         42.82         1.76 o                         
   0  18   4        360.48        331.72         4.54 o                         
   1  18   4         91.52         92.45         2.49 o                         
   2  18   4        159.87        172.57         3.29 o                         
   3  18   4         42.59         44.14         2.11 o                         
   4  18   4          0.53          0.94         1.36 o                         
  -3  19   4         54.08         58.62         2.02 o                         
  -2  19   4          2.46          1.41         1.03 o                         
  -1  19   4          4.22          4.19         1.01 o                         
   0  19   4        674.71        701.02         9.70 o                         
   1  19   4        187.06        191.20         3.48 o                         
   2  19   4          0.95          3.40         2.03 o                         
   3  19   4         93.95         90.47         3.55 o                         
  -1  20   4         91.75        102.14         2.60 o                         
   0  20   4        120.74        101.61         2.84 o                         
   1  20   4          2.01          3.86         1.89 o                         
 -11   1   5        401.48        401.12         7.62 o                         
 -10   1   5         45.27         45.11         2.12 o                         
  -9   1   5        355.12        372.21         5.13 o                         
  -8   1   5          8.51          6.43         1.17 o                         
  -7   1   5       4604.63       4640.08        40.42 o                         
  -6   1   5       5241.03       5125.11        43.23 o                         
  -5   1   5         24.64         31.04         1.89 o                         
  -4   1   5        414.21        512.75         6.13 o                         
  -3   1   5         94.80        109.95         2.45 o                         
  -2   1   5       3610.29       3583.44        38.73 o                         
  -1   1   5        253.14        239.55         3.32 o                         
   0   1   5          3.14          8.83         0.76 o                         
   1   1   5       1782.59       1705.28        20.00 o                         
   2   1   5        321.99        353.51         5.60 o                         
   3   1   5       5006.73       5094.22        70.59 o                         
   4   1   5         85.64         86.90         2.62 o                         
   5   1   5        327.39        320.77         4.15 o                         
   6   1   5        127.22        117.61         2.56 o                         
   7   1   5         14.22         12.98         1.15 o                         
   8   1   5        149.72        150.32         2.80 o                         
   9   1   5        253.81        248.89         4.57 o                         
  10   1   5         92.42         84.44         2.91 o                         
 -10   2   5        193.68        213.66         3.80 o                         
  -9   2   5        129.96        138.01         2.89 o                         
  -8   2   5        106.84        117.73         2.77 o                         
  -7   2   5       1118.77       1111.26        10.54 o                         
  -6   2   5       1005.72        976.51         9.26 o                         
  -5   2   5         29.61         44.15         2.17 o                         
  -4   2   5          7.47          3.51         1.00 o                         
  -3   2   5       2378.96       2587.40        28.02 o                         
  -2   2   5        813.60        812.31        10.41 o                         
  -1   2   5       1284.62       1427.05        19.86 o                         
   0   2   5          4.29          4.53         0.71 o                         
   1   2   5         23.51         29.28         1.19 o                         
   2   2   5       4596.39       4714.15        56.01 o                         
   3   2   5        223.81        194.55         3.64 o                         
   4   2   5        218.85        228.20         4.63 o                         
   5   2   5          0.05          2.16         1.02 o                         
   6   2   5         74.26         69.64         2.18 o                         
   7   2   5        178.58        187.17         3.50 o                         
   8   2   5         65.12         65.67         2.08 o                         
   9   2   5         43.67         36.47         1.83 o                         
  10   2   5         27.54         19.61         1.97 o                         
 -10   3   5         72.46         73.41         2.21 o                         
  -9   3   5        445.77        449.37         5.85 o                         
  -8   3   5        325.63        338.53         4.49 o                         
  -7   3   5        110.88        114.01         2.72 o                         
  -6   3   5         45.59         46.49         1.87 o                         
  -5   3   5        898.82        881.48         9.24 o                         
  -4   3   5        539.63        561.46         6.63 o                         
  -3   3   5       2182.34       2101.34        26.79 o                         
  -2   3   5       5786.87       5905.92        77.81 o                         
  -1   3   5       3328.73       3447.17        43.36 o                         
   0   3   5        780.53        848.12        14.00 o                         
   1   3   5       2936.64       2750.82        42.86 o                         
   2   3   5       3741.94       3835.64        41.94 o                         
   3   3   5       6746.61       6807.36        76.50 o                         
   4   3   5          0.49          3.15         1.28 o                         
   5   3   5        871.27        855.21         8.15 o                         
   6   3   5       2520.43       2536.78        23.49 o                         
   7   3   5        753.98        777.21         8.43 o                         
   8   3   5       1875.87       1923.66        20.92 o                         
   9   3   5        118.50        114.45         2.85 o                         
  10   3   5         23.50         13.66         1.27 o                         
 -10   4   5         57.32         52.40         1.93 o                         
  -9   4   5          9.64          9.66         1.37 o                         
  -8   4   5        125.58        133.86         2.82 o                         
  -7   4   5        848.42        856.82         8.77 o                         
  -6   4   5        922.37        897.54         9.03 o                         
  -5   4   5       4072.58       3927.91        34.40 o                         
  -4   4   5       1365.45       1250.13        16.68 o                         
  -3   4   5       4844.70       4979.44        56.06 o                         
  -2   4   5        991.30       1035.89        15.73 o                         
  -1   4   5       1420.85       1398.16        27.92 o                         
   0   4   5       1115.96       1061.56        22.98 o                         
   1   4   5          1.97          3.74         0.78 o                         
   2   4   5        516.26        620.33         9.04 o                         
   3   4   5          0.07          1.54         1.10 o                         
   4   4   5        127.37        126.27         2.48 o                         
   5   4   5        188.15        164.35         2.88 o                         
   6   4   5          3.36          5.71         1.88 o                         
   7   4   5        635.80        663.41         8.43 o                         
   8   4   5        338.19        358.48         5.04 o                         
   9   4   5       1104.49       1079.92        13.15 o                         
  10   4   5        190.24        180.05         3.62 o                         
 -10   5   5          0.64          1.72         0.95 o                         
  -9   5   5         12.14         11.85         1.64 o                         
  -8   5   5       1276.73       1327.11        13.67 o                         
  -7   5   5        350.97        335.42         4.74 o                         
  -6   5   5       1141.57       1152.20        11.41 o                         
  -5   5   5         65.33         74.76         2.21 o                         
  -4   5   5          8.05          7.20         1.35 o                         
  -3   5   5        303.99        342.26         5.56 o                         
  -2   5   5       2375.80       2195.64        29.90 o                         
  -1   5   5          1.53          3.12         0.82 o                         
   0   5   5        817.69        736.27        11.32 o                         
   1   5   5          2.22          5.65         0.82 o                         
   2   5   5         86.13         75.82         2.23 o                         
   3   5   5        375.46        376.45         6.52 o                         
   4   5   5       1114.28       1086.87        11.39 o                         
   5   5   5        138.03        146.20         2.86 o                         
   6   5   5        195.69        195.98         3.95 o                         
   7   5   5          0.19          0.87         1.26 o                         
   8   5   5        365.28        355.28         5.50 o                         
   9   5   5         10.64          9.65         1.12 o                         
 -10   6   5        615.98        653.28         9.12 o                         
  -9   6   5          6.05          2.62         1.03 o                         
  -8   6   5          0.74          2.41         1.32 o                         
  -7   6   5        419.68        406.23         5.09 o                         
  -6   6   5       1317.15       1336.79        16.05 o                         
  -5   6   5        639.90        636.34         6.79 o                         
  -4   6   5         80.24         76.87         2.37 o                         
  -3   6   5        317.92        300.87         5.18 o                         
  -2   6   5        670.98        622.33         9.00 o                         
  -1   6   5       1591.07       1622.41        21.20 o                         
   0   6   5       1474.07       1454.13        32.17 o                         
   1   6   5       3953.92       4087.87        48.78 o                         
   2   6   5       1692.28       1469.59        18.64 o                         
   3   6   5         24.02          9.91         1.68 o                         
   4   6   5        251.43        244.77         3.82 o                         
   5   6   5         10.96         11.82         1.42 o                         
   6   6   5       1234.19       1203.08        13.09 o                         
   7   6   5        472.41        498.94         6.74 o                         
   8   6   5        230.57        224.98         3.75 o                         
   9   6   5          8.52          5.77         1.05 o                         
 -10   7   5          3.89          5.14         1.06 o                         
  -9   7   5        800.10        822.11         9.26 o                         
  -8   7   5         35.36         31.87         1.95 o                         
  -7   7   5         37.44         46.68         2.20 o                         
  -6   7   5         41.43         52.58         2.22 o                         
  -5   7   5       2166.63       2169.33        19.05 o                         
  -4   7   5         12.64          9.18         1.16 o                         
  -3   7   5       1604.65       1576.98        22.36 o                         
  -2   7   5        602.43        574.40         9.40 o                         
  -1   7   5        147.06        135.31         3.01 o                         
   0   7   5        430.60        529.87         8.19 o                         
   1   7   5       1260.47       1199.37        16.25 o                         
   2   7   5         59.16         68.52         2.29 o                         
   3   7   5        209.95        188.58         4.51 o                         
   4   7   5        122.55        135.95         3.21 o                         
   5   7   5        104.96        113.01         3.02 o                         
   6   7   5          0.15          1.66         1.45 o                         
   7   7   5        866.83        886.33        10.71 o                         
   8   7   5        161.96        172.38         3.31 o                         
   9   7   5        335.20        323.38         5.04 o                         
 -10   8   5          8.03         11.12         1.93 o                         
  -9   8   5         58.52         64.47         1.93 o                         
  -8   8   5        204.18        215.53         3.56 o                         
  -7   8   5        740.08        814.44         9.58 o                         
  -6   8   5        331.55        342.59         4.82 o                         
  -5   8   5       3078.82       3116.35        26.16 o                         
  -4   8   5        186.20        180.47         2.92 o                         
  -3   8   5       1084.03        997.60         9.68 o                         
  -2   8   5         89.92         95.16         2.72 o                         
  -1   8   5       5418.03       5589.18        66.26 o                         
   0   8   5        341.82        348.71         6.52 o                         
   1   8   5         18.23         24.94         1.73 o                         
   2   8   5        482.40        457.88         5.66 o                         
   3   8   5         64.46         79.83         2.43 o                         
   4   8   5        710.81        740.91         8.63 o                         
   5   8   5       3366.03       3450.04        35.44 o                         
   6   8   5       1156.75       1203.05        13.44 o                         
   7   8   5          4.16          4.17         1.33 o                         
   8   8   5         14.51         16.37         1.37 o                         
   9   8   5        541.94        527.26         7.83 o                         
  -9   9   5        294.22        322.14         4.54 o                         
  -8   9   5        745.29        784.17         8.72 o                         
  -7   9   5        123.98        132.99         2.83 o                         
  -6   9   5         59.91         49.70         2.15 o                         
  -5   9   5         25.21         28.42         2.10 o                         
  -4   9   5          2.99          5.22         1.13 o                         
  -3   9   5        799.52        796.32         7.87 o                         
  -2   9   5        272.55        265.61         3.55 o                         
  -1   9   5         66.31        100.40         2.25 o                         
   0   9   5       4006.67       3976.81        34.61 o                         
   1   9   5        292.65        277.77         4.01 o                         
   2   9   5        184.97        178.88         3.26 o                         
   3   9   5        247.81        252.18         3.75 o                         
   4   9   5       5635.77       5488.14        64.44 o                         
   5   9   5        441.59        457.21         6.50 o                         
   6   9   5         60.21         62.75         2.62 o                         
   7   9   5         57.87         54.76         2.50 o                         
   8   9   5        489.31        481.42         6.27 o                         
   9   9   5          5.08          5.23         1.48 o                         
  -9  10   5        767.25        748.64        10.25 o                         
  -8  10   5        342.98        328.85         4.56 o                         
  -7  10   5         38.33         39.89         2.02 o                         
  -6  10   5         40.33         51.74         2.31 o                         
  -5  10   5        104.39        109.60         2.51 o                         
  -4  10   5       1690.83       1629.55        17.09 o                         
  -3  10   5       1004.69       1012.73         9.89 o                         
  -2  10   5        549.51        514.45         5.52 o                         
  -1  10   5        613.21        621.30         6.16 o                         
   0  10   5        241.38        248.59         3.51 o                         
   1  10   5        492.18        499.46         5.50 o                         
   2  10   5        986.52        934.21         9.12 o                         
   3  10   5        634.61        661.65         7.13 o                         
   4  10   5        392.70        419.88         5.54 o                         
   5  10   5         37.23         37.91         2.29 o                         
   6  10   5          1.58          1.12         1.48 o                         
   7  10   5        629.64        643.30         8.57 o                         
   8  10   5         19.47         16.04         1.99 o                         
  -9  11   5         56.17         66.81         2.19 o                         
  -8  11   5        615.23        608.19         8.32 o                         
  -7  11   5        668.15        657.01         8.20 o                         
  -6  11   5        211.41        197.14         3.18 o                         
  -5  11   5       1474.18       1479.63        13.83 o                         
  -4  11   5        348.07        367.05         4.42 o                         
  -3  11   5        952.63        948.54        10.69 o                         
  -2  11   5        336.45        314.02         3.91 o                         
  -1  11   5        949.11        974.32         9.05 o                         
   0  11   5        789.06        766.53         8.42 o                         
   1  11   5          6.93          8.20         1.26 o                         
   2  11   5          0.56          2.11         1.15 o                         
   3  11   5          7.15          9.72         1.68 o                         
   4  11   5         27.64         24.94         1.93 o                         
   5  11   5        420.89        456.74         6.85 o                         
   6  11   5         24.09         25.49         2.23 o                         
   7  11   5         77.58         83.87         2.65 o                         
   8  11   5         32.47         44.22         2.69 o                         
  -8  12   5          7.85          7.43         1.08 o                         
  -7  12   5         94.07         83.33         2.63 o                         
  -6  12   5          4.02          2.67         1.17 o                         
  -5  12   5          3.42          5.67         1.11 o                         
  -4  12   5       3135.05       3135.50        26.41 o                         
  -3  12   5         81.28         71.92         2.17 o                         
  -2  12   5         13.15         14.38         1.39 o                         
  -1  12   5        150.88        134.95         3.17 o                         
   0  12   5        520.18        580.96         8.41 o                         
   1  12   5        141.26        137.68         2.80 o                         
   2  12   5        118.02        102.25         2.51 o                         
   3  12   5        168.63        180.48         3.18 o                         
   4  12   5         34.83         38.84         2.25 o                         
   5  12   5        244.00        257.06         5.92 o                         
   6  12   5          0.75          0.51         1.39 o                         
   7  12   5        296.47        265.70         4.90 o                         
   8  12   5        141.09        136.61         4.84 o                         
  -8  13   5          5.33          2.52         1.08 o                         
  -7  13   5        209.51        180.08         3.23 o                         
  -6  13   5         27.08         23.97         1.54 o                         
  -5  13   5        176.69        162.48         2.85 o                         
  -4  13   5         50.32         51.66         2.10 o                         
  -3  13   5       1283.17       1241.11        12.04 o                         
  -2  13   5        131.62        154.16         2.76 o                         
  -1  13   5          6.35         10.42         1.28 o                         
   0  13   5       1807.66       1781.43        16.09 o                         
   1  13   5         19.54         20.67         1.88 o                         
   2  13   5         15.13         12.13         1.26 o                         
   3  13   5         89.31         89.55         2.58 o                         
   4  13   5        295.51        310.79         4.97 o                         
   5  13   5        111.65        117.04         3.33 o                         
   6  13   5         48.58         50.08         2.54 o                         
   7  13   5         44.68         50.78         3.50 o                         
  -7  14   5        204.42        189.48         3.61 o                         
  -6  14   5         66.75         61.99         1.95 o                         
  -5  14   5         45.95         41.97         2.02 o                         
  -4  14   5        360.83        395.45         4.87 o                         
  -3  14   5        816.49        808.65         8.66 o                         
  -2  14   5        180.06        169.08         3.14 o                         
  -1  14   5        223.13        254.29         3.72 o                         
   0  14   5        366.34        350.10         4.50 o                         
   1  14   5        315.49        336.95         4.42 o                         
   2  14   5         22.88         20.51         1.56 o                         
   3  14   5        141.18        154.99         3.19 o                         
   4  14   5        498.70        498.95         8.60 o                         
   5  14   5        192.54        193.80         4.03 o                         
   6  14   5        189.82        191.29         4.58 o                         
   7  14   5         42.79         39.62         3.22 o                         
  -7  15   5         55.67         47.92         3.01 o                         
  -6  15   5          2.40          1.73         0.96 o                         
  -5  15   5        128.87        124.83         2.39 o                         
  -4  15   5        167.54        171.54         3.01 o                         
  -3  15   5        357.22        350.92         4.46 o                         
  -2  15   5         27.31         17.37         1.31 o                         
  -1  15   5         11.90         13.60         1.30 o                         
   0  15   5          2.93          5.96         1.16 o                         
   1  15   5        100.43        111.58         2.61 o                         
   2  15   5         51.94         65.19         2.32 o                         
   3  15   5        401.82        400.53         5.55 o                         
   4  15   5         29.70         31.23         1.93 o                         
   5  15   5         17.75         14.15         2.24 o                         
   6  15   5          0.07         -0.96         1.50 o                         
  -6  16   5        269.17        256.08         4.37 o                         
  -5  16   5         98.51         98.67         2.13 o                         
  -4  16   5       1030.34       1034.04        10.56 o                         
  -3  16   5         13.06          9.02         1.25 o                         
  -2  16   5          1.21          0.90         1.11 o                         
  -1  16   5        228.33        219.04         3.21 o                         
   0  16   5       1613.52       1645.53        16.33 o                         
   1  16   5        153.96        154.47         3.01 o                         
   2  16   5         51.09         46.18         1.94 o                         
   3  16   5        112.11        110.23         2.69 o                         
   4  16   5         15.66         21.59         1.98 o                         
   5  16   5        162.85        153.03         4.63 o                         
  -5  17   5        334.05        318.70         4.49 o                         
  -4  17   5         12.83         10.92         1.29 o                         
  -3  17   5        474.25        452.19         5.16 o                         
  -2  17   5        262.10        279.25         3.58 o                         
  -1  17   5          0.26          1.54         0.97 o                         
   0  17   5         80.59         76.51         1.99 o                         
   1  17   5        655.46        622.54         7.56 o                         
   2  17   5          2.64          0.08         1.66 o                         
   3  17   5        179.67        174.76         3.72 o                         
   4  17   5        117.74        113.69         3.21 o                         
   5  17   5          6.59          8.51         3.40 o                         
  -4  18   5         57.40         57.35         1.85 o                         
  -3  18   5         30.17         29.23         1.59 o                         
  -2  18   5          2.07          4.25         0.92 o                         
  -1  18   5        386.13        389.78         4.71 o                         
   0  18   5        113.41        106.44         2.23 o                         
   1  18   5        443.95        433.60         5.88 o                         
   2  18   5        447.17        436.80         6.40 o                         
   3  18   5        179.47        189.42         4.06 o                         
   4  18   5         98.53         91.21         5.69 o                         
  -3  19   5        503.80        520.96         8.04 o                         
  -2  19   5        153.92        144.00         3.13 o                         
  -1  19   5          0.95          0.49         0.98 o                         
   0  19   5         63.97         53.82         1.90 o                         
   1  19   5        358.91        339.67         5.33 o                         
   2  19   5        129.22        128.45         3.10 o                         
 -10   0   6        120.82        119.84         5.65 o                         
  -9   0   6        466.04        459.15        14.19 o                         
  -8   0   6        476.25        477.33         8.32 o                         
  -7   0   6        548.78        585.45         8.88 o                         
  -6   0   6        518.43        533.23         7.83 o                         
  -5   0   6        522.21        532.74         8.78 o                         
  -4   0   6       1737.40       1751.16        25.98 o                         
  -3   0   6       9985.53       9591.19       144.66 o                         
  -2   0   6         96.57        140.18         3.35 o                         
  -1   0   6      17169.05      16659.97       237.61 o                         
   0   0   6       1359.41       1377.55        22.21 o                         
   1   0   6       5652.96       5319.45        87.30 o                         
   2   0   6       3738.55       3623.71        55.92 o                         
   3   0   6         29.74         25.26         4.30 o                         
   4   0   6        382.09        349.63         5.89 o                         
   5   0   6         11.98         13.38         1.64 o                         
   6   0   6       1165.54       1154.40        15.37 o                         
   7   0   6         12.19          9.94         1.59 o                         
   8   0   6         39.30         42.57         2.66 o                         
   9   0   6        830.66        781.52        12.94 o                         
 -10   1   6        178.92        180.20         3.58 o                         
  -9   1   6        144.59        144.79         4.25 o                         
  -8   1   6         75.59         84.88         2.41 o                         
  -7   1   6        148.84        146.30         2.85 o                         
  -6   1   6       3300.66       3216.76        27.63 o                         
  -5   1   6          9.25         13.26         1.46 o                         
  -4   1   6        300.59        283.37         4.78 o                         
  -3   1   6          6.10         17.97         1.23 o                         
  -2   1   6       8563.20       8844.64       113.73 o                         
  -1   1   6         26.06         45.43         2.20 o                         
   0   1   6       3442.65       3459.07        34.84 o                         
   1   1   6         67.33         74.72         2.12 o                         
   2   1   6       1277.42       1347.34        17.93 o                         
   3   1   6        156.22        126.93         2.70 o                         
   4   1   6         11.72         20.25         1.35 o                         
   5   1   6        215.24        233.06         3.42 o                         
   6   1   6       1911.23       1934.23        16.84 o                         
   7   1   6         10.90         13.08         1.27 o                         
   8   1   6          3.74          6.41         1.20 o                         
   9   1   6         12.15         15.31         2.11 o                         
 -10   2   6          0.86         -0.51         1.16 o                         
  -9   2   6        796.63        787.11         9.07 o                         
  -8   2   6       2566.96       2682.72        26.08 o                         
  -7   2   6       1254.35       1261.17        12.05 o                         
  -6   2   6        811.02        800.80         8.21 o                         
  -5   2   6        331.88        332.83         4.07 o                         
  -4   2   6        568.54        551.22         6.88 o                         
  -3   2   6        870.90        787.77         9.38 o                         
  -2   2   6        615.15        525.69         8.47 o                         
  -1   2   6         25.16         27.73         1.62 o                         
   0   2   6        896.55        879.97        10.33 o                         
   1   2   6       1428.83       1448.65        19.29 o                         
   2   2   6        913.28       1000.70        12.36 o                         
   3   2   6        283.54        316.17         4.98 o                         
   4   2   6       2033.09       1953.48        16.76 o                         
   5   2   6        763.87        755.69         7.40 o                         
   6   2   6         21.37         21.64         1.56 o                         
   7   2   6          5.22          1.98         1.23 o                         
   8   2   6        541.56        547.86         6.93 o                         
   9   2   6       1282.98       1215.03        17.25 o                         
 -10   3   6        417.92        424.00         6.45 o                         
  -9   3   6          2.66          1.57         1.13 o                         
  -8   3   6        443.47        449.00         5.35 o                         
  -7   3   6        389.74        411.53         5.10 o                         
  -6   3   6          5.62          2.22         1.15 o                         
  -5   3   6        924.18        881.35         8.42 o                         
  -4   3   6       1486.00       1403.50        17.92 o                         
  -3   3   6        141.53        163.81         3.27 o                         
  -2   3   6        354.37        357.64         5.78 o                         
  -1   3   6       2364.69       2473.85        33.04 o                         
   0   3   6       3277.19       3199.46        38.20 o                         
   1   3   6       1282.07       1231.51        16.08 o                         
   2   3   6         46.99         51.68         2.99 o                         
   3   3   6        584.79        580.62         8.00 o                         
   4   3   6       2210.09       2233.16        18.54 o                         
   5   3   6       1208.87       1223.53        11.65 o                         
   6   3   6        622.75        639.21         7.27 o                         
   7   3   6         13.07         11.69         1.31 o                         
   8   3   6         23.74         19.89         1.41 o                         
   9   3   6         37.48         31.47         1.66 o                         
 -10   4   6        119.51        118.52         2.61 o                         
  -9   4   6         39.17         42.32         2.01 o                         
  -8   4   6          2.96          3.37         1.17 o                         
  -7   4   6        889.90        900.36         9.06 o                         
  -6   4   6        730.96        718.77         7.51 o                         
  -5   4   6       1610.40       1557.48        14.37 o                         
  -4   4   6        475.35        482.50         5.63 o                         
  -3   4   6       1138.33       1121.39        14.66 o                         
  -2   4   6        194.48        213.80         3.78 o                         
  -1   4   6        297.36        271.58         4.67 o                         
   0   4   6         14.17         11.94         1.17 o                         
   1   4   6       2272.02       2266.36        27.69 o                         
   2   4   6        101.65        116.54         2.84 o                         
   3   4   6        411.30        409.90         5.29 o                         
   4   4   6          7.85          7.55         1.21 o                         
   5   4   6        511.73        542.81         6.01 o                         
   6   4   6        114.26        114.15         2.68 o                         
   7   4   6        683.71        717.86         8.58 o                         
   8   4   6          1.43         -0.09         1.11 o                         
   9   4   6         21.25         24.68         1.57 o                         
 -10   5   6        168.97        163.10         2.93 o                         
  -9   5   6        276.39        273.83         3.96 o                         
  -8   5   6       1113.20       1132.69        11.49 o                         
  -7   5   6       2496.02       2501.64        25.43 o                         
  -6   5   6         21.84         26.16         2.19 o                         
  -5   5   6        770.75        764.57         7.68 o                         
  -4   5   6          0.99          3.68         1.04 o                         
  -3   5   6        433.51        424.99         6.41 o                         
  -2   5   6        901.85        881.68        11.71 o                         
  -1   5   6        259.36        245.67         4.33 o                         
   0   5   6       1373.86       1340.11        19.74 o                         
   1   5   6        661.70        655.11         9.10 o                         
   2   5   6         28.78         24.27         1.97 o                         
   3   5   6        338.69        372.79         5.09 o                         
   4   5   6       1411.97       1470.48        15.00 o                         
   5   5   6        481.77        492.31         6.13 o                         
   6   5   6        981.86       1006.98        10.88 o                         
   7   5   6         54.19         56.06         2.55 o                         
   8   5   6         37.05         35.04         1.85 o                         
   9   5   6         41.11         37.47         1.73 o                         
 -10   6   6        343.38        346.77         7.53 o                         
  -9   6   6        280.72        285.87         4.04 o                         
  -8   6   6        135.65        141.25         2.83 o                         
  -7   6   6         61.47         50.51         2.32 o                         
  -6   6   6         23.23         21.16         1.51 o                         
  -5   6   6        163.87        165.62         2.98 o                         
  -4   6   6        350.57        345.85         4.13 o                         
  -3   6   6        248.29        247.86         3.69 o                         
  -2   6   6        817.93        759.71         9.82 o                         
  -1   6   6        567.58        677.89         9.14 o                         
   0   6   6       1445.09       1419.14        22.78 o                         
   1   6   6        206.67        203.69         3.79 o                         
   2   6   6         61.62         90.64         3.12 o                         
   3   6   6         70.50         60.57         2.09 o                         
   4   6   6         45.49         41.02         2.08 o                         
   5   6   6        900.55        938.28        10.52 o                         
   6   6   6        426.90        429.23         5.99 o                         
   7   6   6        117.36        118.23         2.86 o                         
   8   6   6        282.45        286.67         4.19 o                         
   9   6   6        139.93        134.73         2.79 o                         
 -10   7   6         39.92         44.80         2.11 o                         
  -9   7   6          8.65         11.23         1.11 o                         
  -8   7   6         23.52         22.11         1.68 o                         
  -7   7   6       1577.77       1586.02        15.55 o                         
  -6   7   6         93.54         87.62         2.44 o                         
  -5   7   6        308.87        305.64         4.05 o                         
  -4   7   6        965.22       1008.51         8.97 o                         
  -3   7   6        677.60        688.72         6.71 o                         
  -2   7   6       1970.27       1914.68        21.33 o                         
  -1   7   6        220.40        213.35         3.88 o                         
   0   7   6        592.24        561.26         8.53 o                         
   1   7   6        559.34        535.26         6.38 o                         
   2   7   6         54.00         52.96         1.93 o                         
   3   7   6         32.53         38.54         1.91 o                         
   4   7   6         31.60         27.73         2.11 o                         
   5   7   6       3321.29       3355.95        32.25 o                         
   6   7   6        172.43        175.24         3.38 o                         
   7   7   6        221.28        232.55         4.42 o                         
   8   7   6        189.26        169.22         3.07 o                         
   9   7   6          7.86         11.25         1.73 o                         
  -9   8   6          1.22          1.30         0.96 o                         
  -8   8   6        415.44        397.67         4.95 o                         
  -7   8   6        688.50        722.90         7.84 o                         
  -6   8   6       1086.88       1108.14        11.34 o                         
  -5   8   6       2004.84       2015.09        18.32 o                         
  -4   8   6        261.06        269.67         3.50 o                         
  -3   8   6         23.93         20.88         1.60 o                         
  -2   8   6       5886.24       5777.76        47.31 o                         
  -1   8   6         21.82         27.45         1.45 o                         
   0   8   6        481.52        461.74         5.21 o                         
   1   8   6        358.69        394.56         4.79 o                         
   2   8   6        267.18        272.76         3.78 o                         
   3   8   6       1558.06       1616.56        15.85 o                         
   4   8   6        854.89        894.27         9.80 o                         
   5   8   6        422.48        428.84         5.74 o                         
   6   8   6        197.76        188.90         3.57 o                         
   7   8   6          1.36          2.80         1.27 o                         
   8   8   6          7.28          6.86         1.34 o                         
  -9   9   6         25.26         24.38         1.83 o                         
  -8   9   6         52.36         53.67         2.00 o                         
  -7   9   6          9.38         12.48         1.29 o                         
  -6   9   6         15.53         18.45         1.47 o                         
  -5   9   6        953.44        947.80         9.68 o                         
  -4   9   6         27.40         33.89         1.65 o                         
  -3   9   6          0.36          2.11         1.04 o                         
  -2   9   6         35.56         28.20         1.52 o                         
  -1   9   6        546.79        553.98         5.77 o                         
   0   9   6       2790.00       2740.42        24.40 o                         
   1   9   6        191.33        176.55         2.86 o                         
   2   9   6          5.90         11.72         1.38 o                         
   3   9   6         35.89         42.65         1.98 o                         
   4   9   6       1447.42       1493.30        17.07 o                         
   5   9   6       1247.52       1297.74        14.83 o                         
   6   9   6        648.28        679.19         8.55 o                         
   7   9   6         38.91         36.04         1.97 o                         
   8   9   6        333.09        308.63         4.65 o                         
  -9  10   6        439.93        440.82         6.86 o                         
  -8  10   6        336.30        339.93         4.83 o                         
  -7  10   6         40.44         39.83         2.01 o                         
  -6  10   6        199.04        199.76         3.27 o                         
  -5  10   6         72.52         70.29         2.17 o                         
  -4  10   6       3917.61       3915.76        31.19 o                         
  -3  10   6        580.94        562.70         5.81 o                         
  -2  10   6        324.03        328.55         4.03 o                         
  -1  10   6          0.67          1.88         1.01 o                         
   0  10   6        190.33        189.67         3.02 o                         
   1  10   6         74.42         83.38         2.41 o                         
   2  10   6        142.29        145.41         2.75 o                         
   3  10   6        121.75        117.54         2.85 o                         
   4  10   6        117.21        129.13         3.33 o                         
   5  10   6        381.09        398.81         5.95 o                         
   6  10   6          5.65          5.07         1.47 o                         
   7  10   6        242.86        254.40         4.59 o                         
   8  10   6        324.20        326.31         6.18 o                         
  -8  11   6          0.42          0.84         0.96 o                         
  -7  11   6       1388.43       1321.33        14.67 o                         
  -6  11   6          5.94          4.79         1.15 o                         
  -5  11   6         30.03         42.78         2.03 o                         
  -4  11   6         46.77         45.60         1.84 o                         
  -3  11   6       1367.89       1396.90        12.59 o                         
  -2  11   6        314.51        288.93         3.72 o                         
  -1  11   6         85.32         77.21         2.15 o                         
   0  11   6        130.43        133.00         2.60 o                         
   1  11   6          0.04          2.86         1.17 o                         
   2  11   6         66.95         68.53         2.40 o                         
   3  11   6        263.90        262.12         3.82 o                         
   4  11   6       1492.62       1563.18        17.54 o                         
   5  11   6         86.24         93.75         3.25 o                         
   6  11   6          0.25          1.32         1.29 o                         
   7  11   6         26.10         25.82         2.08 o                         
   8  11   6         20.88         28.08         2.81 o                         
  -8  12   6        207.81        191.29         3.37 o                         
  -7  12   6        137.83        127.48         2.63 o                         
  -6  12   6         40.24         44.83         1.95 o                         
  -5  12   6          8.01          3.95         1.10 o                         
  -4  12   6        910.75        914.94         8.73 o                         
  -3  12   6        190.93        215.13         3.23 o                         
  -2  12   6       1469.12       1481.10        13.33 o                         
  -1  12   6        427.73        420.94         4.85 o                         
   0  12   6         32.71         40.73         1.81 o                         
   1  12   6       2048.87       1970.56        18.08 o                         
   2  12   6       2639.71       2550.67        21.81 o                         
   3  12   6        317.91        328.68         4.42 o                         
   4  12   6        257.31        283.17         4.53 o                         
   5  12   6         27.49         26.61         2.52 o                         
   6  12   6         70.13         56.25         2.40 o                         
   7  12   6          0.32          0.52         1.29 o                         
  -8  13   6          4.36          4.19         1.08 o                         
  -7  13   6        162.95        161.75         3.40 o                         
  -6  13   6       1690.31       1712.04        17.30 o                         
  -5  13   6        217.15        217.15         3.19 o                         
  -4  13   6        887.06       1001.81         9.27 o                         
  -3  13   6         45.35         45.62         1.98 o                         
  -2  13   6         61.60         60.20         2.09 o                         
  -1  13   6        577.04        561.97         5.84 o                         
   0  13   6        604.63        623.40         6.46 o                         
   1  13   6        336.90        322.73         4.59 o                         
   2  13   6       2092.82       2036.79        20.06 o                         
   3  13   6         27.48         22.46         1.64 o                         
   4  13   6         17.47         23.89         1.90 o                         
   5  13   6         84.44         78.93         2.56 o                         
   6  13   6        828.02        782.95        11.39 o                         
   7  13   6        509.47        491.97        10.19 o                         
  -7  14   6         26.15         27.97         1.88 o                         
  -6  14   6         77.66         75.11         1.96 o                         
  -5  14   6        343.03        354.47         4.28 o                         
  -4  14   6         45.85         56.53         1.88 o                         
  -3  14   6        165.06        177.66         2.95 o                         
  -2  14   6        293.70        303.34         3.93 o                         
  -1  14   6        359.83        369.14         4.48 o                         
   0  14   6        195.11        186.11         3.05 o                         
   1  14   6        832.21        802.48         8.80 o                         
   2  14   6         55.42         64.75         2.24 o                         
   3  14   6          4.83          3.88         1.22 o                         
   4  14   6        647.53        636.38         8.42 o                         
   5  14   6        300.55        287.31         4.84 o                         
   6  14   6        257.72        248.57         4.83 o                         
  -6  15   6         81.91         82.58         2.21 o                         
  -5  15   6        473.19        453.45         5.35 o                         
  -4  15   6          9.60          8.59         1.03 o                         
  -3  15   6        239.09        239.22         3.92 o                         
  -2  15   6        160.60        159.74         2.79 o                         
  -1  15   6        704.52        750.50         7.83 o                         
   0  15   6        171.11        173.05         2.94 o                         
   1  15   6        168.22        182.55         3.06 o                         
   2  15   6        148.02        156.73         3.04 o                         
   3  15   6        187.93        196.43         3.34 o                         
   4  15   6        275.00        293.21         4.98 o                         
   5  15   6         27.84         35.52         2.63 o                         
   6  15   6         39.86         40.53         3.37 o                         
  -6  16   6         46.97         40.40         2.07 o                         
  -5  16   6        167.53        165.19         2.76 o                         
  -4  16   6         28.98         31.52         1.58 o                         
  -3  16   6        160.55        158.31         2.49 o                         
  -2  16   6         88.49         92.02         2.07 o                         
  -1  16   6         44.57         41.58         2.11 o                         
   0  16   6         17.91         22.03         1.40 o                         
   1  16   6          3.31          4.25         1.10 o                         
   2  16   6         93.31        105.07         2.51 o                         
   3  16   6        223.05        232.34         3.52 o                         
   4  16   6        198.13        187.38         4.25 o                         
   5  16   6          7.51          8.62         2.48 o                         
  -5  17   6        261.94        237.48         4.20 o                         
  -4  17   6        127.99        135.52         2.48 o                         
  -3  17   6        166.04        159.11         2.94 o                         
  -2  17   6          1.07          1.98         1.00 o                         
  -1  17   6          7.49         11.85         1.32 o                         
   0  17   6         61.88         60.59         2.09 o                         
   1  17   6        237.09        219.50         3.38 o                         
   2  17   6        223.55        238.14         3.82 o                         
   3  17   6          9.38         11.78         2.84 o                         
   4  17   6        165.62        176.87         5.02 o                         
  -4  18   6          3.18          3.43         1.03 o                         
  -3  18   6        139.66        132.75         2.44 o                         
  -2  18   6         87.40         90.29         2.01 o                         
  -1  18   6         27.80         29.88         1.54 o                         
   0  18   6        162.60        160.96         2.75 o                         
   1  18   6         64.41         61.55         1.90 o                         
   2  18   6         13.73         10.51         2.27 o                         
   3  18   6        207.34        180.91         5.06 o                         
  -2  19   6         76.00         69.57         2.01 o                         
  -1  19   6        429.16        411.58         6.59 o                         
   0  19   6         16.22         18.43         1.49 o                         
   1  19   6          2.74          2.09         1.15 o                         
 -10   1   7        248.88        244.22         4.55 o                         
  -9   1   7         98.23        100.93         2.82 o                         
  -8   1   7        698.88        717.16         8.65 o                         
  -7   1   7          1.12          2.44         1.19 o                         
  -6   1   7        279.52        273.83         5.57 o                         
  -5   1   7       2179.74       2102.53        19.42 o                         
  -4   1   7          8.74         13.38         1.29 o                         
  -3   1   7        115.76         89.76         2.70 o                         
  -2   1   7        127.88        176.14         3.21 o                         
  -1   1   7       1527.56       1600.02        17.32 o                         
   0   1   7       4898.62       4842.33        62.70 o                         
   1   1   7        188.69        199.84         3.55 o                         
   2   1   7         64.46         58.07         2.79 o                         
   3   1   7        835.86        819.72         9.12 o                         
   4   1   7        650.15        646.59         6.25 o                         
   5   1   7        841.02        874.95         8.48 o                         
   6   1   7        145.21        146.51         2.78 o                         
   7   1   7       1144.75       1182.52        12.19 o                         
   8   1   7         63.16         59.41         1.92 o                         
   9   1   7        318.68        306.76         5.06 o                         
 -10   2   7         18.36         23.46         3.02 o                         
  -9   2   7          9.62          6.52         1.12 o                         
  -8   2   7          0.13          3.18         1.16 o                         
  -7   2   7        293.45        300.18         4.41 o                         
  -6   2   7        190.30        198.22         3.57 o                         
  -5   2   7        412.15        408.04         4.91 o                         
  -4   2   7        565.15        523.22         5.94 o                         
  -3   2   7        154.98        132.88         3.00 o                         
  -2   2   7        702.12        656.40        11.56 o                         
  -1   2   7        645.09        659.90         8.68 o                         
   0   2   7       1056.81       1109.73        12.83 o                         
   1   2   7         27.39         38.33         2.34 o                         
   2   2   7          1.71          1.75         1.01 o                         
   3   2   7         54.98         44.03         2.22 o                         
   4   2   7         29.88         35.48         1.59 o                         
   5   2   7        373.65        354.90         4.78 o                         
   6   2   7          2.48          3.38         1.27 o                         
   7   2   7         28.80         30.06         1.79 o                         
   8   2   7          0.55          2.51         1.06 o                         
   9   2   7        261.66        252.34         4.37 o                         
 -10   3   7          0.27          0.53         1.17 o                         
  -9   3   7        120.80        120.43         2.70 o                         
  -8   3   7          8.42         10.82         1.20 o                         
  -7   3   7         54.54         62.21         2.26 o                         
  -6   3   7        245.14        266.61         4.06 o                         
  -5   3   7       6746.90       6526.62        56.02 o                         
  -4   3   7       1143.47       1143.54        11.25 o                         
  -3   3   7         50.26         63.99         2.23 o                         
  -2   3   7         25.84         34.02         1.72 o                         
  -1   3   7       1751.49       1684.38        24.15 o                         
   0   3   7       2033.43       1854.34        21.74 o                         
   1   3   7        425.73        381.74         6.18 o                         
   2   3   7         43.27         49.79         2.53 o                         
   3   3   7         66.29         84.39         2.08 o                         
   4   3   7        294.81        261.35         3.91 o                         
   5   3   7        121.93        133.69         2.91 o                         
   6   3   7        328.05        339.98         4.73 o                         
   7   3   7         15.82         19.62         1.49 o                         
   8   3   7          2.57          2.16         1.23 o                         
   9   3   7          0.08         -0.73         1.21 o                         
 -10   4   7        290.75        286.09         5.10 o                         
  -9   4   7        694.93        699.14         8.63 o                         
  -8   4   7        302.76        326.40         4.63 o                         
  -7   4   7        284.80        275.07         3.99 o                         
  -6   4   7        755.74        715.82         7.38 o                         
  -5   4   7       3519.73       3479.65        30.48 o                         
  -4   4   7        767.68        764.28         7.25 o                         
  -3   4   7         32.64         29.62         1.74 o                         
  -2   4   7         45.89         55.64         1.97 o                         
  -1   4   7       1155.46       1110.53        14.11 o                         
   0   4   7        271.59        270.53         4.54 o                         
   1   4   7        165.77        176.71         3.30 o                         
   2   4   7         16.80         18.49         1.39 o                         
   3   4   7       1833.92       1836.06        17.11 o                         
   4   4   7        668.26        612.18         6.82 o                         
   5   4   7          4.12          5.82         1.30 o                         
   6   4   7          8.03          6.20         1.18 o                         
   7   4   7         11.69         17.83         1.84 o                         
   8   4   7        696.40        679.31         8.04 o                         
   9   4   7         96.10         87.78         2.15 o                         
 -10   5   7        332.00        348.71         7.67 o                         
  -9   5   7         55.67         63.56         2.08 o                         
  -8   5   7       1249.38       1334.19        20.96 o                         
  -7   5   7         20.96         17.65         1.84 o                         
  -6   5   7        108.41        111.16         2.66 o                         
  -5   5   7       1056.67       1053.08        10.52 o                         
  -4   5   7       4902.37       4780.37        37.67 o                         
  -3   5   7        166.77        160.37         2.81 o                         
  -2   5   7       1894.29       1942.91        21.18 o                         
  -1   5   7         45.93         36.66         1.78 o                         
   0   5   7         55.76         56.18         2.04 o                         
   1   5   7        519.06        553.37         6.72 o                         
   2   5   7        684.27        664.78         6.93 o                         
   3   5   7       1851.58       1850.88        18.42 o                         
   4   5   7        742.50        770.88         8.84 o                         
   5   5   7        129.49        125.55         3.01 o                         
   6   5   7        236.02        241.44         3.93 o                         
   7   5   7       1087.90       1119.25        12.36 o                         
   8   5   7          3.38          1.08         0.98 o                         
   9   5   7        260.87        245.99         4.38 o                         
 -10   6   7         70.43         63.29         2.56 o                         
  -9   6   7        497.78        470.60         6.12 o                         
  -8   6   7         10.34         18.47         1.94 o                         
  -7   6   7         78.21         78.87         2.37 o                         
  -6   6   7        540.85        545.69         6.62 o                         
  -5   6   7        616.47        617.97         6.61 o                         
  -4   6   7       1181.34       1183.01        11.02 o                         
  -3   6   7       2390.25       2295.26        21.34 o                         
  -2   6   7       3462.42       3409.27        29.92 o                         
  -1   6   7        924.82        868.20         9.27 o                         
   0   6   7        149.75        144.15         3.10 o                         
   1   6   7       3042.47       3033.21        27.76 o                         
   2   6   7         46.06         37.41         1.68 o                         
   3   6   7        550.76        553.30         6.37 o                         
   4   6   7        134.14        141.10         3.60 o                         
   5   6   7        184.57        177.24         3.35 o                         
   6   6   7         13.97         13.29         1.65 o                         
   7   6   7        157.40        164.96         3.41 o                         
   8   6   7         10.70         12.77         1.41 o                         
  -9   7   7         21.07         17.41         2.00 o                         
  -8   7   7        124.38        124.35         2.65 o                         
  -7   7   7        903.26        930.87        10.39 o                         
  -6   7   7       1337.40       1322.05        14.14 o                         
  -5   7   7         67.33         71.61         2.22 o                         
  -4   7   7        892.70        904.86         8.60 o                         
  -3   7   7         13.30         15.83         1.26 o                         
  -2   7   7         39.40         43.78         1.70 o                         
  -1   7   7        718.80        679.02         6.49 o                         
   0   7   7        210.86        193.34         2.89 o                         
   1   7   7        927.05        910.60         8.59 o                         
   2   7   7        357.36        348.20         4.23 o                         
   3   7   7         51.89         48.71         2.23 o                         
   4   7   7        210.94        196.58         3.59 o                         
   5   7   7        352.64        350.94         5.07 o                         
   6   7   7        493.87        548.01         7.20 o                         
   7   7   7        117.33        117.77         2.71 o                         
   8   7   7          0.17         -0.92         1.04 o                         
  -9   8   7       1312.27       1294.75        15.24 o                         
  -8   8   7         11.96         11.43         1.49 o                         
  -7   8   7        361.37        377.91         5.26 o                         
  -6   8   7        466.36        469.09         5.87 o                         
  -5   8   7        158.49        150.97         2.92 o                         
  -4   8   7        586.01        571.55         6.55 o                         
  -3   8   7       1613.75       1599.90        13.52 o                         
  -2   8   7        161.48        153.62         2.59 o                         
  -1   8   7       1054.84       1021.50         8.88 o                         
   0   8   7         50.89         50.60         1.76 o                         
   1   8   7        109.77        120.67         2.54 o                         
   2   8   7        122.10        124.86         2.62 o                         
   3   8   7       1279.89       1246.39        12.31 o                         
   4   8   7        265.53        261.96         4.39 o                         
   5   8   7        610.05        645.98         8.66 o                         
   6   8   7        173.90        176.14         3.51 o                         
   7   8   7          9.15         11.68         1.72 o                         
   8   8   7        308.44        296.58         4.72 o                         
  -9   9   7        162.83        177.12         3.61 o                         
  -8   9   7        787.02        800.34         9.24 o                         
  -7   9   7         17.98         14.65         1.47 o                         
  -6   9   7        501.67        529.45         6.56 o                         
  -5   9   7         27.44         28.01         1.70 o                         
  -4   9   7       1397.51       1410.56        12.39 o                         
  -3   9   7         76.37         82.06         2.67 o                         
  -2   9   7       2827.90       2793.48        22.57 o                         
  -1   9   7        799.80        776.07         7.32 o                         
   0   9   7        910.97        914.77         8.70 o                         
   1   9   7         35.61         35.01         1.71 o                         
   2   9   7          5.09          6.52         1.25 o                         
   3   9   7        440.36        477.21         5.59 o                         
   4   9   7         96.92         92.02         2.79 o                         
   5   9   7          4.15          4.63         1.47 o                         
   6   9   7          1.40          1.84         1.65 o                         
   7   9   7         21.23         19.91         1.63 o                         
   8   9   7        108.10         96.25         2.92 o                         
  -9  10   7          4.66          7.27         1.73 o                         
  -8  10   7          0.78          1.41         0.97 o                         
  -7  10   7         35.86         39.10         1.74 o                         
  -6  10   7        362.20        390.81         5.12 o                         
  -5  10   7        120.61        115.30         2.77 o                         
  -4  10   7        245.25        252.93         3.45 o                         
  -3  10   7         16.08         22.40         2.40 o                         
  -2  10   7        425.55        452.40         4.94 o                         
  -1  10   7        115.63        107.18         2.40 o                         
   0  10   7        466.86        449.77         5.09 o                         
   1  10   7       1329.49       1388.00        12.30 o                         
   2  10   7        117.51        121.82         2.49 o                         
   3  10   7        161.49        165.90         3.25 o                         
   4  10   7        134.55        126.53         3.18 o                         
   5  10   7        471.13        511.66         7.02 o                         
   6  10   7        350.65        339.91         5.25 o                         
   7  10   7        633.85        610.20         9.16 o                         
  -8  11   7         48.90         55.93         1.90 o                         
  -7  11   7        402.48        432.66         5.61 o                         
  -6  11   7         42.12         47.91         1.92 o                         
  -5  11   7         36.45         38.29         1.76 o                         
  -4  11   7          0.26          2.43         1.07 o                         
  -3  11   7         12.71         10.63         1.18 o                         
  -2  11   7       1621.79       1610.19        14.41 o                         
  -1  11   7         32.51         33.65         1.69 o                         
   0  11   7         24.23         28.16         1.75 o                         
   1  11   7        432.14        445.63         4.94 o                         
   2  11   7        163.41        164.02         2.92 o                         
   3  11   7          1.00          0.25         1.47 o                         
   4  11   7         95.19        100.67         2.88 o                         
   5  11   7        542.26        516.99        10.24 o                         
   6  11   7       1242.92       1206.01        14.54 o                         
   7  11   7        145.53        131.11         3.34 o                         
  -8  12   7         43.62         50.19         2.19 o                         
  -7  12   7        375.25        388.60         5.26 o                         
  -6  12   7         22.78         27.77         1.54 o                         
  -5  12   7         20.37         20.49         1.70 o                         
  -4  12   7         15.12         20.07         1.42 o                         
  -3  12   7        174.03        194.86         3.04 o                         
  -2  12   7        515.11        536.93         5.92 o                         
  -1  12   7          3.83          7.91         1.12 o                         
   0  12   7        506.56        534.48         5.49 o                         
   1  12   7        182.76        164.09         2.94 o                         
   2  12   7        296.32        299.05         4.05 o                         
   3  12   7         20.29         31.45         2.04 o                         
   4  12   7         17.13         20.64         2.11 o                         
   5  12   7         35.46         30.11         2.29 o                         
   6  12   7        243.64        222.76         5.02 o                         
   7  12   7         72.23         71.09         3.06 o                         
  -7  13   7         82.77         71.01         1.97 o                         
  -6  13   7        527.93        539.88         6.91 o                         
  -5  13   7        648.29        623.85         6.52 o                         
  -4  13   7        120.37        122.52         2.37 o                         
  -3  13   7          8.16          8.18         1.08 o                         
  -2  13   7         30.01         27.53         1.57 o                         
  -1  13   7        168.67        177.27         3.05 o                         
   0  13   7        662.84        628.80         7.07 o                         
   1  13   7         10.80         19.73         1.69 o                         
   2  13   7         25.96         32.34         2.09 o                         
   3  13   7         46.81         48.24         2.31 o                         
   4  13   7         26.56         24.10         1.85 o                         
   5  13   7        232.65        227.80         4.21 o                         
   6  13   7         60.25         61.12         2.32 o                         
  -7  14   7        272.69        254.08         6.75 o                         
  -6  14   7          1.49          1.75         0.94 o                         
  -5  14   7        110.91         92.92         2.11 o                         
  -4  14   7          7.45          6.05         0.98 o                         
  -3  14   7        537.09        555.65         6.06 o                         
  -2  14   7        505.67        525.42         5.87 o                         
  -1  14   7        278.80        259.56         3.42 o                         
   0  14   7         12.76          7.06         1.08 o                         
   1  14   7         41.95         41.51         1.90 o                         
   2  14   7       1571.75       1592.43        17.77 o                         
   3  14   7        201.43        189.48         3.43 o                         
   4  14   7          1.43         -0.32         1.76 o                         
   5  14   7          4.08          5.90         1.72 o                         
   6  14   7         28.26         25.05         4.55 o                         
  -6  15   7         17.83         13.55         1.50 o                         
  -5  15   7        118.77        110.91         2.23 o                         
  -4  15   7        118.13        122.01         2.36 o                         
  -3  15   7        619.30        583.95         6.33 o                         
  -2  15   7        326.50        307.70         3.91 o                         
  -1  15   7        243.54        264.52         3.73 o                         
   0  15   7         74.93         87.47         2.43 o                         
   1  15   7         26.18         25.13         1.61 o                         
   2  15   7          0.56          0.59         1.11 o                         
   3  15   7          0.83          0.89         1.41 o                         
   4  15   7         17.75         17.24         2.02 o                         
   5  15   7          2.17          1.59         1.73 o                         
  -5  16   7        157.51        160.94         3.01 o                         
  -4  16   7         54.89         53.55         1.58 o                         
  -3  16   7        288.92        281.13         3.70 o                         
  -2  16   7          0.64         -0.93         0.93 o                         
  -1  16   7         16.09         17.26         1.21 o                         
   0  16   7        339.46        346.64         4.31 o                         
   1  16   7         20.88         21.10         1.40 o                         
   2  16   7        851.32        842.69        10.36 o                         
   3  16   7          0.80         -0.30         1.15 o                         
   4  16   7        101.14        104.77         4.08 o                         
  -4  17   7        595.74        590.22         8.11 o                         
  -3  17   7        192.03        178.71         2.82 o                         
  -2  17   7         35.33         36.12         1.56 o                         
  -1  17   7        311.62        305.61         3.86 o                         
   0  17   7         38.78         40.29         1.59 o                         
   1  17   7         20.09         24.72         1.51 o                         
   2  17   7        273.11        249.47         4.32 o                         
   3  17   7        179.71        167.53         8.46 o                         
  -3  18   7        438.88        442.76         8.19 o                         
  -2  18   7        483.20        469.00         7.79 o                         
  -1  18   7         37.64         36.06         2.24 o                         
   0  18   7         24.76         22.95         1.45 o                         
   1  18   7        323.37        336.39         5.47 o                         
   2  18   7        474.89        480.91        11.22 o                         
 -10   0   8         73.61         72.87         5.69 o                         
  -9   0   8         24.61         26.10         2.84 o                         
  -8   0   8        415.53        451.72         9.22 o                         
  -7   0   8       3545.79       3558.78        60.59 o                         
  -6   0   8        669.09        685.54        11.81 o                         
  -5   0   8       1070.30       1035.89        15.56 o                         
  -4   0   8       1469.48       1335.35        21.66 o                         
  -3   0   8       1886.48       1779.36        28.49 o                         
  -2   0   8        942.94        794.99        12.48 o                         
  -1   0   8         22.29         12.75         2.33 o                         
   0   0   8       5438.17       5443.62        91.50 o                         
   1   0   8          9.65         12.10         1.93 o                         
   2   0   8        343.17        342.06         6.89 o                         
   3   0   8          1.97          2.42         1.47 o                         
   4   0   8       1342.12       1356.29        17.05 o                         
   5   0   8        428.68        402.29         6.69 o                         
   6   0   8         78.30         76.25         3.12 o                         
   7   0   8          9.48          8.37         1.93 o                         
   8   0   8         35.38         35.58         2.61 o                         
   9   0   8          0.22          2.07         1.75 o                         
 -10   1   8         60.55         62.56         3.29 o                         
  -9   1   8         64.14         66.60         2.36 o                         
  -8   1   8        110.28        119.93         4.58 o                         
  -7   1   8        410.46        421.78         6.19 o                         
  -6   1   8        336.26        310.59         4.78 o                         
  -5   1   8        446.99        429.94         5.69 o                         
  -4   1   8        535.31        520.40         5.91 o                         
  -3   1   8         30.01         26.95         1.86 o                         
  -2   1   8        444.90        395.83         5.10 o                         
  -1   1   8        124.69        109.34         2.97 o                         
   0   1   8        304.68        337.90         5.67 o                         
   1   1   8       1210.02       1264.77        14.63 o                         
   2   1   8       1723.35       1683.46        15.00 o                         
   3   1   8         25.01         30.77         1.66 o                         
   4   1   8        327.29        344.28         4.29 o                         
   5   1   8        183.46        192.85         3.05 o                         
   6   1   8        178.18        187.59         3.11 o                         
   7   1   8          0.14         -0.84         1.27 o                         
   8   1   8        425.21        423.29         5.83 o                         
   9   1   8         39.08         46.67         2.13 o                         
 -10   2   8        690.57        667.23        13.43 o                         
  -9   2   8        805.18        782.82        11.00 o                         
  -8   2   8        117.06        122.09         3.05 o                         
  -7   2   8          3.41          3.00         1.21 o                         
  -6   2   8        113.18        103.07         2.85 o                         
  -5   2   8       1559.65       1575.12        16.90 o                         
  -4   2   8          4.89          5.75         1.18 o                         
  -3   2   8        175.40        182.28         3.12 o                         
  -2   2   8       2748.46       2726.52        27.00 o                         
  -1   2   8          5.27          3.27         1.13 o                         
   0   2   8        472.62        442.81         6.36 o                         
   1   2   8       2849.07       2809.11        26.23 o                         
   2   2   8        754.23        712.22         7.34 o                         
   3   2   8       3323.81       3313.65        32.75 o                         
   4   2   8          3.88          0.74         1.13 o                         
   5   2   8         44.82         46.64         1.94 o                         
   6   2   8          0.16          1.65         1.13 o                         
   7   2   8        815.12        821.81        10.62 o                         
   8   2   8          1.06          1.08         1.08 o                         
   9   2   8        139.45        134.35         6.83 o                         
 -10   3   8        236.69        226.42         5.46 o                         
  -9   3   8        105.27        107.80         2.88 o                         
  -8   3   8        106.46        107.60         2.68 o                         
  -7   3   8        123.95        122.26         3.00 o                         
  -6   3   8       1262.03       1158.56        12.20 o                         
  -5   3   8        276.60        269.18         4.15 o                         
  -4   3   8         13.38         16.35         1.34 o                         
  -3   3   8         64.51         74.83         2.05 o                         
  -2   3   8        930.72        970.75         9.36 o                         
  -1   3   8        591.49        525.95         6.81 o                         
   0   3   8       2707.07       2779.30        33.28 o                         
   1   3   8          1.03         -0.37         1.02 o                         
   2   3   8         50.17         51.11         1.89 o                         
   3   3   8        124.54        129.79         2.61 o                         
   4   3   8          8.43          6.72         1.20 o                         
   5   3   8        128.75        137.78         2.98 o                         
   6   3   8         10.44         11.15         1.22 o                         
   7   3   8        379.65        373.38         5.08 o                         
   8   3   8        303.20        287.76         4.08 o                         
 -10   4   8         78.91         71.41         2.74 o                         
  -9   4   8         35.19         36.13         2.11 o                         
  -8   4   8        291.33        263.75         4.12 o                         
  -7   4   8       1608.94       1621.07        17.42 o                         
  -6   4   8        192.56        175.83         3.51 o                         
  -5   4   8       1444.71       1333.21        13.15 o                         
  -4   4   8         62.22         65.32         2.15 o                         
  -3   4   8         28.71         38.38         1.73 o                         
  -2   4   8        949.41        892.29         8.36 o                         
  -1   4   8         42.92         49.36         2.76 o                         
   0   4   8        155.59        129.23         2.42 o                         
   1   4   8        396.56        376.92         4.64 o                         
   2   4   8        120.07        122.22         2.74 o                         
   3   4   8        854.65        871.01         9.29 o                         
   4   4   8        643.16        618.92         7.50 o                         
   5   4   8        178.73        177.59         3.42 o                         
   6   4   8        387.74        418.44         5.62 o                         
   7   4   8        255.63        243.80         4.22 o                         
   8   4   8        110.17        102.44         2.50 o                         
  -9   5   8        208.92        211.92         3.85 o                         
  -8   5   8        119.96        116.42         2.65 o                         
  -7   5   8         28.70         33.47         1.96 o                         
  -6   5   8         87.18         88.68         2.56 o                         
  -5   5   8       1949.26       1884.96        17.68 o                         
  -4   5   8         88.02         93.28         2.47 o                         
  -3   5   8        620.29        624.78         6.09 o                         
  -2   5   8         69.58         73.92         2.50 o                         
  -1   5   8       1450.55       1450.26        12.55 o                         
   0   5   8        371.30        374.89         4.44 o                         
   1   5   8       1748.39       1742.35        15.48 o                         
   2   5   8        986.64        938.51         9.47 o                         
   3   5   8         62.19         58.22         2.24 o                         
   4   5   8         52.45         53.55         2.23 o                         
   5   5   8        433.16        443.16         5.81 o                         
   6   5   8        704.22        754.11         8.90 o                         
   7   5   8         43.24         42.82         1.98 o                         
   8   5   8          4.11          3.01         1.10 o                         
  -9   6   8        267.64        269.91         4.73 o                         
  -8   6   8          8.94          7.40         1.17 o                         
  -7   6   8          0.46          1.83         1.20 o                         
  -6   6   8        106.74         96.16         2.57 o                         
  -5   6   8         28.38         27.76         1.78 o                         
  -4   6   8         16.12         16.75         1.47 o                         
  -3   6   8       3006.74       3020.70        24.28 o                         
  -2   6   8         31.61         39.11         1.67 o                         
  -1   6   8        331.67        336.26         3.94 o                         
   0   6   8        733.46        682.74         6.65 o                         
   1   6   8        132.54        122.55         2.72 o                         
   2   6   8         23.50         25.33         1.82 o                         
   3   6   8          6.99          8.94         1.46 o                         
   4   6   8        229.58        242.90         4.14 o                         
   5   6   8        298.67        289.92         4.79 o                         
   6   6   8          0.80          1.69         1.17 o                         
   7   6   8         50.60         55.72         2.14 o                         
   8   6   8         73.14         66.47         2.81 o                         
  -9   7   8         68.94         77.64         2.15 o                         
  -8   7   8          2.32          3.60         1.03 o                         
  -7   7   8          4.47          3.02         1.18 o                         
  -6   7   8        534.44        581.38         7.05 o                         
  -5   7   8        195.64        206.59         3.32 o                         
  -4   7   8        727.86        731.95         7.28 o                         
  -3   7   8        846.99        871.85         7.85 o                         
  -2   7   8       1930.60       1914.68        15.22 o                         
  -1   7   8        306.52        288.14         3.64 o                         
   0   7   8        941.01        959.99         8.84 o                         
   1   7   8        152.49        151.80         2.72 o                         
   2   7   8        678.14        667.68         6.89 o                         
   3   7   8          0.61          3.70         1.35 o                         
   4   7   8         72.26         81.87         3.07 o                         
   5   7   8          5.51          7.02         1.37 o                         
   6   7   8        148.90        174.43         3.46 o                         
   7   7   8        287.61        284.71         4.64 o                         
   8   7   8        329.99        278.48         9.00 o                         
  -9   8   8         28.55         29.39         1.80 o                         
  -8   8   8        696.00        730.03         8.54 o                         
  -7   8   8        189.48        198.27         3.41 o                         
  -6   8   8         21.09         13.53         1.34 o                         
  -5   8   8        158.54        155.83         2.85 o                         
  -4   8   8       1139.77       1123.40        10.15 o                         
  -3   8   8         27.50         28.55         1.77 o                         
  -2   8   8       1097.88       1093.88         9.32 o                         
  -1   8   8        445.19        427.36         4.67 o                         
   0   8   8        112.99        119.98         2.39 o                         
   1   8   8         94.04         95.39         2.28 o                         
   2   8   8         15.25         18.87         1.51 o                         
   3   8   8         55.96         62.07         2.34 o                         
   4   8   8        138.12        143.20         3.22 o                         
   5   8   8          2.32         -1.31         1.31 o                         
   6   8   8         19.43         16.96         1.77 o                         
   7   8   8         39.11         40.10         2.02 o                         
   8   8   8        161.59        153.24         3.38 o                         
  -8   9   8        279.39        294.09         4.07 o                         
  -7   9   8         50.04         44.60         1.97 o                         
  -6   9   8       1068.61       1147.45        14.34 o                         
  -5   9   8        570.46        572.81         6.40 o                         
  -4   9   8        705.05        702.82         6.92 o                         
  -3   9   8       1418.90       1388.25        11.78 o                         
  -2   9   8          4.26          5.08         1.32 o                         
  -1   9   8       2515.48       2512.74        21.05 o                         
   0   9   8          0.77          2.30         1.08 o                         
   1   9   8         20.24         23.14         1.47 o                         
   2   9   8          1.87          3.05         1.49 o                         
   3   9   8        296.54        295.56         4.38 o                         
   4   9   8        155.55        159.45         3.20 o                         
   5   9   8        431.19        465.90         7.20 o                         
   6   9   8          2.69          2.14         1.14 o                         
   7   9   8        621.38        579.56         8.63 o                         
  -8  10   8        347.63        333.51         4.25 o                         
  -7  10   8         14.03         16.05         1.60 o                         
  -6  10   8        189.99        178.89         3.53 o                         
  -5  10   8         78.18         81.69         2.12 o                         
  -4  10   8         16.91         17.08         1.58 o                         
  -3  10   8         69.75         71.20         2.06 o                         
  -2  10   8        212.49        216.61         3.19 o                         
  -1  10   8         85.79         86.80         2.47 o                         
   0  10   8       1360.22       1368.56        11.59 o                         
   1  10   8        194.62        197.19         3.04 o                         
   2  10   8         72.97         79.28         2.43 o                         
   3  10   8        755.17        737.01         9.12 o                         
   4  10   8        862.90        905.06        10.72 o                         
   5  10   8         82.36         78.63         2.42 o                         
   6  10   8        754.43        733.42         9.28 o                         
   7  10   8         43.50         37.56         2.16 o                         
  -8  11   8        123.72        119.41         2.84 o                         
  -7  11   8          6.97          8.18         1.02 o                         
  -6  11   8          0.40          0.60         0.93 o                         
  -5  11   8        400.48        415.51         4.50 o                         
  -4  11   8        289.09        296.38         3.77 o                         
  -3  11   8        889.92        928.76         9.22 o                         
  -2  11   8        789.64        790.23         7.89 o                         
  -1  11   8        184.29        183.50         3.28 o                         
   0  11   8        612.44        636.32         6.26 o                         
   1  11   8        115.71        130.03         2.62 o                         
   2  11   8       1718.32       1776.31        17.18 o                         
   3  11   8         85.92         84.73         2.69 o                         
   4  11   8        389.82        390.64         7.67 o                         
   5  11   8         75.04         64.29         2.32 o                         
   6  11   8        555.52        490.65         7.21 o                         
   7  11   8         35.98         25.64         2.71 o                         
  -7  12   8        290.70        283.08         4.15 o                         
  -6  12   8        174.00        183.24         3.02 o                         
  -5  12   8         35.49         34.03         1.60 o                         
  -4  12   8       1287.06       1354.09        12.67 o                         
  -3  12   8       1061.77       1087.78        10.87 o                         
  -2  12   8        141.93        136.18         2.70 o                         
  -1  12   8         44.50         43.68         2.02 o                         
   0  12   8         45.70         55.35         2.01 o                         
   1  12   8        528.19        530.32         5.97 o                         
   2  12   8         65.27         65.38         2.19 o                         
   3  12   8         66.33         60.55         2.40 o                         
   4  12   8         59.14         60.54         2.26 o                         
   5  12   8         18.74         19.17         1.67 o                         
   6  12   8         64.51         63.89         2.35 o                         
  -7  13   8        344.02        344.61         8.06 o                         
  -6  13   8        167.36        164.71         2.90 o                         
  -5  13   8        247.03        236.05         3.32 o                         
  -4  13   8         77.92         76.58         2.19 o                         
  -3  13   8        114.92        110.02         2.24 o                         
  -2  13   8        306.55        322.67         4.04 o                         
  -1  13   8        153.15        154.46         2.66 o                         
   0  13   8        363.67        370.04         4.40 o                         
   1  13   8        123.47        140.92         2.65 o                         
   2  13   8        138.79        139.62         2.75 o                         
   3  13   8         50.54         44.61         1.97 o                         
   4  13   8         52.26         48.06         2.08 o                         
   5  13   8        586.93        590.28         8.77 o                         
   6  13   8          0.61          2.28         2.79 o                         
  -6  14   8         84.18         69.44         1.91 o                         
  -5  14   8        126.00        117.72         2.29 o                         
  -4  14   8         20.98         23.17         1.34 o                         
  -3  14   8          6.84          4.83         0.91 o                         
  -2  14   8         31.93         27.66         1.73 o                         
  -1  14   8        435.70        462.72         5.40 o                         
   0  14   8        294.72        303.85         3.91 o                         
   1  14   8          0.14          1.42         1.01 o                         
   2  14   8          0.88          0.02         1.09 o                         
   3  14   8        664.55        658.53         9.49 o                         
   4  14   8        583.40        601.16         9.07 o                         
   5  14   8          0.22          0.63         1.31 o                         
  -5  15   8        717.76        701.92         8.65 o                         
  -4  15   8        609.74        633.99         6.72 o                         
  -3  15   8        137.04        148.17         2.31 o                         
  -2  15   8        129.64        123.68         2.19 o                         
  -1  15   8         15.24         14.57         1.11 o                         
   0  15   8        214.80        221.39         3.08 o                         
   1  15   8          3.31          2.22         0.96 o                         
   2  15   8        362.20        347.13         4.83 o                         
   3  15   8         68.61         76.54         2.30 o                         
   4  15   8         30.62         31.32         2.30 o                         
  -4  16   8        262.32        241.90         4.51 o                         
  -3  16   8         26.73         31.78         1.40 o                         
  -2  16   8         17.64         18.98         1.34 o                         
  -1  16   8        156.37        157.85         2.62 o                         
   0  16   8        245.83        244.54         3.38 o                         
   1  16   8          7.21         11.58         1.72 o                         
   2  16   8         22.38         18.25         1.35 o                         
   3  16   8        113.29         97.72         2.96 o                         
  -3  17   8          1.83          2.27         0.73 o                         
  -2  17   8          1.10          0.87         0.81 o                         
  -1  17   8         24.76         24.02         1.39 o                         
   0  17   8        540.45        494.23         6.32 o                         
   1  17   8        108.43        115.93         2.36 o                         
   2  17   8         26.07         27.41         2.26 o                         
  -9   1   9         11.52         12.03         2.17 o                         
  -8   1   9        143.06        136.28         3.21 o                         
  -7   1   9        268.41        272.50         5.42 o                         
  -6   1   9        197.42        180.56         3.57 o                         
  -5   1   9         84.90         70.63         2.68 o                         
  -4   1   9       1331.91       1296.24        13.40 o                         
  -3   1   9       1097.67       1070.02        11.58 o                         
  -2   1   9        718.51        704.02         7.66 o                         
  -1   1   9        208.20        221.86         3.95 o                         
   0   1   9        867.75        882.01         8.69 o                         
   1   1   9       3258.11       3236.99        30.11 o                         
   2   1   9         80.89         77.50         2.11 o                         
   3   1   9          0.63          1.52         1.10 o                         
   4   1   9         26.51         28.87         2.14 o                         
   5   1   9         28.80         36.02         2.08 o                         
   6   1   9        213.89        223.17         3.48 o                         
   7   1   9         16.25         10.93         1.79 o                         
   8   1   9         20.43         23.40         1.82 o                         
  -9   2   9          9.76         15.14         1.58 o                         
  -8   2   9        349.27        357.22         5.99 o                         
  -7   2   9        475.73        537.92         7.65 o                         
  -6   2   9        226.12        237.28         4.47 o                         
  -5   2   9         17.47         19.02         1.98 o                         
  -4   2   9         16.19         13.64         1.47 o                         
  -3   2   9         67.28         59.69         2.42 o                         
  -2   2   9         22.95         28.08         1.80 o                         
  -1   2   9        258.92        252.19         3.69 o                         
   0   2   9         16.39         27.43         2.05 o                         
   1   2   9         41.03         45.06         1.91 o                         
   2   2   9        101.43        116.14         2.49 o                         
   3   2   9          0.61         -0.51         1.09 o                         
   4   2   9         85.74         86.07         2.40 o                         
   5   2   9         58.53         72.32         2.55 o                         
   6   2   9          1.35          1.08         1.10 o                         
   7   2   9         10.50          9.05         1.10 o                         
   8   2   9         15.00         18.47         1.55 o                         
  -9   3   9         17.88         20.15         1.97 o                         
  -8   3   9        235.86        259.63         4.67 o                         
  -7   3   9        202.00        221.01         4.16 o                         
  -6   3   9        321.67        359.51         5.81 o                         
  -5   3   9         78.47         68.11         2.54 o                         
  -4   3   9          8.69         12.82         1.71 o                         
  -3   3   9         30.39         33.22         1.84 o                         
  -2   3   9       1672.73       1662.65        15.64 o                         
  -1   3   9        230.10        238.35         3.66 o                         
   0   3   9          2.69          7.27         1.18 o                         
   1   3   9        586.25        598.78         6.40 o                         
   2   3   9        191.59        199.98         3.20 o                         
   3   3   9         18.68         23.20         2.15 o                         
   4   3   9        890.84        901.90         9.78 o                         
   5   3   9         82.75         84.74         2.49 o                         
   6   3   9        433.71        465.86         6.36 o                         
   7   3   9          1.16         -0.40         1.09 o                         
   8   3   9        244.73        217.20         3.80 o                         
  -9   4   9          3.44          4.89         1.35 o                         
  -8   4   9         44.75         38.60         2.05 o                         
  -7   4   9         61.64         57.13         2.46 o                         
  -6   4   9         91.25         71.46         2.65 o                         
  -5   4   9          5.18         10.01         1.38 o                         
  -4   4   9         30.23         46.81         2.13 o                         
  -3   4   9        600.74        607.77         6.38 o                         
  -2   4   9       2151.16       2134.14        19.76 o                         
  -1   4   9        305.42        275.19         4.48 o                         
   0   4   9        536.08        517.45         5.91 o                         
   1   4   9        112.85        101.57         2.73 o                         
   2   4   9       1077.67       1060.78        10.61 o                         
   3   4   9        296.30        316.05         4.60 o                         
   4   4   9         49.11         51.47         2.27 o                         
   5   4   9        176.89        160.69         3.16 o                         
   6   4   9        184.00        187.45         3.35 o                         
   7   4   9        409.67        404.81         5.39 o                         
   8   4   9          1.35          0.00         1.02 o                         
  -9   5   9        521.57        533.18         8.49 o                         
  -8   5   9          2.74          6.21         1.40 o                         
  -7   5   9         13.57          9.66         1.31 o                         
  -6   5   9         23.91         21.19         2.17 o                         
  -5   5   9       1349.90       1302.14        13.04 o                         
  -4   5   9        126.97        139.30         2.77 o                         
  -3   5   9       2561.21       2588.52        21.04 o                         
  -2   5   9        534.20        531.08         5.39 o                         
  -1   5   9        490.68        477.48         5.00 o                         
   0   5   9       2081.79       2073.77        18.32 o                         
   1   5   9       1240.74       1278.26        12.85 o                         
   2   5   9         24.71         29.32         1.85 o                         
   3   5   9        166.50        171.78         3.27 o                         
   4   5   9        139.54        131.44         2.95 o                         
   5   5   9        259.36        273.53         5.47 o                         
   6   5   9         17.58         13.20         1.30 o                         
   7   5   9         65.29         74.51         2.19 o                         
   8   5   9          7.19          3.46         1.14 o                         
  -9   6   9         56.31         48.02         2.20 o                         
  -8   6   9        995.42        996.40        12.79 o                         
  -7   6   9       1835.81       1789.13        21.37 o                         
  -6   6   9        299.49        300.27         4.32 o                         
  -5   6   9         46.67         52.93         2.18 o                         
  -4   6   9       2428.02       2417.68        21.14 o                         
  -3   6   9       6242.55       6164.77        48.32 o                         
  -2   6   9          7.92          6.83         1.08 o                         
  -1   6   9       2777.14       2756.86        22.79 o                         
   0   6   9        293.22        293.26         3.88 o                         
   1   6   9         22.95         19.96         1.84 o                         
   2   6   9        107.41        110.57         3.57 o                         
   3   6   9          7.42          7.23         1.50 o                         
   4   6   9          2.71          2.23         1.49 o                         
   5   6   9       1250.73       1307.41        15.43 o                         
   6   6   9        123.12        121.97         2.74 o                         
   7   6   9         16.56         16.79         1.71 o                         
  -9   7   9         79.09         80.95         3.32 o                         
  -8   7   9        499.34        518.03         6.57 o                         
  -7   7   9        330.06        294.35         4.55 o                         
  -6   7   9        377.63        379.09         5.02 o                         
  -5   7   9         67.85         69.14         2.33 o                         
  -4   7   9        654.79        703.98         7.01 o                         
  -3   7   9          8.87         10.39         1.19 o                         
  -2   7   9       2801.53       2838.93        22.65 o                         
  -1   7   9       1350.29       1319.27        15.97 o                         
   0   7   9       4975.02       4965.43        40.16 o                         
   1   7   9          0.72          2.73         1.15 o                         
   2   7   9        298.31        292.57         4.39 o                         
   3   7   9        277.44        288.24         4.32 o                         
   4   7   9        491.75        511.49         7.17 o                         
   5   7   9        210.22        218.20         3.76 o                         
   6   7   9        275.90        255.74         5.01 o                         
   7   7   9         13.36         16.68         1.35 o                         
  -8   8   9         44.51         49.94         2.26 o                         
  -7   8   9        127.41        125.96         2.76 o                         
  -6   8   9          8.31         10.56         1.33 o                         
  -5   8   9        175.57        176.02         3.14 o                         
  -4   8   9         13.24         14.43         1.28 o                         
  -3   8   9        381.10        390.89         4.35 o                         
  -2   8   9       1191.02       1192.06        10.36 o                         
  -1   8   9        198.42        203.33         2.99 o                         
   0   8   9        114.67        125.49         2.46 o                         
   1   8   9         27.10         26.97         1.65 o                         
   2   8   9       1493.88       1512.44        15.05 o                         
   3   8   9        128.40        129.85         2.98 o                         
   4   8   9         14.64         20.21         1.95 o                         
   5   8   9        327.32        316.79         4.77 o                         
   6   8   9        620.67        587.25         8.09 o                         
   7   8   9         40.52         29.26         1.90 o                         
  -8   9   9          1.48          1.78         0.98 o                         
  -7   9   9        145.90        158.33         2.73 o                         
  -6   9   9        348.64        359.21         4.68 o                         
  -5   9   9        762.76        816.01         8.56 o                         
  -4   9   9         12.61         12.72         1.29 o                         
  -3   9   9         15.71         13.42         1.18 o                         
  -2   9   9          3.36          5.10         1.23 o                         
  -1   9   9        218.00        225.58         3.17 o                         
   0   9   9        721.85        721.88         7.22 o                         
   1   9   9          9.68         11.33         1.31 o                         
   2   9   9         62.80         73.33         2.65 o                         
   3   9   9         63.78         71.46         2.43 o                         
   4   9   9          0.00         -1.02         1.25 o                         
   5   9   9          8.48          8.22         1.21 o                         
   6   9   9         77.69         65.55         2.08 o                         
   7   9   9        601.89        576.59        10.47 o                         
  -8  10   9         45.11         41.88         1.95 o                         
  -7  10   9        645.77        639.72         7.44 o                         
  -6  10   9         31.38         29.88         1.70 o                         
  -5  10   9        239.56        258.62         3.82 o                         
  -4  10   9          1.43          1.97         1.04 o                         
  -3  10   9        350.97        352.42         4.33 o                         
  -2  10   9        102.51        105.03         2.34 o                         
  -1  10   9         80.36         82.71         2.18 o                         
   0  10   9         16.75         20.05         1.99 o                         
   1  10   9        127.09        125.35         2.77 o                         
   2  10   9        394.83        395.95         5.42 o                         
   3  10   9        235.42        234.93         3.86 o                         
   4  10   9         39.28         42.57         2.24 o                         
   5  10   9         73.06         86.23         2.44 o                         
   6  10   9          0.95          2.35         2.03 o                         
  -7  11   9         16.01         23.17         1.71 o                         
  -6  11   9         70.84         84.22         2.08 o                         
  -5  11   9        436.39        434.22         5.28 o                         
  -4  11   9        660.87        710.60         7.86 o                         
  -3  11   9        272.62        291.89         3.77 o                         
  -2  11   9         42.18         44.38         1.89 o                         
  -1  11   9         27.74         28.43         1.70 o                         
   0  11   9         38.78         49.30         1.88 o                         
   1  11   9        374.76        373.96         4.72 o                         
   2  11   9       1040.60       1088.48        12.10 o                         
   3  11   9        206.96        186.74         3.61 o                         
   4  11   9        252.76        238.98         4.08 o                         
   5  11   9         15.14         15.47         2.34 o                         
   6  11   9        188.13        178.39         5.62 o                         
  -7  12   9        135.06        137.58         3.64 o                         
  -6  12   9        535.44        548.29         6.73 o                         
  -5  12   9        146.43        143.58         2.56 o                         
  -4  12   9         38.66         40.10         1.66 o                         
  -3  12   9        237.94        240.39         3.37 o                         
  -2  12   9          2.59          2.87         0.98 o                         
  -1  12   9        305.48        324.64         3.91 o                         
   0  12   9         85.44         81.36         2.16 o                         
   1  12   9        201.18        195.16         3.13 o                         
   2  12   9        805.98        782.85         9.72 o                         
   3  12   9        215.50        210.69         3.47 o                         
   4  12   9        116.87        109.00         2.76 o                         
   5  12   9         12.23         11.32         1.25 o                         
  -6  13   9         57.54         55.28         2.08 o                         
  -5  13   9        113.73        114.15         2.32 o                         
  -4  13   9          5.48          4.72         0.89 o                         
  -3  13   9          2.48          3.24         0.87 o                         
  -2  13   9         12.62         12.90         1.05 o                         
  -1  13   9         61.51         69.34         1.95 o                         
   0  13   9        288.53        281.11         3.74 o                         
   1  13   9          3.69          6.31         1.06 o                         
   2  13   9         10.80          8.80         1.16 o                         
   3  13   9         56.15         56.41         2.10 o                         
   4  13   9          1.25         -0.23         1.12 o                         
   5  13   9         40.92         36.37         2.31 o                         
  -5  14   9          1.78          1.50         0.87 o                         
  -4  14   9        318.52        328.90         3.82 o                         
  -3  14   9         27.36         33.62         1.42 o                         
  -2  14   9        102.90        100.68         2.06 o                         
  -1  14   9        212.26        224.58         3.02 o                         
   0  14   9         13.69         15.41         1.17 o                         
   1  14   9          7.11          5.92         1.05 o                         
   2  14   9        288.19        284.45         4.42 o                         
   3  14   9        125.56        127.24         3.03 o                         
   4  14   9        152.62        157.51         3.91 o                         
  -5  15   9        125.20        125.08         2.80 o                         
  -4  15   9          0.03         -0.79         0.79 o                         
  -3  15   9         15.42         12.97         1.10 o                         
  -2  15   9          5.06          4.85         0.88 o                         
  -1  15   9         24.77         24.47         1.40 o                         
   0  15   9          6.01          5.77         1.01 o                         
   1  15   9          0.50         -0.83         0.94 o                         
   2  15   9         34.02         29.81         1.90 o                         
   3  15   9         18.02         19.98         1.74 o                         
  -3  16   9          0.70          0.32         0.83 o                         
  -2  16   9        312.20        322.75         5.17 o                         
  -1  16   9        865.85        874.08        12.17 o                         
   0  16   9         38.92         38.14         1.70 o                         
   1  16   9         33.69         30.59         1.85 o                         
   2  16   9        111.05        110.80         4.67 o                         
  -1  17   9        211.79        211.94         4.14 o                         
   0  17   9        110.29        114.59         4.47 o                         
  -9   0  10        103.11         88.70         5.10 o                         
  -8   0  10       2792.25       2755.43        53.38 o                         
  -7   0  10        166.44        161.49         6.41 o                         
  -6   0  10          0.13          0.86         1.84 o                         
  -5   0  10        275.69        201.73         5.69 o                         
  -4   0  10       1214.88       1239.31        21.29 o                         
  -3   0  10        542.32        551.21        14.97 o                         
  -2   0  10         26.38         26.00         2.47 o                         
  -1   0  10        527.32        545.16         9.41 o                         
   0   0  10       1472.77       1426.00        19.41 o                         
   1   0  10        226.74        232.62         5.16 o                         
   2   0  10        453.65        465.76         7.43 o                         
   3   0  10        398.84        380.97         6.50 o                         
   4   0  10       2792.62       2872.14        41.87 o                         
   5   0  10        802.79        841.30        12.64 o                         
   6   0  10         15.86          9.45         1.83 o                         
   7   0  10         43.32         37.24         2.38 o                         
  -9   1  10         28.01         27.94         1.83 o                         
  -8   1  10         47.23         50.56         2.41 o                         
  -7   1  10        361.44        379.72         7.69 o                         
  -6   1  10         35.99         38.97         2.76 o                         
  -5   1  10        155.99        141.52         3.72 o                         
  -4   1  10        935.31        884.79        11.74 o                         
  -3   1  10        439.40        428.13         6.48 o                         
  -2   1  10         15.99         16.69         1.74 o                         
  -1   1  10         57.95         55.52         2.26 o                         
   0   1  10         20.25         22.79         1.96 o                         
   1   1  10        702.40        697.36         8.00 o                         
   2   1  10          1.83          5.17         1.22 o                         
   3   1  10        510.25        523.95         5.95 o                         
   4   1  10         79.09         95.65         2.54 o                         
   5   1  10          1.88          3.94         1.07 o                         
   6   1  10         52.95         57.21         2.03 o                         
   7   1  10        142.33        148.33         3.11 o                         
  -9   2  10          9.20          8.04         1.29 o                         
  -8   2  10        259.63        264.10         4.96 o                         
  -7   2  10          4.35          3.36         1.57 o                         
  -6   2  10        160.62        182.86         3.99 o                         
  -5   2  10       3438.62       3305.13        36.72 o                         
  -4   2  10        689.89        577.92         7.69 o                         
  -3   2  10       1151.27       1070.71        13.30 o                         
  -2   2  10        143.67        149.21         3.31 o                         
  -1   2  10       2645.83       2594.87        24.50 o                         
   0   2  10          2.54          1.13         1.23 o                         
   1   2  10       1209.12       1219.93        12.01 o                         
   2   2  10        385.24        417.98         5.01 o                         
   3   2  10        137.96        125.53         3.16 o                         
   4   2  10          8.88         12.29         1.25 o                         
   5   2  10         41.59         42.90         1.99 o                         
   6   2  10         58.74         62.26         1.95 o                         
   7   2  10        241.11        252.51         4.84 o                         
  -9   3  10        266.64        288.06         5.45 o                         
  -8   3  10         12.98         11.35         2.11 o                         
  -7   3  10        166.00        176.67         3.91 o                         
  -6   3  10        333.75        330.63         5.32 o                         
  -5   3  10        220.61        248.35         4.81 o                         
  -4   3  10          1.04          1.40         1.47 o                         
  -3   3  10         41.69         47.98         2.57 o                         
  -2   3  10         32.06         29.04         1.82 o                         
  -1   3  10         65.20         63.35         2.39 o                         
   0   3  10        912.19        900.52         9.38 o                         
   1   3  10          5.77         11.19         1.46 o                         
   2   3  10         22.23         24.05         2.19 o                         
   3   3  10       1882.98       1902.96        19.06 o                         
   4   3  10          1.79          3.50         1.27 o                         
   5   3  10          0.62         -0.54         1.06 o                         
   6   3  10         39.51         40.59         2.07 o                         
   7   3  10         83.32         80.83         2.34 o                         
  -9   4  10        164.34        163.85         4.18 o                         
  -8   4  10        550.49        575.17         8.70 o                         
  -7   4  10          2.22          2.36         1.20 o                         
  -6   4  10         15.19         18.23         1.72 o                         
  -5   4  10         73.21         69.09         2.70 o                         
  -4   4  10        480.39        556.53         7.47 o                         
  -3   4  10        104.96         97.65         2.64 o                         
  -2   4  10         30.91         33.76         1.92 o                         
  -1   4  10         21.24         20.84         1.73 o                         
   0   4  10        290.31        288.52         4.44 o                         
   1   4  10       2474.43       2596.05        24.57 o                         
   2   4  10        183.16        201.49         3.55 o                         
   3   4  10        224.05        221.94         4.16 o                         
   4   4  10        561.60        615.16         7.52 o                         
   5   4  10         22.68         26.59         2.06 o                         
   6   4  10          0.55          3.01         1.11 o                         
   7   4  10         82.52         80.75         2.07 o                         
  -8   5  10         23.16         28.18         1.99 o                         
  -7   5  10         25.73         27.42         2.07 o                         
  -6   5  10         58.15         59.41         2.59 o                         
  -5   5  10        177.18        204.45         3.77 o                         
  -4   5  10         66.09         72.89         2.53 o                         
  -3   5  10         13.09         15.11         1.47 o                         
  -2   5  10        188.77        208.02         3.25 o                         
  -1   5  10        677.64        702.40         7.83 o                         
   0   5  10       1703.04       1722.03        16.40 o                         
   1   5  10       1098.56       1101.32        11.80 o                         
   2   5  10       1110.60       1161.66        11.64 o                         
   3   5  10         20.42         27.78         1.99 o                         
   4   5  10          1.69          1.79         1.23 o                         
   5   5  10        113.82        108.63         2.65 o                         
   6   5  10         42.48         34.02         1.84 o                         
   7   5  10          0.19          1.92         0.96 o                         
  -8   6  10          0.44          1.31         1.06 o                         
  -7   6  10         32.58         39.92         2.43 o                         
  -6   6  10         16.90         20.36         1.61 o                         
  -5   6  10         62.35         59.80         2.29 o                         
  -4   6  10       1009.91       1066.55        11.35 o                         
  -3   6  10         74.32         65.19         2.24 o                         
  -2   6  10         17.34         16.28         1.50 o                         
  -1   6  10        147.30        143.19         2.83 o                         
   0   6  10        219.78        229.95         3.67 o                         
   1   6  10         47.79         55.04         2.32 o                         
   2   6  10        118.27        123.10         2.79 o                         
   3   6  10         32.91         37.72         2.15 o                         
   4   6  10         13.96         17.80         1.60 o                         
   5   6  10         15.25         15.14         1.32 o                         
   6   6  10        383.43        371.75         5.24 o                         
   7   6  10        266.52        258.23         4.01 o                         
  -8   7  10          5.22          9.92         1.63 o                         
  -7   7  10        151.15        149.47         3.26 o                         
  -6   7  10         86.35         84.84         2.56 o                         
  -5   7  10         87.04         92.55         2.49 o                         
  -4   7  10        323.84        352.56         4.35 o                         
  -3   7  10         20.03         20.63         1.68 o                         
  -2   7  10        338.10        350.14         4.32 o                         
  -1   7  10       1969.23       2007.54        18.38 o                         
   0   7  10         96.67         97.98         2.59 o                         
   1   7  10        957.22        962.03        11.14 o                         
   2   7  10        342.52        361.43         4.86 o                         
   3   7  10        369.58        371.33         5.09 o                         
   4   7  10         59.89         59.15         2.43 o                         
   5   7  10        188.16        185.88         3.21 o                         
   6   7  10         50.39         50.62         1.91 o                         
   7   7  10         20.05         14.17         1.57 o                         
  -8   8  10          7.51         10.84         2.10 o                         
  -7   8  10        406.30        399.34         6.22 o                         
  -6   8  10         39.76         38.36         2.12 o                         
  -5   8  10         73.71         77.61         2.33 o                         
  -4   8  10         34.92         34.63         1.68 o                         
  -3   8  10          0.16          0.92         1.07 o                         
  -2   8  10        805.92        808.34         7.45 o                         
  -1   8  10          3.33          3.98         1.11 o                         
   0   8  10        184.65        189.70         3.26 o                         
   1   8  10         79.98         82.00         2.45 o                         
   2   8  10         60.06         66.47         2.43 o                         
   3   8  10         32.07         40.00         2.15 o                         
   4   8  10          1.28          1.38         1.16 o                         
   5   8  10       1167.74       1123.09        13.10 o                         
   6   8  10          0.99          1.48         1.04 o                         
  -7   9  10        660.45        644.83         8.93 o                         
  -6   9  10          3.32          7.22         1.07 o                         
  -5   9  10        216.25        210.17         3.32 o                         
  -4   9  10        249.97        263.70         3.73 o                         
  -3   9  10        239.13        239.11         3.19 o                         
  -2   9  10        985.39       1034.10         9.34 o                         
  -1   9  10        538.94        551.15         5.90 o                         
   0   9  10        270.99        281.88         3.99 o                         
   1   9  10        388.69        391.11         5.44 o                         
   2   9  10         29.94         32.59         2.08 o                         
   3   9  10        574.61        608.31         7.70 o                         
   4   9  10        174.60        179.53         3.38 o                         
   5   9  10        109.55        118.75         2.64 o                         
   6   9  10        112.38         92.97         2.33 o                         
  -7  10  10        211.17        201.23         3.69 o                         
  -6  10  10        426.86        418.17         5.56 o                         
  -5  10  10        176.70        184.32         3.06 o                         
  -4  10  10         35.93         30.97         2.13 o                         
  -3  10  10        491.51        503.67         5.33 o                         
  -2  10  10       1703.86       1801.92        15.58 o                         
  -1  10  10        128.55        132.99         2.56 o                         
   0  10  10        162.05        163.07         2.92 o                         
   1  10  10         38.64         35.67         2.39 o                         
   2  10  10         11.86         14.47         1.34 o                         
   3  10  10        581.42        567.45         6.89 o                         
   4  10  10         80.75         80.11         2.46 o                         
   5  10  10          9.84         10.66         1.46 o                         
   6  10  10          8.48         10.08         2.50 o                         
  -7  11  10         30.35         27.49         1.88 o                         
  -6  11  10        412.17        409.01         7.45 o                         
  -5  11  10          2.41          1.88         0.94 o                         
  -4  11  10        470.42        483.28         5.36 o                         
  -3  11  10        420.89        411.81         4.61 o                         
  -2  11  10         12.07         10.81         1.34 o                         
  -1  11  10          5.59          8.50         1.16 o                         
   0  11  10        519.11        546.16         6.34 o                         
   1  11  10        518.52        555.81         7.33 o                         
   2  11  10        550.52        553.27         6.93 o                         
   3  11  10         79.10         75.83         2.29 o                         
   4  11  10         28.74         27.58         1.88 o                         
   5  11  10          2.34          3.76         1.06 o                         
  -6  12  10          0.35          2.28         1.09 o                         
  -5  12  10        269.38        263.47         3.80 o                         
  -4  12  10         10.65          8.01         1.19 o                         
  -3  12  10         46.46         44.48         1.63 o                         
  -2  12  10        135.84        128.53         2.32 o                         
  -1  12  10         51.74         45.69         1.72 o                         
   0  12  10         30.11         32.34         1.82 o                         
   1  12  10        293.09        299.10         4.16 o                         
   2  12  10         18.29         14.61         1.24 o                         
   3  12  10          3.65          1.56         1.13 o                         
   4  12  10         32.22         36.00         1.92 o                         
  -5  13  10         74.21         73.33         1.95 o                         
  -4  13  10         11.89         10.93         1.05 o                         
  -3  13  10       1722.79       1689.04        15.40 o                         
  -2  13  10         13.59         11.04         1.01 o                         
  -1  13  10        708.93        721.70         7.64 o                         
   0  13  10        103.84         99.09         2.33 o                         
   1  13  10        621.06        617.59         8.49 o                         
   2  13  10          2.28          4.05         1.28 o                         
   3  13  10        375.27        351.80         6.19 o                         
   4  13  10          5.61         11.59         1.75 o                         
  -4  14  10          4.26          3.59         0.88 o                         
  -3  14  10         89.13         90.11         1.87 o                         
  -2  14  10        269.73        269.40         3.51 o                         
  -1  14  10        244.58        223.69         3.26 o                         
   0  14  10          0.14          0.21         1.00 o                         
   1  14  10        133.31        132.18         2.78 o                         
   2  14  10         55.73         59.75         2.11 o                         
   3  14  10        177.14        174.13         4.16 o                         
  -3  15  10          3.37          2.94         1.00 o                         
  -2  15  10          1.78          5.63         1.21 o                         
  -1  15  10        282.96        292.81         4.69 o                         
   0  15  10         49.30         46.14         1.82 o                         
   1  15  10         21.52         25.27         1.76 o                         
   2  15  10        527.52        497.78         9.57 o                         
  -1  16  10         54.69         57.90         2.01 o                         
  -8   1  11          0.40         -0.45         1.16 o                         
  -7   1  11        196.55        217.98         4.61 o                         
  -6   1  11         90.23         87.21         3.36 o                         
  -5   1  11        589.34        663.61        10.35 o                         
  -4   1  11        101.37        111.34         3.46 o                         
  -3   1  11        123.46        140.20         3.65 o                         
  -2   1  11        460.96        467.61         6.66 o                         
  -1   1  11        516.52        522.26         7.20 o                         
   0   1  11        531.55        545.45         7.13 o                         
   1   1  11          1.06          1.88         1.53 o                         
   2   1  11       1379.37       1450.95        15.16 o                         
   3   1  11        380.51        410.79         5.38 o                         
   4   1  11        148.01        158.51         3.15 o                         
   5   1  11        256.70        243.46         3.88 o                         
   6   1  11          6.80          4.63         0.97 o                         
   7   1  11        137.40        141.28         6.11 o                         
  -8   2  11        190.89        208.15         4.61 o                         
  -7   2  11         17.75         10.37         1.65 o                         
  -6   2  11        255.50        233.00         7.25 o                         
  -5   2  11          1.02          0.70         1.44 o                         
  -4   2  11        282.24        232.27         5.26 o                         
  -3   2  11          1.52          1.77         1.53 o                         
  -2   2  11        324.16        325.21         4.84 o                         
  -1   2  11        637.74        642.49         7.76 o                         
   0   2  11         70.18         74.22         2.54 o                         
   1   2  11         78.22         84.18         2.52 o                         
   2   2  11         83.51         92.48         2.71 o                         
   3   2  11          9.68         11.26         1.35 o                         
   4   2  11         71.10         87.57         2.65 o                         
   5   2  11         58.60         60.16         2.02 o                         
   6   2  11         30.13         22.02         1.82 o                         
   7   2  11         15.10          7.48         1.21 o                         
  -8   3  11         61.05         54.65         2.36 o                         
  -7   3  11         12.20         18.66         2.08 o                         
  -6   3  11        295.38        274.94         6.23 o                         
  -5   3  11        237.30        238.70         4.92 o                         
  -4   3  11        573.03        555.35         8.75 o                         
  -3   3  11         65.43         64.24         3.02 o                         
  -2   3  11        420.47        435.06         5.89 o                         
  -1   3  11        323.83        316.76         4.71 o                         
   0   3  11        112.89        121.17         2.89 o                         
   1   3  11          0.08          1.44         1.20 o                         
   2   3  11       1256.76       1305.13        13.40 o                         
   3   3  11        625.21        636.85         7.70 o                         
   4   3  11         12.25         13.67         1.48 o                         
   5   3  11         60.00         55.48         2.05 o                         
   6   3  11         42.46         47.68         1.89 o                         
   7   3  11        120.45        121.10         3.74 o                         
  -8   4  11         84.90         81.63         2.99 o                         
  -7   4  11        473.02        444.32         7.66 o                         
  -6   4  11        952.12        954.19        13.27 o                         
  -5   4  11        377.73        405.70         6.91 o                         
  -4   4  11          0.69          1.26         1.38 o                         
  -3   4  11        461.19        469.12         7.01 o                         
  -2   4  11        539.84        525.51         6.74 o                         
  -1   4  11        198.10        191.32         3.43 o                         
   0   4  11         12.66         10.38         1.99 o                         
   1   4  11       1161.61       1228.21        12.77 o                         
   2   4  11         65.82         74.19         2.52 o                         
   3   4  11          7.53          6.48         1.46 o                         
   4   4  11        142.25        118.41         2.90 o                         
   5   4  11          1.64          3.81         1.06 o                         
   6   4  11         58.73         65.92         2.22 o                         
  -8   5  11        120.86        133.86         4.46 o                         
  -7   5  11        598.98        621.11        10.10 o                         
  -6   5  11        125.02        134.17         3.36 o                         
  -5   5  11       1081.00       1077.27        14.38 o                         
  -4   5  11         57.68         50.99         2.50 o                         
  -3   5  11          9.32          8.19         1.35 o                         
  -2   5  11        432.69        449.07         5.99 o                         
  -1   5  11       1443.52       1511.94        15.84 o                         
   0   5  11        874.89        913.08        10.18 o                         
   1   5  11       2666.80       2761.03        26.80 o                         
   2   5  11         45.17         49.45         2.26 o                         
   3   5  11          0.15          1.34         1.25 o                         
   4   5  11         16.66         14.74         1.60 o                         
   5   5  11        172.86        166.83         2.97 o                         
   6   5  11         72.00         82.57         2.07 o                         
  -8   6  11        172.22        158.39         3.82 o                         
  -7   6  11         50.16         47.19         2.48 o                         
  -6   6  11          0.32          0.96         1.23 o                         
  -5   6  11         39.46         36.49         2.25 o                         
  -4   6  11         99.56         97.91         2.82 o                         
  -3   6  11        643.73        655.75         7.89 o                         
  -2   6  11         35.76         35.27         2.10 o                         
  -1   6  11        179.55        183.26         3.40 o                         
   0   6  11        649.47        683.94         8.29 o                         
   1   6  11        287.42        283.37         4.59 o                         
   2   6  11         97.06        100.23         2.73 o                         
   3   6  11       1547.83       1658.48        19.17 o                         
   4   6  11        100.14        109.36         2.48 o                         
   5   6  11        120.79        116.37         2.39 o                         
   6   6  11         63.88         69.38         2.09 o                         
  -7   7  11        141.06        153.92         3.78 o                         
  -6   7  11         11.70         11.75         2.20 o                         
  -5   7  11        309.29        297.84         4.66 o                         
  -4   7  11        274.84        301.05         6.18 o                         
  -3   7  11         88.29        106.78         2.72 o                         
  -2   7  11          5.76          4.47         1.28 o                         
  -1   7  11       1225.44       1280.68        13.52 o                         
   0   7  11        276.99        287.63         4.56 o                         
   1   7  11         50.61         51.65         2.26 o                         
   2   7  11          2.93          6.60         1.26 o                         
   3   7  11         44.52         52.70         2.36 o                         
   4   7  11         43.77         49.86         2.06 o                         
   5   7  11          5.65          2.75         1.01 o                         
   6   7  11         34.71         34.58         1.67 o                         
  -7   8  11         39.76         37.45         1.96 o                         
  -6   8  11        837.89        826.55        11.24 o                         
  -5   8  11        183.93        176.81         3.37 o                         
  -4   8  11        229.62        234.36         3.84 o                         
  -3   8  11        243.24        244.57         3.76 o                         
  -2   8  11       4260.02       4504.73        42.51 o                         
  -1   8  11        737.36        774.79         8.72 o                         
   0   8  11         86.81         87.63         2.49 o                         
   1   8  11        389.42        407.79         5.43 o                         
   2   8  11         31.06         34.82         2.15 o                         
   3   8  11          0.84          2.08         1.13 o                         
   4   8  11        133.52        129.82         2.65 o                         
   5   8  11        105.43         94.42         3.02 o                         
  -7   9  11        128.34        128.11         4.22 o                         
  -6   9  11        133.01        127.76         2.86 o                         
  -5   9  11         27.78         26.68         1.68 o                         
  -4   9  11         18.22         17.08         1.43 o                         
  -3   9  11        151.02        153.88         2.92 o                         
  -2   9  11        536.12        573.94         7.58 o                         
  -1   9  11        210.86        233.48         3.61 o                         
   0   9  11          0.79          1.34         1.18 o                         
   1   9  11        462.86        500.56         6.87 o                         
   2   9  11          5.33          5.04         1.15 o                         
   3   9  11        595.23        581.04         7.79 o                         
   4   9  11        161.75        149.67         2.92 o                         
   5   9  11        135.31        125.97         2.73 o                         
  -6  10  11         12.33          9.90         1.70 o                         
  -5  10  11        288.91        293.98         4.52 o                         
  -4  10  11        172.18        163.27         2.84 o                         
  -3  10  11        180.01        163.16         2.73 o                         
  -2  10  11         36.14         34.69         1.66 o                         
  -1  10  11        177.75        174.79         3.12 o                         
   0  10  11          3.19          3.69         1.30 o                         
   1  10  11         65.97         62.69         2.01 o                         
   2  10  11        389.28        378.87         5.34 o                         
   3  10  11         86.08         89.26         2.51 o                         
   4  10  11        241.04        227.22         3.75 o                         
   5  10  11         55.96         44.44         2.07 o                         
  -6  11  11        229.67        225.47         4.36 o                         
  -5  11  11        361.25        369.19         5.19 o                         
  -4  11  11        732.08        752.92         8.97 o                         
  -3  11  11          6.39          6.90         0.99 o                         
  -2  11  11         10.94         10.09         1.04 o                         
  -1  11  11          9.40          8.45         1.25 o                         
   0  11  11          2.98          1.95         1.06 o                         
   1  11  11        570.16        578.94         7.16 o                         
   2  11  11        280.22        269.40         4.07 o                         
   3  11  11         73.95         64.79         2.15 o                         
   4  11  11         90.19         85.30         2.40 o                         
  -5  12  11         66.75         64.35         2.37 o                         
  -4  12  11        121.04        126.41         2.54 o                         
  -3  12  11         91.63         93.41         2.04 o                         
  -2  12  11          7.96          6.08         0.97 o                         
  -1  12  11         34.90         37.94         1.64 o                         
   0  12  11        366.88        361.80         5.00 o                         
   1  12  11          6.49          3.14         0.97 o                         
   2  12  11          1.52          1.15         1.01 o                         
   3  12  11         52.79         53.79         2.00 o                         
  -4  13  11          9.74         11.84         1.32 o                         
  -3  13  11        193.22        198.24         2.94 o                         
  -2  13  11        190.47        191.61         3.33 o                         
  -1  13  11         28.15         26.91         1.61 o                         
   0  13  11          0.35         -0.25         0.96 o                         
   1  13  11        117.66        112.90         2.48 o                         
   2  13  11          7.75          7.57         1.12 o                         
   3  13  11        257.11        252.72         8.05 o                         
  -3  14  11         73.95         82.57         2.52 o                         
  -2  14  11         70.47         73.58         2.02 o                         
  -1  14  11         28.78         24.11         1.52 o                         
   0  14  11        191.28        190.83         3.09 o                         
   1  14  11         43.40         42.93         1.75 o                         
  -8   0  12        128.60        153.71         5.92 o                         
  -7   0  12        433.09        456.85        14.52 o                         
  -6   0  12          0.32          0.79         2.56 o                         
  -5   0  12         18.49         10.73         2.55 o                         
  -4   0  12       2058.74       2052.09        36.17 o                         
  -3   0  12        243.82        246.36         7.32 o                         
  -2   0  12       1566.27       1484.77        25.02 o                         
  -1   0  12        480.63        468.53        11.29 o                         
   0   0  12       1416.27       1479.02        30.10 o                         
   1   0  12        290.62        293.45         7.48 o                         
   2   0  12        719.11        758.40        13.34 o                         
   3   0  12        944.10       1018.60        29.81 o                         
   4   0  12        611.64        588.64        12.94 o                         
   5   0  12          2.12          2.53         2.49 o                         
   6   0  12          4.80          2.50         1.93 o                         
  -8   1  12        117.07        105.46         3.30 o                         
  -7   1  12          6.84          6.38         1.59 o                         
  -6   1  12        156.74        149.08         3.71 o                         
  -5   1  12        115.09        129.35         5.21 o                         
  -4   1  12        343.43        331.63         6.09 o                         
  -3   1  12        263.58        219.82         4.64 o                         
  -2   1  12        517.03        540.61         7.92 o                         
  -1   1  12         93.83         83.42         3.49 o                         
   0   1  12        316.71        330.91         5.20 o                         
   1   1  12          1.45         -0.46         1.77 o                         
   2   1  12          3.00          3.12         1.25 o                         
   3   1  12         78.90         77.33         2.73 o                         
   4   1  12         83.16         96.09         2.59 o                         
   5   1  12        606.45        619.65         9.26 o                         
   6   1  12         64.00         65.73         3.06 o                         
  -8   2  12         57.99         53.14         6.83 o                         
  -7   2  12       1154.36       1159.29        20.77 o                         
  -6   2  12       1064.29       1022.52        14.81 o                         
  -5   2  12          2.25          3.15         1.58 o                         
  -4   2  12         27.75         20.16         2.13 o                         
  -3   2  12        195.45        213.06         4.81 o                         
  -2   2  12       1111.14       1226.77        15.37 o                         
  -1   2  12          0.16          0.13         1.58 o                         
   0   2  12         44.10         42.25         2.85 o                         
   1   2  12         19.32         18.20         1.67 o                         
   2   2  12        126.34        138.02         2.97 o                         
   3   2  12        116.21        119.81         3.03 o                         
   4   2  12        452.56        436.94         6.41 o                         
   5   2  12        193.47        186.63         3.82 o                         
   6   2  12        335.10        326.01         7.23 o                         
  -7   3  12          5.34          5.52         1.32 o                         
  -6   3  12          0.25         -0.66         1.55 o                         
  -5   3  12          2.10          2.04         1.46 o                         
  -4   3  12          2.53          5.36         1.65 o                         
  -3   3  12        167.74        181.73         4.22 o                         
  -2   3  12        318.74        362.99         5.67 o                         
  -1   3  12         28.97         28.30         2.79 o                         
   0   3  12        140.48        146.18         3.37 o                         
   1   3  12        671.05        715.67         8.85 o                         
   2   3  12        500.82        505.44         7.49 o                         
   3   3  12        466.26        469.77         6.43 o                         
   4   3  12        155.62        149.10         2.89 o                         
   5   3  12        143.91        145.07         2.88 o                         
   6   3  12        117.30        106.43         2.79 o                         
  -7   4  12         64.68         56.14         2.41 o                         
  -6   4  12          0.13          1.39         1.26 o                         
  -5   4  12          0.60          0.57         1.19 o                         
  -4   4  12        129.18        137.20         3.80 o                         
  -3   4  12         13.72         10.39         1.44 o                         
  -2   4  12        203.99        214.59         4.21 o                         
  -1   4  12        112.66        111.46         3.04 o                         
   0   4  12        847.49        921.49        10.94 o                         
   1   4  12         14.58         15.66         1.47 o                         
   2   4  12          4.77          7.85         1.37 o                         
   3   4  12          9.33         12.37         1.34 o                         
   4   4  12        141.37        133.59         2.66 o                         
   5   4  12         65.67         64.36         2.33 o                         
  -7   5  12         14.04         12.90         1.76 o                         
  -6   5  12        441.56        409.06         6.50 o                         
  -5   5  12        228.07        227.35         4.52 o                         
  -4   5  12        338.59        307.07         7.11 o                         
  -3   5  12        791.19        883.28        11.88 o                         
  -2   5  12         35.03         36.21         2.27 o                         
  -1   5  12        268.66        267.02         4.38 o                         
   0   5  12        102.96        111.98         2.82 o                         
   1   5  12        194.46        188.19         3.93 o                         
   2   5  12        383.05        405.05         6.41 o                         
   3   5  12         61.58         60.92         2.14 o                         
   4   5  12         13.81         12.65         1.75 o                         
   5   5  12        365.29        350.86         4.84 o                         
  -7   6  12          9.20          9.56         1.43 o                         
  -6   6  12         56.99         47.48         3.51 o                         
  -5   6  12        245.39        230.08         4.50 o                         
  -4   6  12         49.47         44.21         2.15 o                         
  -3   6  12         69.10         69.46         2.63 o                         
  -2   6  12        352.28        383.00         5.71 o                         
  -1   6  12         37.97         47.24         2.13 o                         
   0   6  12         12.97         14.08         1.46 o                         
   1   6  12        376.86        396.02         5.37 o                         
   2   6  12          0.94          1.80         1.17 o                         
   3   6  12        121.14        107.66         2.50 o                         
   4   6  12        270.18        273.10         3.82 o                         
   5   6  12         23.46         26.67         1.55 o                         
  -7   7  12         24.04         21.48         1.91 o                         
  -6   7  12        319.63        312.49         6.16 o                         
  -5   7  12          2.12          1.98         1.32 o                         
  -4   7  12        154.48        152.59         3.36 o                         
  -3   7  12        262.57        253.98         4.73 o                         
  -2   7  12         12.21         13.31         1.37 o                         
  -1   7  12          9.03         13.30         1.41 o                         
   0   7  12          5.54          7.00         1.37 o                         
   1   7  12        430.62        426.56         5.78 o                         
   2   7  12        105.89        104.35         2.83 o                         
   3   7  12          2.35          2.37         1.06 o                         
   4   7  12         76.09         80.68         1.91 o                         
   5   7  12         82.81         74.60         3.29 o                         
  -6   8  12         74.60         77.37         3.70 o                         
  -5   8  12        638.05        627.51         9.43 o                         
  -4   8  12        100.79        103.27         2.57 o                         
  -3   8  12        120.54        126.22         2.77 o                         
  -2   8  12        424.28        439.19         5.97 o                         
  -1   8  12        609.26        609.76         7.49 o                         
   0   8  12         89.43         87.43         2.32 o                         
   1   8  12        125.60        119.04         2.73 o                         
   2   8  12        327.20        331.54         5.00 o                         
   3   8  12        121.29        117.37         2.68 o                         
   4   8  12        494.77        493.71         6.70 o                         
  -6   9  12          4.76          3.56         1.24 o                         
  -5   9  12         34.83         38.43         1.93 o                         
  -4   9  12         10.79          6.92         1.07 o                         
  -3   9  12         18.13         25.15         1.82 o                         
  -2   9  12        172.01        179.12         3.19 o                         
  -1   9  12          9.49          8.50         1.23 o                         
   0   9  12         20.98         20.59         1.55 o                         
   1   9  12          3.68          4.69         1.22 o                         
   2   9  12        468.63        480.19         6.48 o                         
   3   9  12        157.75        152.33         3.16 o                         
   4   9  12         95.95         80.39         2.23 o                         
  -5  10  12         64.30         65.27         3.31 o                         
  -4  10  12        102.95         92.61         2.44 o                         
  -3  10  12          7.81          4.63         1.02 o                         
  -2  10  12        429.47        415.84         5.80 o                         
  -1  10  12         34.24         32.49         1.72 o                         
   0  10  12         85.80         79.72         2.08 o                         
   1  10  12         42.88         36.25         1.74 o                         
   2  10  12         23.37         22.80         1.57 o                         
   3  10  12         10.67          7.21         1.13 o                         
  -5  11  12         61.27         51.46         5.01 o                         
  -4  11  12         46.24         36.73         1.68 o                         
  -3  11  12         12.00          6.96         1.91 o                         
  -2  11  12        180.09        175.41         3.25 o                         
  -1  11  12         86.15         86.09         2.02 o                         
   0  11  12        725.35        736.57         9.56 o                         
   1  11  12        132.78        129.07         2.58 o                         
   2  11  12        158.94        150.44         3.13 o                         
   3  11  12         51.99         56.30         2.11 o                         
  -4  12  12        170.99        149.53         3.92 o                         
  -3  12  12        105.47         85.14         2.32 o                         
  -2  12  12         52.99         45.40         1.79 o                         
  -1  12  12        732.51        730.70        10.58 o                         
   0  12  12        699.70        662.60         8.19 o                         
   1  12  12          0.96         -1.02         1.02 o                         
   2  12  12         20.89         18.06         1.94 o                         
  -2  13  12        202.70        189.41         4.65 o                         
  -1  13  12         28.60         27.50         1.59 o                         
   0  13  12        192.83        179.57         3.75 o                         
  -7   1  13        200.22        222.47         6.96 o                         
  -6   1  13        121.28        115.43         3.11 o                         
  -5   1  13          1.36          1.43         1.35 o                         
  -4   1  13        896.66        851.77        12.78 o                         
  -3   1  13         42.43         45.39         3.66 o                         
  -2   1  13         85.57         75.55         3.59 o                         
  -1   1  13          3.40          4.73         2.00 o                         
   0   1  13          5.59          2.79         1.45 o                         
   1   1  13        146.44        155.53         4.34 o                         
   2   1  13        104.17        104.66         3.98 o                         
   3   1  13         85.78         85.21         2.65 o                         
   4   1  13        539.14        536.85         8.04 o                         
   5   1  13         53.52         49.25         2.17 o                         
  -7   2  13          7.42          1.75         2.45 o                         
  -6   2  13        153.88        135.66         3.71 o                         
  -5   2  13        102.86        110.86         3.10 o                         
  -4   2  13        115.52        113.06         3.28 o                         
  -3   2  13         40.01         34.85         2.60 o                         
  -2   2  13          0.48          0.44         1.63 o                         
  -1   2  13         37.11         44.42         2.67 o                         
   0   2  13        196.55        209.34         4.76 o                         
   1   2  13         31.25         25.25         2.12 o                         
   2   2  13        491.41        497.57         7.63 o                         
   3   2  13        214.49        226.17         4.43 o                         
   4   2  13        212.07        199.56         4.01 o                         
   5   2  13         30.97         22.13         1.90 o                         
  -7   3  13         47.89         38.71         4.10 o                         
  -6   3  13        201.02        215.71         4.15 o                         
  -5   3  13        135.64        138.06         3.35 o                         
  -4   3  13        695.57        671.96        10.38 o                         
  -3   3  13        358.59        346.05         5.97 o                         
  -2   3  13         56.98         56.67         3.02 o                         
  -1   3  13        222.32        227.69         4.65 o                         
   0   3  13          0.65          1.98         1.47 o                         
   1   3  13        853.65        833.96        10.62 o                         
   2   3  13         36.39         40.22         2.21 o                         
   3   3  13        167.77        157.51         3.41 o                         
   4   3  13         81.32         83.91         2.46 o                         
   5   3  13         35.49         40.63         3.22 o                         
  -6   4  13        285.43        334.19         5.79 o                         
  -5   4  13         74.88         72.16         2.49 o                         
  -4   4  13         17.60         22.31         2.02 o                         
  -3   4  13        127.01        128.74         3.52 o                         
  -2   4  13         13.13         12.66         1.66 o                         
  -1   4  13         89.66         81.45         4.13 o                         
   0   4  13         99.10         90.79         2.86 o                         
   1   4  13          7.87         12.97         1.37 o                         
   2   4  13        479.08        482.50         6.94 o                         
   3   4  13         26.35         24.08         1.78 o                         
   4   4  13        293.60        280.00         4.78 o                         
  -6   5  13         33.56         24.56         2.55 o                         
  -5   5  13        139.42        142.99         3.23 o                         
  -4   5  13         53.54         63.45         2.55 o                         
  -3   5  13        184.69        184.95         3.83 o                         
  -2   5  13        251.67        243.79         4.61 o                         
  -1   5  13         29.99         32.61         2.29 o                         
   0   5  13        100.17        102.06         3.01 o                         
   1   5  13         93.37         97.02         2.55 o                         
   2   5  13        100.15        106.59         2.59 o                         
   3   5  13        178.64        178.95         3.24 o                         
   4   5  13        292.87        284.95         4.76 o                         
  -6   6  13          4.27          2.70         1.69 o                         
  -5   6  13        383.42        397.64         6.41 o                         
  -4   6  13        569.75        582.87         8.95 o                         
  -3   6  13         72.99         76.99         2.69 o                         
  -2   6  13        718.96        709.07        10.80 o                         
  -1   6  13        387.53        398.26         5.80 o                         
   0   6  13       1365.01       1356.74        17.10 o                         
   1   6  13          0.31          1.84         1.20 o                         
   2   6  13        217.52        215.28         3.69 o                         
   3   6  13         50.43         53.88         2.14 o                         
   4   6  13          9.31         14.87         1.56 o                         
  -5   7  13        751.05        750.24        11.50 o                         
  -4   7  13          3.13          5.94         1.33 o                         
  -3   7  13          1.05          2.36         1.15 o                         
  -2   7  13          0.13          0.91         1.24 o                         
  -1   7  13         41.83         43.66         2.12 o                         
   0   7  13        176.26        169.86         3.12 o                         
   1   7  13        180.71        186.78         3.20 o                         
   2   7  13         37.58         39.35         1.84 o                         
   3   7  13        123.08        135.43         3.37 o                         
   4   7  13         15.50         11.84         3.19 o                         
  -5   8  13         23.26         24.06         1.89 o                         
  -4   8  13        160.92        164.45         3.87 o                         
  -3   8  13        344.84        342.54         5.79 o                         
  -2   8  13         31.86         30.25         2.01 o                         
  -1   8  13        259.67        244.61         4.23 o                         
   0   8  13        106.31        109.81         2.51 o                         
   1   8  13         10.65         11.19         1.54 o                         
   2   8  13        101.81         87.04         2.25 o                         
   3   8  13          3.10          3.67         1.11 o                         
  -4   9  13        233.30        225.72         4.97 o                         
  -3   9  13        486.93        482.34         7.88 o                         
  -2   9  13        260.56        261.81         4.77 o                         
  -1   9  13        110.32        104.70         2.43 o                         
   0   9  13        309.75        312.62         4.56 o                         
   1   9  13        191.01        186.98         3.64 o                         
   2   9  13        191.33        195.65         3.83 o                         
  -4  10  13         42.20         30.19         2.01 o                         
  -3  10  13        150.37        142.49         5.24 o                         
  -2  10  13         26.35         25.55         1.86 o                         
  -1  10  13         58.80         53.94         1.93 o                         
   0  10  13        967.05        941.63        11.21 o                         
   1  10  13          7.06          7.09         1.14 o                         
   2  10  13        113.19        103.15         2.66 o                         
  -2  11  13        105.42        101.13         2.62 o                         
  -1  11  13        158.55        156.16         4.65 o                         
   0  11  13         10.78          8.50         1.78 o                         
   1  11  13          0.24         -0.91         2.28 o                         
  -6   0  14        681.74        637.98        26.64 o                         
  -5   0  14        764.78        746.88        50.67 o                         
  -4   0  14        229.30        201.43         6.66 o                         
  -3   0  14         44.38         59.43         3.70 o                         
  -2   0  14        126.38        115.90         4.55 o                         
  -1   0  14        464.82        477.60        10.98 o                         
   0   0  14          4.95          3.76         1.80 o                         
   1   0  14         46.88         51.76         5.39 o                         
   2   0  14          5.88          7.67         1.98 o                         
   3   0  14        147.28        153.80         4.55 o                         
  -6   1  14         76.65         99.92         3.19 o                         
  -5   1  14          8.95          5.00         1.70 o                         
  -4   1  14         14.29         13.61         1.99 o                         
  -3   1  14        238.23        235.49         5.33 o                         
  -2   1  14          5.71          1.56         1.45 o                         
  -1   1  14        369.66        337.97         5.93 o                         
   0   1  14         32.61         45.02         2.31 o                         
   1   1  14          0.15          0.96         1.25 o                         
   2   1  14          5.69          3.53         1.52 o                         
   3   1  14         52.43         47.43         2.19 o                         
  -5   2  14         66.86         75.12         2.75 o                         
  -4   2  14         90.29         84.34         3.06 o                         
  -3   2  14        135.68        145.98         3.84 o                         
  -2   2  14        181.62        152.41         3.77 o                         
  -1   2  14         90.73         93.11         2.87 o                         
   0   2  14        236.31        220.24         4.40 o                         
   1   2  14          4.17          3.66         1.31 o                         
   2   2  14       1001.01        997.40        16.39 o                         
   3   2  14         27.48         30.62         1.99 o                         
  -5   3  14        198.85        208.42         4.11 o                         
  -4   3  14        595.40        565.48         8.53 o                         
  -3   3  14        189.77        180.22         5.65 o                         
  -2   3  14        262.64        251.81         4.84 o                         
  -1   3  14          0.09         -1.49         1.49 o                         
   0   3  14        184.99        191.76         4.08 o                         
   1   3  14        236.42        238.86         4.17 o                         
   2   3  14         69.53         71.89         2.42 o                         
   3   3  14         10.80          7.44         1.62 o                         
  -5   4  14        479.35        472.59         7.00 o                         
  -4   4  14         26.74         24.56         1.88 o                         
  -3   4  14         52.75         55.36         2.51 o                         
  -2   4  14         32.36         38.99         2.29 o                         
  -1   4  14        610.41        611.15         9.37 o                         
   0   4  14        282.21        270.60         4.58 o                         
   1   4  14        104.58        102.96         2.66 o                         
   2   4  14         25.15         25.29         1.93 o                         
   3   4  14          1.15          4.34         1.53 o                         
  -5   5  14         65.31         58.74         2.71 o                         
  -4   5  14        101.61         90.60         2.70 o                         
  -3   5  14         54.17         56.72         2.59 o                         
  -2   5  14        257.86        258.96         5.09 o                         
  -1   5  14          9.62          9.48         1.55 o                         
   0   5  14          0.32          3.13         1.34 o                         
   1   5  14          6.47          7.50         1.80 o                         
   2   5  14         23.90         18.83         1.71 o                         
   3   5  14        203.87        199.76         4.84 o                         
  -4   6  14        293.78        311.93         5.43 o                         
  -3   6  14          1.83          2.07         1.34 o                         
  -2   6  14          2.39          0.79         1.32 o                         
  -1   6  14          1.46          1.59         1.21 o                         
   0   6  14         20.02         22.05         1.70 o                         
   1   6  14         50.11         46.03         2.08 o                         
   2   6  14         55.77         61.35         2.91 o                         
  -4   7  14        113.92         99.48         4.02 o                         
  -3   7  14        102.41        101.86         3.17 o                         
  -2   7  14        105.73        104.79         3.40 o                         
  -1   7  14         57.76         55.83         3.71 o                         
   0   7  14          0.49          0.90         1.14 o                         
   1   7  14          5.50          4.95         1.85 o                         
   2   7  14          6.11          4.47         1.09 o                         
  -3   8  14         22.86         23.52         3.16 o                         
  -2   8  14        163.59        158.39         3.75 o                         
  -1   8  14          0.43          0.92         1.63 o                         
   0   8  14        121.23        125.20         4.78 o                         
   1   8  14         34.09         36.35         1.81 o                         
  -2   9  14        176.72        173.28         5.65 o                         
  -1   9  14          6.49          4.98         1.23 o                         
   0   9  14        310.14        301.82         9.34 o                         
  -4   1  15          4.42          6.87         1.58 o                         
  -3   1  15        172.83        152.47         5.15 o                         
  -2   1  15        876.46        842.82        15.23 o                         
  -1   1  15          1.31          2.43         1.21 o                         
   0   1  15         18.74         18.85         2.00 o                         
   1   1  15         36.85         40.80         2.21 o                         
  -4   2  15         65.46         57.67         2.56 o                         
  -3   2  15         23.29         21.33         1.99 o                         
  -2   2  15        109.36        104.07         4.03 o                         
  -1   2  15          1.63          0.52         1.23 o                         
   0   2  15          6.33          5.45         1.40 o                         
   1   2  15         25.45         19.43         2.20 o                         
  -3   3  15        137.37        125.29         3.38 o                         
  -2   3  15         23.69         22.12         1.94 o                         
  -1   3  15         60.01         55.92         2.52 o                         
   0   3  15          3.20          7.04         1.36 o                         
   1   3  15        183.33        173.07         8.35 o                         
  -3   4  15         93.95         92.84         3.59 o                         
  -2   4  15        138.45        129.81         4.34 o                         
  -1   4  15         34.61         34.53         2.15 o                         
   0   4  15        125.90        128.99         3.21 o                         
   1   4  15        234.78        224.82         5.35 o                         
  -2   5  15         50.64         48.76         2.50 o                         
  -1   5  15          0.27          1.21         1.29 o                         
   0   5  15         13.46         14.05         1.80 o                         
                                                                                
